# Supplementary material for: Identification of microRNAs and their Endonucleolytic Cleavaged target mRNAs in colorectal cancer
Source: BMC Cancer. 2020 Mar 23;20:242. doi: 10.1186/s12885-020-06717-4 (PMC7092451; doi:10.1186/s12885-020-06717-4)
Supplement: Supplementary file 1 — Additional file 1: Table S1. Clinical characteristics of the study population. Table S2. The primers of miRNAs validated by qRT-PCR. Table S3. Annotation of sRNAs sequences. Table S4. All Expressed known miRNA. Table S5. All novel or predicted candidate miRNAs (PC miRNAs) in this study. Table S6. Differentially expressed known miRNAs between the CT and CN libraries. Table S7. Differentially expressed novel miRNAs between the CT and CN libraries. Table S8. Differentially expressed miRNAs between the early-stage I-II (CT-E) and advanced-stage III-IV (CT-A) libraries. Table S9. All targets of known miRNAs. Table S10. All targets of novel miRNAs. Table S11. Potential target genes of DEmiRNAs. [file 12885_2020_6717_MOESM1_ESM.xlsx]

## Sheet: Table S1
						Supplementary Table 1. Clinical characteristics of the study population
						CRC patients	C3	C4	C5	C6	C7	C8
						Age (years)	55	62	44	62	59	55
						Site	rectum	colon	colon	colon	rectum	rectum
						Phase	IIIB	IIA	IIIB	Ⅰ	ⅡA	IIIC

## Sheet: Table S2
Supplementary Table 2. The primers of miRNAs validated by qRT-PCR
No.	ID	Primers	TM
1	U6-F	CGATACAGAGAAGATTAGCATGGC	58
	U6-R	AACGCTTCACGAATTTGCGT
2	hsa-miR-106b-5p-RT	GTCGTATCCAGTGCAGGGTCCGAGGTA TTCGCACTGGATACGACATCTGC	58
	hsa-miR-106b-5p-F	TGCGGCGTAAAGTGCTGAC
3	hsa-miR-1255a-RT	GTCGTATCCAGTGCAGGGTCCGAGGTA TTCGCACTGGATACGACAATCTA	58
	hsa-miR-1255a-F	GCGCGAGGATGAGCAAAG
4	hsa-miR-145-5p-RT	GTCGTATCCAGTGCAGGGTCCGAGGTA TTCGCACTGGATACGACAGGGAT	58
	hsa-miR-145-5p-F	AGCGGTCCAGTTTTCCCAG
5	hsa-miR-148a-3p-R T	GTCGTATCCAGTGCAGGGTCCGAGGTA TTCGCACTGGATACGACACAAAG	58
	hsa-miR-148a-3p-F	TCGGCGGTCAGTGCACTAC
6	hsa-miR-150-3p_R -1-RT	GTCGTATCCAGTGCAGGGTCCGAGGTA TTCGCACTGGATACGACTGTCCC	58
	hsa-miR-150-3p_R -1-F	TGGTACAGGCCTGGGGG
7	hsa-miR-195-5p_R +1-RT	GTCGTATCCAGTGCAGGGTCCGAGGTA TTCGCACTGGATACGACTGCCAA	58
	hsa-miR-195-5p_R +1-F	GGCGGTAGCAGCACAGAAAT
8	hsa-miR-188-3p-R T	GTCGTATCCAGTGCAGGGTCCGAGGTA TTCGCACTGGATACGACTGCAAA	58
	hsa-miR-188-3p-F	GCGGCTCCCACATGCA
9	hsa-miR-196a-5p-R T	GTCGTATCCAGTGCAGGGTCCGAGGTA TTCGCACTGGATACGACCCCAAC	58
	hsa-miR-196a-5p-F	GCCGGCGTAGGTAGTTTCAT
	Universal downstream primer	CAGTGCAGGGTCCGAGGTAT

## Sheet: Table S3
Supplementary Table 3. Annotation of sRNAs sequences
Overview of reads from raw data to cleaned sequences.
3ADT&length filter: reads removed due to 3ADT not found and length with <18 nt and >25 nt were removed(for plants); length with<18 and >26 were remove(for animals)
Junk reads:Junk: >=2N, >=7A, >=8C, >=6G, >=7T, >=10Dimer, >=6Trimer, or >=5Tetramer
Rfam:Collection of many common non-coding RNA families except micro RNA; http://rfam.janelia.org
Repeats:Prototypic sequences representing repetitive DNA from different eukaryotic species; http://www.girinst.org/repbase.
Notes:valid reads may not be equal to raw reads - 3ADT&length filter - Junk reads ï¿½C mRNA ï¿½C Rfam - Repeats, because there are overlapped sequences between mRNAï¿½ï¿½Rfam and Repeats, details please refer to _comp_others.txt in fold 2_MappedData.
mRNA_Database:www
		CT		CN		CT3		CN3		CT4		CN4		CT5		CN5		CT6		CN6		CT7		CN7		CT8		CN8
lib	type	Total	uniq	Total	uniq	Total	uniq	Total	uniq	Total	uniq	Total	uniq	Total	uniq	Total	uniq	Total	uniq	Total	uniq	Total	uniq	Total	uniq	Total	uniq	Total	uniq
Raw reads	NA	79012674	4262573	83084696	2652420	12530724	758327	10766987	673460	12924773	739944	19107699	480081	14465533	806758	13191645	382979	13178060	672709	14063793	394650	13576569	715259	12790180	368548	12337015	569576	13164392	352702
3ADT&length filter	Sequence type	8404196	2546165	4507643	1766744	1507754	484350	1024707	447695	1850038	427786	880937	329138	1542041	510004	611799	244129	1328805	385753	748220	262256	1155403	403044	640393	245142	1020155	335228	601587	238384
Junk reads	Sequence type	120973	34271	59026	15546	17269	4769	34083	5399	20749	7166	4406	2137	30034	6724	6584	2327	14123	4911	4969	1945	24046	6375	5488	2062	14752	4326	3496	1676
Rfam	RNA class	1421445	39301	938478	29448	360338	9072	376485	8231	271922	6412	99502	4459	204831	6529	147461	5085	215024	6076	116254	4133	221999	6584	123473	4289	147331	4628	75303	3251
mRNA	RNA class	17594258	36865	3941400	25778	2785207	7535	840611	6903	3215603	5753	702661	3925	2760501	6761	601239	4401	2861915	5573	550938	3846	3400578	6563	430303	3774	2570454	4680	815648	2929
Repeats	RNA class	242751	4690	113009	3951	58459	1234	43511	1013	53182	693	13832	576	34338	809	17135	700	28228	584	13846	598	40094	849	13294	607	28450	521	11391	457
valid reads	Sequence type	51915172	1619465	73856820	824818	7951206	255589	8574547	207987	7668263	294908	17448439	141842	9993860	279156	11857328	128746	8825453	272465	12671105	123897	8843630	295023	11617472	114761	8632760	222324	11687929	107585
rRNA	RNA class	557419	12649	662060	16645	195733	3896	266739	4231	79464	1876	57997	2442	81821	2130	110821	3068	68941	1477	85129	2471	84167	2059	95789	2709	47293	1211	45585	1724
tRNA	RNA class	330313	7852	114659	4150	70532	1543	50668	1307	94352	1579	16256	645	32853	1197	13710	639	40278	1200	10744	499	54042	1379	9953	509	38256	954	13328	551
snoRNA	RNA class	302285	11362	53676	3132	55326	2099	22020	1097	43772	1716	6985	453	48945	1735	6841	457	74221	2389	6923	417	44009	1877	4969	334	36012	1546	5938	374
snRNA	RNA class	80129	2867	18622	954	16139	491	8234	437	11576	466	2466	117	13861	587	2898	126	13644	421	1780	85	16376	523	1994	112	8533	379	1250	77
other Rfam RNA	RNA class	151299	4571	89461	4567	22608	1043	28824	1159	42758	775	15798	802	27351	880	13191	795	17940	589	11678	661	23405	746	10768	625	17237	538	9202	525

## Sheet: Table S4
Supplementary Table 4. All Expressed known miRNA
Item	Description
Pre-miRNA Index	Pre-miRNA Cluster Index
miRNA_Index	mature miRNA
miR_name	The miR_name is composed of the 1st known miR name in a cluster, a underscore, and a matching annotation: such as
	L-n means the miRNA_seq (detected) is n base less than known rep_miRSeq in the left side;
	R-n means the miRNA_seq (detected) is n base less than known rep_miRSeq in the right side;
	L+n means the miRNA_seq (detected) is n base more than known rep_miRSeq in the left side;
	R+n means the miRNA_seq (detected) is n base more than known rep_miRSeq in the right side;
	2ss5TC13TA means 2 substitution (ss), which are T->C at position 5 and T->A at position 13
	if there is no matching annotation, the miRNA_seq (detected) is exactly same as known rep_miRSeq.
	New discovered 5p/3p sequence has been annotated as p3/p5: which is directly differentiate with the reported sequences,
miR_seq	is a read at 5' or 3' of maximum mapped score in each cluster.
len	miR_seq length
genome ID	Reference Genome Information
strand	strand "+" or "-"
start	pre-miRNA start position
end	Pre-miRNA end position
pre-miRNA_seq	pre-miRNA sequence
#mir/MIR	mapped mir numbers in miRbase, the number in this item eaquals to the sum of mirIDs
mirIDs	is all mirID in a cluster, seprated by ,
rep_mirID	is the representative known mirID
rep_mirSeq	is the representative known mir sequence
rep_miRID	is the representative known miRID
rep_miRSeq	is the representative known miR sequence
type	is 5' or 3', which means the cluster appears at 5' or 3' end
Sequence in miRbase	New, miRNA identified in this study and not reported in miRBase,mainly for new reported 5p or 3p sequence; Diff, confirming miRNA sequences in miRBase, but different sequences are reported in our study; and Yes, confirming miRNA sequences in miRBase.
group	gp1a:Reads were mapped to miRNAs/pre-miRNAs of specific species in miRbase and the pre-miRNAs were further mapped to genome & EST.
	gp1b:Reads were mapped to (except for specific species) miRNAs/pre-miRNAs of selected species in miRbase and the pre-miRNAs were further mapped to genome & EST.
	gp2a:Reads were mapped to miRNAs/pre-miRNAs of selected species in miRbase and the mapped pre-miRNAs were not further mapped to genome, but the reads (and of course the miRNAs of the pre-miRNAs) were mapped to genome. The extended genome sequences from the genome loci may form hairpins.
	gp2b:Reads were mapped to miRNAs/pre-miRNAs of selected species in miRbase and the mapped pre-miRNAs were not further mapped to genome, but the reads (and of course the miRNAs of the pre-miRNAs) were mapped to genome. The extended genome sequences from the genome loci may not form hairpins.
	gp3:Reads were mapped to miRNAs/pre-miRNAs of selected species in miRbase and the mapped pre-miRNAs were not further mapped to genome, and the reads were not mapped to genome, either. but the reads were mapped to the miRNAS(Matures)
	gp4:Reads were not mapped to pre-miRNAs of selected species in miRbase. But the reads were mapped to genome & the extended genome sequences from genome may form hairpins.
SS	Secondary Structure
	Criteria:
	1.number of nucleotides in one bulge in stem : <= 12
	2.number of base pairs in the stem region of the predicted hairpin : >= 16
	3.cutoff of free energy : kCal/mol <= -15
	4.length of hairpin : up and down stems + terminal loop >= 50
	5.length of hairpin loop : <= 20
	6.number of nucleotides in one bulge in mature region : <= 8
	7.number of biased errors in one bulge in mature region : <= 4
	8.number of biased bulges in mature region : <= 2
	9.number of errors in mature region : <= 7
	10.number of base pairs in the mature region of the predicted hairpin : >= 12
	11.percent of mature in stem : >= 80
hairpinLen	pre-miRNA length
CG%	GC Content
dG	Free energy
raw	Raw data; from #reads(all),is the number of reads for isoform at 5' or 3' end.
norm	Normalized data
Expression Level	High:The number of reads in the following reported miRNAs is higher than the average copy of the data set.Medium:The number of reads in the following reported miRNAs is higher than 10 and less than average copy of the data set.Low:The number of reads in the following reported miRNAs is less than 10
Summary of known and conservative miRNAs in this study.
Pre-miRNA Index	miRNA_Index	miR_name	miR_seq	len	genomeID	strand	start	end	pre-miRNA_seq	#mir/MIR	mirIDs,	rep_mirID	rep_mirSeq	rep_miRID	rep_miRSeq	type	group	SS	hairpinLen	CG%	dG	CT3(raw)	CN3(raw)	CT7(raw)	CN7(raw)	CT8(raw)	CN8(raw)	CT4(raw)	CN4(raw)	CT5(raw)	CN5(raw)	CT6(raw)	CN6(raw)	CT3(norm)	CN3(norm)	CT7(norm)	CN7(norm)	CT8(norm)	CN8(norm)	CT4(norm)	CN4(norm)	CT5(norm)	CN5(norm)	CT6(norm)	CN6(norm)	Expression level
1	1	hsa-miR-1-3p	TGGAATGTAAAGAAGTATGTAT	22	chr18	-	21828996	21829106	agctaacaacttagtaatacctactcagagtacatacttctttatgtacccatatgaacatacaatgctaTGGAATGTAAAGAAGTATGTATttttggtaggcaataaacc	17	hsa-mir-1-2,ppa-mir-1,bta-mir-1-2,ptr-mir-1-2,mml-mir-1-2,cja-mir-1a-1,ggo-mir-1,mmu-mir-1a-2,eca-mir-1-1,mdo-mir-1-1,cfa-mir-1-2,efu-mir-1-1,rno-mir-1,cpo-mir-1a,pal-mir-1-1,ocu-mir-1-2,dno-mir-1-2,	hsa-mir-1-2	acctactcagagtacatacttctttatgtacccatatgaacatacaatgctaTGGAATGTAAAGAAGTATGTATttttggtaggc	hsa-miR-1-3p	TGGAATGTAAAGAAGTATGTAT	3'	gp1a	.(((((....)))))....(((((..((((((((((((((((((..(..(((((..............))))).)..))))))))))))))))))..))))).........	83	32.4	-36.6	2915.5	2199	5905.5	51606	10726	66289.5	758	94969	840.5	66918	1479	59600.5	1921.68	1777.75	3105.69	102874	7682.79	126341	520.451	148270	507.452	99646.1	1199.09	98046.1	high
2	2	hsa-miR-1-5p_R+1	ACATACTTCTTTATATGCCCATA	23	chr20	+	62554300	62554390	cctgcttgggaaACATACTTCTTTATATGCCCATAtggacctgctaagctaTGGAATGTAAAGAAGTATGTATctcaggccgggacctctc	17	hsa-mir-1-1,ppy-mir-1-1,ptr-mir-1-1,mml-mir-1-1,cja-mir-1a-2,mmu-mir-1a-1,bta-mir-1-1,eca-mir-1-2,mdo-mir-1-2,cfa-mir-1-1,efu-mir-1-2,rno-mir-1b,cpo-mir-1b,pal-mir-1-2,dno-mir-1-1,chi-mir-1,cgr-mir-1,	hsa-mir-1-1	tgggaaACATACTTCTTTATATGCCCATatggacctgctaagctaTGGAATGTAAAGAAGTATGTATctca	hsa-miR-1-5p	ACATACTTCTTTATATGCCCAT	5'	gp1a	((.((((((((.((((((((((((((((..((((((((.....)))...))))).)))))))))))))))).)))))))).))........	83	45.1	-40.7	0	0	10	20	8	23	0	38	0	19	0	21	0	0	5.25898	39.8689	5.73022	43.8355	0	59.3273	0	28.2925	0	34.5462	middle
2	3	hsa-miR-1-3p	TGGAATGTAAAGAAGTATGTAT	22	chr20	+	62554300	62554390	cctgcttgggaaACATACTTCTTTATATGCCCATAtggacctgctaagctaTGGAATGTAAAGAAGTATGTATctcaggccgggacctctc	17	hsa-mir-1-1,ppy-mir-1-1,ptr-mir-1-1,mml-mir-1-1,cja-mir-1a-2,mmu-mir-1a-1,bta-mir-1-1,eca-mir-1-2,mdo-mir-1-2,cfa-mir-1-1,efu-mir-1-2,rno-mir-1b,cpo-mir-1b,pal-mir-1-2,dno-mir-1-1,chi-mir-1,cgr-mir-1,	hsa-mir-1-1	tgggaaACATACTTCTTTATATGCCCATatggacctgctaagctaTGGAATGTAAAGAAGTATGTATctca	hsa-miR-1-3p	TGGAATGTAAAGAAGTATGTAT	3'	gp1a	((.((((((((.((((((((((((((((..((((((((.....)))...))))).)))))))))))))))).)))))))).))........	83	45.1	-40.7	2915.5	2199	5905.5	51606	10726	66289.5	758	94969	840.5	66918	1479	59600.5	1921.68	1777.75	3105.69	102874	7682.79	126341	520.451	148270	507.452	99646.1	1199.09	98046.1	high
3	4	hsa-let-7f-5p	TGAGGTAGTAGATTGTATAGTT	22	chr9	+	94176333	94176442	aaaacattgctctatcagagTGAGGTAGTAGATTGTATAGTTgtggggtagtgattttaccctgttcaggagataaCTATACAATCTATTGCCTTCCCtgaggagtagac	28	hsa-let-7f-1,ppy-let-7f-1,mml-let-7f-1,bta-let-7f-1,mdo-let-7f-1,ptr-let-7f-1,cja-let-7f,ggo-let-7f,ppa-let-7f,nle-let-7f,oga-let-7f,mmr-let-7f,pha-let-7f,dma-let-7f,sbo-let-7f,cfa-let-7f,pal-let-7f,dno-let-7f-1,ocu-let-7f-1,tch-let-7f,mmu-let-7f-1,rno-let-7f-1,eca-let-7f,efu-let-7f,ssc-let-7f-2,cpo-let-7f-1,chi-let-7f,cgr-let-7f,	hsa-let-7f-1	tcagagTGAGGTAGTAGATTGTATAGTTgtggggtagtgattttaccctgttcaggagataaCTATACAATCTATTGCCTTCCCtga	hsa-let-7f-5p	TGAGGTAGTAGATTGTATAGTT	5'	gp1a	......(((((((.((((...((((((((((((((((((((((((((((((.....))))))).........)))))))))))))))))))))))..)))))))))))..	102	40	-49.5	98673.3	132367	77905.9	43476.4	65384.3	40544.3	77402.4	52350.7	79807.6	50127.7	61348.1	46709.1	65038.1	107010	40970.6	86667.8	46833.3	77273.2	53145.3	81732.2	48183.9	74644	49737.6	76839	high
3	5	hsa-let-7f-1-3p_1ss22CT	CTATACAATCTATTGCCTTCCT	22	chr9	+	94176333	94176442	aaaacattgctctatcagagTGAGGTAGTAGATTGTATAGTTgtggggtagtgattttaccctgttcaggagataaCTATACAATCTATTGCCTTCCCtgaggagtagac	28	hsa-let-7f-1,ppy-let-7f-1,mml-let-7f-1,bta-let-7f-1,mdo-let-7f-1,ptr-let-7f-1,cja-let-7f,ggo-let-7f,ppa-let-7f,nle-let-7f,oga-let-7f,mmr-let-7f,pha-let-7f,dma-let-7f,sbo-let-7f,cfa-let-7f,pal-let-7f,dno-let-7f-1,ocu-let-7f-1,tch-let-7f,mmu-let-7f-1,rno-let-7f-1,eca-let-7f,efu-let-7f,ssc-let-7f-2,cpo-let-7f-1,chi-let-7f,cgr-let-7f,	hsa-let-7f-1	tcagagTGAGGTAGTAGATTGTATAGTTgtggggtagtgattttaccctgttcaggagataaCTATACAATCTATTGCCTTCCCtga	hsa-let-7f-1-3p	CTATACAATCTATTGCCTTCCC	3'	gp1a	......(((((((.((((...((((((((((((((((((((((((((((((.....))))))).........)))))))))))))))))))))))..)))))))))))..	102	40	-49.5	90	119	161	25	140	43	225	46	198	54	187	43	59.3213	96.2036	84.6697	49.8361	100.279	81.9534	154.487	71.8173	119.543	80.4102	151.609	70.7374	middle
4	6	hsa-let-7d-5p	AGAGGTAGTAGGTTGCATAGTT	22	chr9	+	94178825	94178931	aaatgggttcctaggaAGAGGTAGTAGGTTGCATAGTTttagggcagggattttgcccacaaggaggtaaCTATACGACCTGCTGCCTTTCTtagggccttattatt	19	hsa-let-7d,ppy-let-7d,mml-let-7d,oar-let-7d,ptr-let-7d,cja-let-7d,mmu-let-7d,bta-let-7d,eca-let-7d,mdo-let-7d,cfa-let-7d,efu-let-7d,rno-let-7d,ssc-let-7d,cpo-let-7d,ocu-let-7d,dno-let-7d,chi-let-7d,cgr-let-7d,	hsa-let-7d	cctaggaAGAGGTAGTAGGTTGCATAGTTttagggcagggattttgcccacaaggaggtaaCTATACGACCTGCTGCCTTTCTtagg	hsa-let-7d-5p	AGAGGTAGTAGGTTGCATAGTT	5'	gp1a	.(((..(..((((((.(((((((((((((((.((((((...((((((.....))))))..........)))))).)))))))))))))))))))))..)..)))...	103	44.9	-48.7	10159	13523	8278.75	5007	6238.75	4476.75	7039.5	7556.75	10681.2	6358.5	5808.25	5206.25	6696.06	10932.4	4353.78	9981.18	4468.68	8532.21	4833.39	11797.9	6448.81	9468.3	4709	8564.57	middle
4	7	hsa-let-7d-3p	CTATACGACCTGCTGCCTTTCT	22	chr9	+	94178825	94178931	aaatgggttcctaggaAGAGGTAGTAGGTTGCATAGTTttagggcagggattttgcccacaaggaggtaaCTATACGACCTGCTGCCTTTCTtagggccttattatt	19	hsa-let-7d,ppy-let-7d,mml-let-7d,oar-let-7d,ptr-let-7d,cja-let-7d,mmu-let-7d,bta-let-7d,eca-let-7d,mdo-let-7d,cfa-let-7d,efu-let-7d,rno-let-7d,ssc-let-7d,cpo-let-7d,ocu-let-7d,dno-let-7d,chi-let-7d,cgr-let-7d,	hsa-let-7d	cctaggaAGAGGTAGTAGGTTGCATAGTTttagggcagggattttgcccacaaggaggtaaCTATACGACCTGCTGCCTTTCTtagg	hsa-let-7d-3p	CTATACGACCTGCTGCCTTTCT	3'	gp1a	.(((..(..((((((.(((((((((((((((.((((((...((((((.....))))))..........)))))).)))))))))))))))))))))..)..)))...	103	44.9	-48.7	7180	6693	5165	2678	4550	2255	5650	3360	5817	3420	3932	2661	4732.53	5410.85	2716.27	5338.44	3259.06	4297.79	3879.35	5245.78	3512.02	5092.65	3187.84	4377.49	middle
5	8	hsa-let-7e-5p	TGAGGTAGGAGGTTGTATAGTT	22	chr19	+	51692773	51692881	acctgccgcgccccccgggcTGAGGTAGGAGGTTGTATAGTTgaggaggacacccaaggagatcaCTATACGGCCTCCTAGCTTTCCccaggctgcgccctgcacggga	23	hsa-let-7e,ppy-let-7e,mml-let-7e,bta-let-7e,ptr-let-7e,cja-let-7e,ggo-let-7e,chi-let-7e,ppa-let-7e,oga-let-7e,pha-let-7e,tch-let-7e,nle-let-7e,sbo-let-7e,mmu-let-7e,rno-let-7e,eca-let-7e,cfa-let-7e,efu-let-7e,ssc-let-7e,cpo-let-7e,pal-let-7e,cgr-let-7e,	hsa-let-7e	cccgggcTGAGGTAGGAGGTTGTATAGTTgaggaggacacccaaggagatcaCTATACGGCCTCCTAGCTTTCCccagg	hsa-let-7e-5p	TGAGGTAGGAGGTTGTATAGTT	5'	gp1a	.(((((.((((..((.(((..(((.(((((((..(((((((.((...((....)).......)))))))))..))))))).)))..))).))..))))...))).))..	106	63.3	-50.4	8709.95	11009.2	9699.67	9788.15	7144.95	7986.3	2951.48	13464.9	7531.75	10362.4	2286.9	10292.2	5740.96	8900.23	5101.04	19512.1	5117.77	15221	2026.52	21022.1	4547.3	15430.5	1854.09	16931.3	high
5	9	hsa-let-7e-3p	CTATACGGCCTCCTAGCTTTCC	22	chr19	+	51692773	51692881	acctgccgcgccccccgggcTGAGGTAGGAGGTTGTATAGTTgaggaggacacccaaggagatcaCTATACGGCCTCCTAGCTTTCCccaggctgcgccctgcacggga	23	hsa-let-7e,ppy-let-7e,mml-let-7e,bta-let-7e,ptr-let-7e,cja-let-7e,ggo-let-7e,chi-let-7e,ppa-let-7e,oga-let-7e,pha-let-7e,tch-let-7e,nle-let-7e,sbo-let-7e,mmu-let-7e,rno-let-7e,eca-let-7e,cfa-let-7e,efu-let-7e,ssc-let-7e,cpo-let-7e,pal-let-7e,cgr-let-7e,	hsa-let-7e	cccgggcTGAGGTAGGAGGTTGTATAGTTgaggaggacacccaaggagatcaCTATACGGCCTCCTAGCTTTCCccagg	hsa-let-7e-3p	CTATACGGCCTCCTAGCTTTCC	3'	gp1a	.(((((.((((..((.(((..(((.(((((((..(((((((.((...((....)).......)))))))))..))))))).)))..))).))..))))...))).))..	106	63.3	-50.4	341	333	232	254	167	169	59	319	186	285	58	250	224.762	269.208	122.008	506.335	119.618	322.096	40.51	498.037	112.298	424.387	47.0231	411.264	middle
6	10	hsa-let-7a-5p	TGAGGTAGTAGGTTGTATAGTT	22	chr22	+	46112732	46112844	agaccgactgccctttggggTGAGGTAGTAGGTTGTATAGTTtggggctctgccctgctatgggataaCTATACAATCTACTGTCTTTCCtgaagtggctgtaatatctgcgg	23	hsa-let-7a-3,ppy-let-7a-3,mml-let-7a-3,bta-let-7a-3,ptr-let-7a-3,cja-let-7a-2,ggo-let-7a,ppa-let-7a-1,nle-let-7a-1,pha-let-7a-1,dma-let-7a-1,pal-let-7a-1,oga-let-7a-1,mmr-let-7a-1,mmu-let-7c-2,rno-let-7c-2,eca-let-7a-2,mdo-let-7a-3,cfa-let-7a-1,cpo-let-7a-3,ocu-let-7a-3,chi-let-7a,cgr-let-7c-2,	hsa-let-7a-3	gggTGAGGTAGTAGGTTGTATAGTTtggggctctgccctgctatgggataaCTATACAATCTACTGTCTTTCct	hsa-let-7a-5p	TGAGGTAGTAGGTTGTATAGTT	5'	gp1a	(((...((.((((((..(((...(..((((((((((((((((.(((((...)))))..........))))))))))))))))..)..)))..))).))).))....)))....	109	48.7	-45	59095.3	98297.7	48538.2	26608.1	41709.9	22680.2	38876.5	29543.2	35801.4	30580.5	36958.6	27497.4	38951.3	79467.2	25526.1	53041.8	29875.9	43225.9	26693	46124.2	21615.1	45536.7	29963.9	45234.8	high
6	11	hsa-let-7a-3p_R+1_1ss8AG	CTATACAGTCTACTGTCTTTCT	22	chr22	+	46112732	46112844	agaccgactgccctttggggTGAGGTAGTAGGTTGTATAGTTtggggctctgccctgctatgggataaCTATACAATCTACTGTCTTTCCtgaagtggctgtaatatctgcgg	23	hsa-let-7a-3,ppy-let-7a-3,mml-let-7a-3,bta-let-7a-3,ptr-let-7a-3,cja-let-7a-2,ggo-let-7a,ppa-let-7a-1,nle-let-7a-1,pha-let-7a-1,dma-let-7a-1,pal-let-7a-1,oga-let-7a-1,mmr-let-7a-1,mmu-let-7c-2,rno-let-7c-2,eca-let-7a-2,mdo-let-7a-3,cfa-let-7a-1,cpo-let-7a-3,ocu-let-7a-3,chi-let-7a,cgr-let-7c-2,	hsa-let-7a-3	gggTGAGGTAGTAGGTTGTATAGTTtggggctctgccctgctatgggataaCTATACAATCTACTGTCTTTCct	hsa-let-7a-3p	CTATACAATCTACTGTCTTTC	3'	gp1a	(((...((.((((((..(((...(..((((((((((((((((.(((((...)))))..........))))))))))))))))..)..)))..))).))).))....)))....	109	48.7	-45	186.167	240.667	364.333	50.8333	427.167	69.6667	534.333	56.8333	583.667	70.1667	474.333	71.5	122.707	194.563	191.602	101.333	305.97	132.777	366.879	88.7308	352.389	104.484	384.562	117.621	middle
7	12	hsa-miR-7-5p	TGGAAGACTAGTGATTTTGTTGTT	24	chr19	+	4770670	4770779	agattagagtggctgtggtctagtgctgtgTGGAAGACTAGTGATTTTGTTGTTctgatgtactacgacaacaagtcacagccggcctcatagcgcagactcccttcgac	14	hsa-mir-7-3,ptr-mir-7-3,ppa-mir-7-3,ppy-mir-7-3,mml-mir-7-3,ggo-mir-7-3,bta-mir-7-3,cfa-mir-7-3,efu-mir-7c,cpo-mir-7-3,pal-mir-7b-2,dno-mir-7-3,cgr-mir-7b,tch-mir-7-1,	hsa-mir-7-3	agattagagtggctgtggtctagtgctgtgTGGAAGACTAGTGATTTTGTTGTTctgatgtactacgacaacaagtcacagccggcctcatagcgcagactcccttcgac	hsa-miR-7-5p	TGGAAGACTAGTGATTTTGTTGTT	5'	gp1a	...(..(((.((....(((((.((((((((.((....((.((((.((((((((..((......))..))))))))))))))....)).))))))))))))))))))..).	106	49.1	-37.2	442	582	15518	230.667	15305.7	497	16472.3	360.333	17719.7	670.667	20858	370	291.334	470.508	8160.89	459.821	10963.1	947.229	11310.1	562.569	10698.3	998.675	16910.5	608.67	middle
8	13	hsa-let-7i-5p	TGAGGTAGTAGTTTGTGCTGTT	22	chr12	+	62603671	62603778	cccgacaccatggccctggcTGAGGTAGTAGTTTGTGCTGTTggtcgggttgtgacattgcccgctgtggagataaCTGCGCAAGCTACTGCCTTGCTagtgctggtg	23	hsa-let-7i,ppy-let-7i,bta-let-7i,mdo-let-7i,oar-let-7i,ptr-let-7i,mml-let-7i,mmu-let-7i,rno-let-7i,ssc-let-7i,cja-let-7i,ppa-let-7i,nle-let-7i,pha-let-7i,cpo-let-7i,dno-let-7i,ocu-let-7i,tch-let-7i,ggo-let-7i,chi-let-7i,oga-let-7i,pal-let-7i,cgr-let-7i,	hsa-let-7i	ctggcTGAGGTAGTAGTTTGTGCTGTTggtcgggttgtgacattgcccgctgtggagataaCTGCGCAAGCTACTGCCTTGCTa	hsa-let-7i-5p	TGAGGTAGTAGTTTGTGCTGTT	5'	gp1a	.....((((..(((.(((((.(((((((((((((((((.(((((.(((((.........)))))))........))).)))))))))))))))))))))).)))))))	103	57.4	-51.9	52184.5	60769.5	87332	20154.5	44852.5	22962	52302	24391	105942	28102	33057.5	23168.5	34396.2	49128.1	45927.8	40176.9	32126.8	43763.1	35911.1	38080.3	63962.6	41846.1	26801.1	38113.5	high
8	14	hsa-let-7i-3p	CTGCGCAAGCTACTGCCTTGCT	22	chr12	+	62603671	62603778	cccgacaccatggccctggcTGAGGTAGTAGTTTGTGCTGTTggtcgggttgtgacattgcccgctgtggagataaCTGCGCAAGCTACTGCCTTGCTagtgctggtg	23	hsa-let-7i,ppy-let-7i,bta-let-7i,mdo-let-7i,oar-let-7i,ptr-let-7i,mml-let-7i,mmu-let-7i,rno-let-7i,ssc-let-7i,cja-let-7i,ppa-let-7i,nle-let-7i,pha-let-7i,cpo-let-7i,dno-let-7i,ocu-let-7i,tch-let-7i,ggo-let-7i,chi-let-7i,oga-let-7i,pal-let-7i,cgr-let-7i,	hsa-let-7i	ctggcTGAGGTAGTAGTTTGTGCTGTTggtcgggttgtgacattgcccgctgtggagataaCTGCGCAAGCTACTGCCTTGCTa	hsa-let-7i-3p	CTGCGCAAGCTACTGCCTTGCT	3'	gp1a	.....((((..(((.(((((.(((((((((((((((((.(((((.(((((.........)))))))........))).)))))))))))))))))))))).)))))))	103	57.4	-51.9	567	445	1982	171	954	204	674	315	1664	309	550	241	373.725	359.753	1042.33	340.879	683.329	388.802	462.775	491.792	1004.64	460.125	445.909	396.458	middle
9	15	hsa-miR-7-5p	TGGAAGACTAGTGATTTTGTTGTT	24	chr15	+	88611825	88611934	ctggatacagagtggaccggctggccccatcTGGAAGACTAGTGATTTTGTTGTTgtcttactgcgctcaacaacaaatcccagtctacctaatggtgccagccatcgca	13	hsa-mir-7-2,ptr-mir-7-2,ppy-mir-7-2,mml-mir-7-2,ggo-mir-7-2,ppa-mir-7-2,mne-mir-7-2,eca-mir-7-1,cfa-mir-7-2,ssc-mir-7-1,cpo-mir-7-2,dno-mir-7-2,tch-mir-7-2,	hsa-mir-7-2	ctggatacagagtggaccggctggccccatcTGGAAGACTAGTGATTTTGTTGTTgtcttactgcgctcaaCAACAAATCCCAGTCTACCTAAtggtgccagccatcgca	hsa-miR-7-5p	TGGAAGACTAGTGATTTTGTTGTT	5'	gp1a	(((....))).((((...(((((((.((((..((.(((((...((.((((((((((............))))))))))))..))))).))..)))).))))))).)))).	98	50.9	-45.5	442	582	15518	230.667	15305.7	497	16472.3	360.333	17719.7	670.667	20858	370	291.334	470.508	8160.89	459.821	10963.1	947.229	11310.1	562.569	10698.3	998.675	16910.5	608.67	middle
10	16	hsa-let-7c-5p	TGAGGTAGTAGGTTGTATGGTT	22	chr21	+	16539818	16539922	gaagctgtgtgcatccgggtTGAGGTAGTAGGTTGTATGGTTtagagttacaccctgggagttaaCTGTACAACCTTCTAGCTTTCCttggagcacacttgagcc	26	hsa-let-7c,ppy-let-7c,mml-let-7c,bta-let-7c,oar-let-7c,ptr-let-7c,cja-let-7c,ppa-let-7c,nle-let-7c,oga-let-7c,mmr-let-7c,pha-let-7c,dma-let-7c,cfa-let-7c,cpo-let-7c,pal-let-7c,dno-let-7c-1,ocu-let-7c,ggo-let-7c,chi-let-7c,mmu-let-7c-1,rno-let-7c-1,eca-let-7c,efu-let-7c,ssc-let-7c,cgr-let-7c-1,	hsa-let-7c	gcatccgggtTGAGGTAGTAGGTTGTATGGTTtagagttacaccctgggagttaaCTGTACAACCTTCTAGCTTTCCttggagc	hsa-let-7c-5p	TGAGGTAGTAGGTTGTATGGTT	5'	gp1a	...(((((((((.(((..(..(((.(((.((((((((..(((..((.(..(.....)..).)))))..)))))))).))).)))..)..)))))))))...))).	101	48.6	-43.4	3527.66	5059.6	999.05	1779.96	619.067	1196.32	130.281	1822.18	152.333	1358.87	150.15	1653.55	2325.17	4090.35	525.399	3548.26	443.424	2280.05	89.4523	2844.87	91.9714	2023.46	121.733	2720.17	middle
10	17	hsa-let-7c-3p	CTGTACAACCTTCTAGCTTTCC	22	chr21	+	16539818	16539922	gaagctgtgtgcatccgggtTGAGGTAGTAGGTTGTATGGTTtagagttacaccctgggagttaaCTGTACAACCTTCTAGCTTTCCttggagcacacttgagcc	26	hsa-let-7c,ppy-let-7c,mml-let-7c,bta-let-7c,oar-let-7c,ptr-let-7c,cja-let-7c,ppa-let-7c,nle-let-7c,oga-let-7c,mmr-let-7c,pha-let-7c,dma-let-7c,cfa-let-7c,cpo-let-7c,pal-let-7c,dno-let-7c-1,ocu-let-7c,ggo-let-7c,chi-let-7c,mmu-let-7c-1,rno-let-7c-1,eca-let-7c,efu-let-7c,ssc-let-7c,cgr-let-7c-1,	hsa-let-7c	gcatccgggtTGAGGTAGTAGGTTGTATGGTTtagagttacaccctgggagttaaCTGTACAACCTTCTAGCTTTCCttggagc	hsa-let-7c-3p	CTGTACAACCTTCTAGCTTTCC	3'	gp1a	...(((((((((.(((..(..(((.(((.((((((((..(((..((.(..(.....)..).)))))..)))))))).))).)))..)..)))))))))...))).	101	48.6	-43.4	14	16	5	9	5	0	0	0	0	7	0	0	9.22777	12.9349	2.62949	17.941	3.58139	0	0	0	0	10.4235	0	0	middle
11	18	hsa-let-7g-5p	TGAGGTAGTAGTTTGTACAGTT	22	chr3	-	52268249	52268386	gctccgtttccttttgcctgattccaggcTGAGGTAGTAGTTTGTACAGTTtgagggtctatgataccacccggtacaggagataaCTGTACAGGCCACTGCCTTGCCaggaacagcgcgccagctgccaagtggggc	27	hsa-let-7g,ppy-let-7g,mml-let-7g,ptr-let-7g,bta-let-7g,mdo-let-7g,oar-let-7g,cja-let-7g,ggo-let-7g,ppa-let-7g,nle-let-7g,pha-let-7g,dma-let-7g,cfa-let-7g,pal-let-7g,dno-let-7g,ocu-let-7g,tch-let-7g,oga-let-7g,mmr-let-7g,cpo-let-7g,mmu-let-7g,eca-let-7g,rno-let-7g,ssc-let-7g,chi-let-7g,cgr-let-7g,	hsa-let-7g	aggcTGAGGTAGTAGTTTGTACAGTTtgagggtctatgataccacccggtacaggagataaCTGTACAGGCCACTGCCTTGCca	hsa-let-7g-5p	TGAGGTAGTAGTTTGTACAGTT	5'	gp1a	(((((..........(((((.((((.(((.((((((((.(..(((((((((.....((((.((.((((....))))))..)))))))))))))..).))))))))))).))))))).))....(((....))))))))	104	55.1	-57.8	104099	154339	120294	48741.5	105133	47350.6	114312	59002.1	150464	61697.9	108072	59415.8	68614.6	124773	63262.4	97163.4	75304.3	90245.2	78488	92116.7	90842.6	91873	87618.3	97742.2	high
11	19	hsa-let-7g-3p_R+1	CTGTACAGGCCACTGCCTTGCT	22	chr3	-	52268249	52268386	gctccgtttccttttgcctgattccaggcTGAGGTAGTAGTTTGTACAGTTtgagggtctatgataccacccggtacaggagataaCTGTACAGGCCACTGCCTTGCCaggaacagcgcgccagctgccaagtggggc	27	hsa-let-7g,ppy-let-7g,mml-let-7g,ptr-let-7g,bta-let-7g,mdo-let-7g,oar-let-7g,cja-let-7g,ggo-let-7g,ppa-let-7g,nle-let-7g,pha-let-7g,dma-let-7g,cfa-let-7g,pal-let-7g,dno-let-7g,ocu-let-7g,tch-let-7g,oga-let-7g,mmr-let-7g,cpo-let-7g,mmu-let-7g,eca-let-7g,rno-let-7g,ssc-let-7g,chi-let-7g,cgr-let-7g,	hsa-let-7g	aggcTGAGGTAGTAGTTTGTACAGTTtgagggtctatgataccacccggtacaggagataaCTGTACAGGCCACTGCCTTGCca	hsa-let-7g-3p	CTGTACAGGCCACTGCCTTGC	3'	gp1a	(((((..........(((((.((((.(((.((((((((.(..(((((((((.....((((.((.((((....))))))..)))))))))))))..).))))))))))).))))))).))....(((....))))))))	104	55.1	-57.8	91	48	168	20	124	19	118	32	129	32	149	27	59.9805	38.8048	88.3509	39.8689	88.8184	36.212	81.02	49.9598	77.8838	47.6505	120.801	44.4165	middle
12	20	hsa-let-7b-5p	TGAGGTAGTAGGTTGTGTGGTT	22	chr22	+	46113655	46113800	gggccctcccgcagtgcaaggccgggcctggcggggTGAGGTAGTAGGTTGTGTGGTTtcagggcagtgatgttgcccctcggaagataaCTATACAACCTACTGCCTTCCCtgaggagcccagtgacacgaccccatgggagggc	23	hsa-let-7b,ptr-let-7b,ppy-let-7b,mml-let-7b,cja-let-7b,ggo-let-7b,ppa-let-7b,oga-let-7b,mmr-let-7b,pha-let-7b,dma-let-7b,sbo-let-7b,mmu-let-7b,bta-let-7b,mdo-let-7b,cfa-let-7b,rno-let-7b,cpo-let-7b,dno-let-7b,ocu-let-7b,chi-let-7b,cgr-let-7b,oar-let-7b,	hsa-let-7b	cggggTGAGGTAGTAGGTTGTGTGGTTtcagggcagtgatgttgcccctcggaagataaCTATACAACCTACTGCCTTCCCtg	hsa-let-7b-5p	TGAGGTAGTAGGTTGTGTGGTT	5'	gp1a	..(((((((((..(((....((.((((((..(((((.(((((((((((((((((((((...((((((.....)))))).((....)).)))))))))))))))))))))))))).)).)))).))..))).......)))))))))	144	62.3	-81.7	52214	74148.8	46409.5	20429.2	37275.8	17466.8	31419	26063.8	38996.2	28748.2	35832.4	24559.8	34415.6	59944.4	24406.7	40724.6	26699.8	33289.9	21572.6	40691.9	23544	42808.3	29050.9	40402.1	high
12	21	hsa-let-7b-3p_1ss22CT	CTATACAACCTACTGCCTTCCT	22	chr22	+	46113655	46113800	gggccctcccgcagtgcaaggccgggcctggcggggTGAGGTAGTAGGTTGTGTGGTTtcagggcagtgatgttgcccctcggaagataaCTATACAACCTACTGCCTTCCCtgaggagcccagtgacacgaccccatgggagggc	23	hsa-let-7b,ptr-let-7b,ppy-let-7b,mml-let-7b,cja-let-7b,ggo-let-7b,ppa-let-7b,oga-let-7b,mmr-let-7b,pha-let-7b,dma-let-7b,sbo-let-7b,mmu-let-7b,bta-let-7b,mdo-let-7b,cfa-let-7b,rno-let-7b,cpo-let-7b,dno-let-7b,ocu-let-7b,chi-let-7b,cgr-let-7b,oar-let-7b,	hsa-let-7b	cggggTGAGGTAGTAGGTTGTGTGGTTtcagggcagtgatgttgcccctcggaagataaCTATACAACCTACTGCCTTCCCtg	hsa-let-7b-3p	CTATACAACCTACTGCCTTCCC	3'	gp1a	..(((((((((..(((....((.((((((..(((((.(((((((((((((((((((((...((((((.....)))))).((....)).)))))))))))))))))))))))))).)).)))).))..))).......)))))))))	144	62.3	-81.7	765	855	814	299	703	199	547	290	488	369	597	387	504.231	691.211	428.081	596.04	503.543	379.273	375.576	452.761	294.63	549.47	484.014	636.636	middle
13	22	hsa-miR-7-5p	TGGAAGACTAGTGATTTTGTTGTT	24	chr9	-	83969745	83969888	tacagagcctgtagaaaatatagaagattcattggatgttggcctagttctgtgTGGAAGACTAGTGATTTTGTTGTTtttagataactaaatcgaCAACAAATCACAGTCTGCCATAtggcacaggccatgcctctacaggac	26	hsa-mir-7-1,ppy-mir-7-1,ggo-mir-7-1,ppa-mir-7-1,lla-mir-7,ptr-mir-7-1,mml-mir-7-1,mne-mir-7-1,cja-mir-7,sla-mir-7,mmu-mir-7a-1,bta-mir-7-2,eca-mir-7-3,mdo-mir-7,cfa-mir-7-1,cpo-mir-7-1,ocu-mir-7a,tch-mir-7-3,tch-mir-7-4,efu-mir-7b,rno-mir-7a-1,ssc-mir-7-2,pal-mir-7b-1,dno-mir-7-1,chi-mir-7,sha-mir-7,	hsa-mir-7-1	ttggatgttggcctagttctgtgTGGAAGACTAGTGATTTTGTTGTTtttagataactaaatcgaCAACAAATCACAGTCTGCCATAtggcacaggccatgcctctacag	hsa-miR-7-5p	TGGAAGACTAGTGATTTTGTTGTT	5'	gp1a	.......((((((((.......((....))...((....((((((.((.(..(((((.(((((.((((.((((((((((((((....)))))..)))))))))))))))))).)))))..).))))))))..))))))))))..	101	40.3	-56.7	442	582	15518	230.667	15305.7	497	16472.3	360.333	17719.7	670.667	20858	370	291.334	470.508	8160.89	459.821	10963.1	947.229	11310.1	562.569	10698.3	998.675	16910.5	608.67	middle
13	23	hsa-miR-7-1-3p	CAACAAATCACAGTCTGCCATA	22	chr9	-	83969745	83969888	tacagagcctgtagaaaatatagaagattcattggatgttggcctagttctgtgTGGAAGACTAGTGATTTTGTTGTTtttagataactaaatcgaCAACAAATCACAGTCTGCCATAtggcacaggccatgcctctacaggac	26	hsa-mir-7-1,ppy-mir-7-1,ggo-mir-7-1,ppa-mir-7-1,lla-mir-7,ptr-mir-7-1,mml-mir-7-1,mne-mir-7-1,cja-mir-7,sla-mir-7,mmu-mir-7a-1,bta-mir-7-2,eca-mir-7-3,mdo-mir-7,cfa-mir-7-1,cpo-mir-7-1,ocu-mir-7a,tch-mir-7-3,tch-mir-7-4,efu-mir-7b,rno-mir-7a-1,ssc-mir-7-2,pal-mir-7b-1,dno-mir-7-1,chi-mir-7,sha-mir-7,	hsa-mir-7-1	ttggatgttggcctagttctgtgTGGAAGACTAGTGATTTTGTTGTTtttagataactaaatcgaCAACAAATCACAGTCTGCCATAtggcacaggccatgcctctacag	hsa-miR-7-1-3p	CAACAAATCACAGTCTGCCATA	3'	gp1a	.......((((((((.......((....))...((....((((((.((.(..(((((.(((((.((((.((((((((((((((....)))))..)))))))))))))))))).)))))..).))))))))..))))))))))..	101	40.3	-56.7	76	75	550	42	307	44	384	110	318	88	601	78	50.0936	60.6325	289.244	83.7247	219.897	83.8593	263.658	171.737	191.993	131.039	487.257	128.314	middle
14	24	hsa-let-7f-5p	TGAGGTAGTAGATTGTATAGTT	22	chrX	-	53557192	53557274	tgtgggaTGAGGTAGTAGATTGTATAGTTttagggtcataccccatcttggagataaCTATACAGTCTACTGTCTTTCCcacg	13	hsa-let-7f-2,ppy-let-7f-2,mml-let-7f-2,mmu-let-7f-2,bta-let-7f-2,rno-let-7f-2,ssc-let-7f-1,oar-let-7f,ptr-let-7f-2,mdo-let-7f-2,cpo-let-7f-2,dno-let-7f-2,ocu-let-7f-2,	hsa-let-7f-2	tgtgggaTGAGGTAGTAGATTGTATAGTTttagggtcataccccatcttggagataaCTATACAGTCTACTGTCTTTCCcacg	hsa-let-7f-5p	TGAGGTAGTAGATTGTATAGTT	5'	gp1a	.((((((.(((..((((((((((((((((...(((.....))).(((.....)))))))))))))))))))..))))))))).	81	42.2	-40.7	98673.3	132367	77905.9	43476.4	65384.3	40544.3	77402.4	52350.7	79807.6	50127.7	61348.1	46709.1	65038.1	107010	40970.6	86667.8	46833.3	77273.2	53145.3	81732.2	48183.9	74644	49737.6	76839	high
14	25	hsa-let-7f-2-3p_1ss22CT	CTATACAGTCTACTGTCTTTCT	22	chrX	-	53557192	53557274	tgtgggaTGAGGTAGTAGATTGTATAGTTttagggtcataccccatcttggagataaCTATACAGTCTACTGTCTTTCCcacg	13	hsa-let-7f-2,ppy-let-7f-2,mml-let-7f-2,mmu-let-7f-2,bta-let-7f-2,rno-let-7f-2,ssc-let-7f-1,oar-let-7f,ptr-let-7f-2,mdo-let-7f-2,cpo-let-7f-2,dno-let-7f-2,ocu-let-7f-2,	hsa-let-7f-2	tgtgggaTGAGGTAGTAGATTGTATAGTTttagggtcataccccatcttggagataaCTATACAGTCTACTGTCTTTCCcacg	hsa-let-7f-2-3p	CTATACAGTCTACTGTCTTTCC	3'	gp1a	.((((((.(((..((((((((((((((((...(((.....))).(((.....)))))))))))))))))))..))))))))).	81	42.2	-40.7	186.167	240.667	364.333	50.8333	427.167	69.6667	534.333	56.8333	583.667	70.1667	474.333	71.5	122.707	194.563	191.602	101.333	305.97	132.777	366.879	88.7308	352.389	104.484	384.562	117.621	middle
15	26	hsa-let-7a-5p	TGAGGTAGTAGGTTGTATAGTT	22	chr9	+	94175950	94176051	ttcactgtgggaTGAGGTAGTAGGTTGTATAGTTttagggtcacacccaccactgggagataaCTATACAATCTACTGTCTTTCCtaacgtgatagaaaagt	14	hsa-let-7a-1,ppy-let-7a-1,mml-let-7a-1,bta-let-7a-1,ptr-let-7a-1,mmu-let-7a-1,rno-let-7a-1,mdo-let-7a-1,ssc-let-7a-2,cpo-let-7a-1,dno-let-7a,ocu-let-7a-1,cgr-let-7a-1,oar-let-7a,	hsa-let-7a-1	tgggaTGAGGTAGTAGGTTGTATAGTTttagggtcacacccaccactgggagataaCTATACAATCTACTGTCTTTCcta	hsa-let-7a-5p	TGAGGTAGTAGGTTGTATAGTT	5'	gp1a	.((((..(((((.(((..((((((((((((((((...(((.....))).((....))....))))))))))))))))..))))))))..)))).........	92	41.2	-41.3	59095.3	98297.7	48538.2	26608.1	41709.9	22680.2	38876.5	29543.2	35801.4	30580.5	36958.6	27497.4	38951.3	79467.2	25526.1	53041.8	29875.9	43225.9	26693	46124.2	21615.1	45536.7	29963.9	45234.8	high
15	27	hsa-let-7a-3p_R+1	CTATACAATCTACTGTCTTTCT	22	chr9	+	94175950	94176051	ttcactgtgggaTGAGGTAGTAGGTTGTATAGTTttagggtcacacccaccactgggagataaCTATACAATCTACTGTCTTTCCtaacgtgatagaaaagt	14	hsa-let-7a-1,ppy-let-7a-1,mml-let-7a-1,bta-let-7a-1,ptr-let-7a-1,mmu-let-7a-1,rno-let-7a-1,mdo-let-7a-1,ssc-let-7a-2,cpo-let-7a-1,dno-let-7a,ocu-let-7a-1,cgr-let-7a-1,oar-let-7a,	hsa-let-7a-1	tgggaTGAGGTAGTAGGTTGTATAGTTttagggtcacacccaccactgggagataaCTATACAATCTACTGTCTTTCcta	hsa-let-7a-3p	CTATACAATCTACTGTCTTTC	3'	gp1a	.((((..(((((.(((..((((((((((((((((...(((.....))).((....))....))))))))))))))))..))))))))..)))).........	92	41.2	-41.3	463.167	817.667	927.333	178.833	1176.17	228.167	1752.83	191.833	1322.67	241.667	1296.83	253.5	305.285	661.029	487.683	356.494	842.462	434.861	1203.51	299.499	798.561	359.86	1051.4	417.021	middle
16	28	hsa-let-7a-5p	TGAGGTAGTAGGTTGTATAGTT	22	chr11	-	122146470	122146622	ttttccagccattgtgactgcatgctcccaggtTGAGGTAGTAGGTTGTATAGTTtagaattacatcaagggagataaCTGTACAGCCTCCTAGCTTTCCttgggtcttgcactaaacaacatggtgagaacgatcatgattcctccaggcct	25	hsa-let-7a-2,ppy-let-7a-2,bta-let-7a-2,eca-let-7a,ptr-let-7a-2,mml-let-7a-2,cja-let-7a-1,ppa-let-7a-2,nle-let-7a-2,pha-let-7a-2,sbo-let-7a,cpo-let-7a-2,oga-let-7a-2,mmr-let-7a-2,dma-let-7a-2,mmu-let-7a-2,mdo-let-7a-2,cfa-let-7a-2,rno-let-7a-2,ssc-let-7a-1,pal-let-7a-2,dno-let-7c-2,ocu-let-7a-2,cgr-let-7a-2,sha-let-7a,	hsa-let-7a-2	aggtTGAGGTAGTAGGTTGTATAGTTtagaattacatcaagggagataaCTGTACAGCCTCCTAGCTTTCCt	hsa-let-7a-5p	TGAGGTAGTAGGTTGTATAGTT	5'	gp1a	.......(((.((((...((((....((((((..(((.(((.(((((((((((((.........(((......)))))))))))))))).))).)))..))))))...))))....))))((((((.......)))))).........)))..	109	45.1	-49.8	59095.3	98297.7	48538.2	26608.1	41709.9	22680.2	38876.5	29543.2	35801.4	30580.5	36958.6	27497.4	38951.3	79467.2	25526.1	53041.8	29875.9	43225.9	26693	46124.2	21615.1	45536.7	29963.9	45234.8	high
16	29	hsa-let-7a-2-3p	CTGTACAGCCTCCTAGCTTTCC	22	chr11	-	122146470	122146622	ttttccagccattgtgactgcatgctcccaggtTGAGGTAGTAGGTTGTATAGTTtagaattacatcaagggagataaCTGTACAGCCTCCTAGCTTTCCttgggtcttgcactaaacaacatggtgagaacgatcatgattcctccaggcct	25	hsa-let-7a-2,ppy-let-7a-2,bta-let-7a-2,eca-let-7a,ptr-let-7a-2,mml-let-7a-2,cja-let-7a-1,ppa-let-7a-2,nle-let-7a-2,pha-let-7a-2,sbo-let-7a,cpo-let-7a-2,oga-let-7a-2,mmr-let-7a-2,dma-let-7a-2,mmu-let-7a-2,mdo-let-7a-2,cfa-let-7a-2,rno-let-7a-2,ssc-let-7a-1,pal-let-7a-2,dno-let-7c-2,ocu-let-7a-2,cgr-let-7a-2,sha-let-7a,	hsa-let-7a-2	aggtTGAGGTAGTAGGTTGTATAGTTtagaattacatcaagggagataaCTGTACAGCCTCCTAGCTTTCCt	hsa-let-7a-2-3p	CTGTACAGCCTCCTAGCTTTCC	3'	gp1a	.......(((.((((...((((....((((((..(((.(((.(((((((((((((.........(((......)))))))))))))))).))).)))..))))))...))))....))))((((((.......)))))).........)))..	109	45.1	-49.8	11	0	10	5	6	8	0	0	0	0	0	0	7.25039	0	5.25898	9.96722	4.29767	15.2471	0	0	0	0	0	0	middle
17	30	hsa-miR-9-5p	TCTTTGGTTATCTAGCTGTATGA	23	chr1	-	156420341	156420429	cggggttggttgttaTCTTTGGTTATCTAGCTGTATGAgtggtgtggagtcttcaTAAAGCTAGATAACCGAAAGTAaaaataacccca	16	hsa-mir-9-1,ppy-mir-9-1,mml-mir-9-1,mmu-mir-9-1,rno-mir-9a-1,ssc-mir-9-1,ptr-mir-9-1,cja-mir-9-1,eca-mir-9a,mdo-mir-9a-3,cfa-mir-9-1,dno-mir-9-1,ocu-mir-9-1,efu-mir-9-1,cpo-mir-9-1,tch-mir-9-3,	hsa-mir-9-1	cggggttggttgttaTCTTTGGTTATCTAGCTGTATGAgtggtgtggagtcttcATAAAGCTAGATAACCGAAAGTaaaaataacccca	hsa-miR-9-5p	TCTTTGGTTATCTAGCTGTATGA	5'	gp1a	.(((((((....(((..(((((((((((((((.((((((.((.......)))))))).)))))))))))))))..)))...))))))).	87	40.4	-41.7	68.6667	13.3333	303	383.667	261	400	53.6667	443.333	108	489.333	106.333	387.333	45.26	10.7791	159.347	764.818	186.948	762.357	36.8481	692.152	65.2051	728.655	86.209	637.185	middle
17	31	hsa-miR-9-3p_L-1R+1	TAAAGCTAGATAACCGAAAGTA	22	chr1	-	156420341	156420429	cggggttggttgttaTCTTTGGTTATCTAGCTGTATGAgtggtgtggagtcttcaTAAAGCTAGATAACCGAAAGTAaaaataacccca	16	hsa-mir-9-1,ppy-mir-9-1,mml-mir-9-1,mmu-mir-9-1,rno-mir-9a-1,ssc-mir-9-1,ptr-mir-9-1,cja-mir-9-1,eca-mir-9a,mdo-mir-9a-3,cfa-mir-9-1,dno-mir-9-1,ocu-mir-9-1,efu-mir-9-1,cpo-mir-9-1,tch-mir-9-3,	hsa-mir-9-1	cggggttggttgttaTCTTTGGTTATCTAGCTGTATGAgtggtgtggagtcttcATAAAGCTAGATAACCGAAAGTaaaaataacccca	hsa-miR-9-3p	ATAAAGCTAGATAACCGAAAGT	3'	gp1a	.(((((((....(((..(((((((((((((((.((((((.((.......)))))))).)))))))))))))))..)))...))))))).	87	40.4	-41.7	8.66667	2	51	65.5	39.6667	58.8333	11.3333	72.1667	11	90.8333	20	62.6667	5.71243	1.61687	26.8208	130.571	28.4123	112.13	7.78158	112.67	6.64126	135.258	16.2149	103.09	middle
18	32	hsa-miR-9-5p	TCTTTGGTTATCTAGCTGTATGA	23	chr5	-	88666853	88666939	ggaagcgagttgttaTCTTTGGTTATCTAGCTGTATGAgtgtattggtcttcaTAAAGCTAGATAACCGAAAGTAaaaactccttca	23	hsa-mir-9-2,ptr-mir-9-2,mml-mir-9-2,ggo-mir-9,mne-mir-9,age-mir-9,lla-mir-9,bta-mir-9-2,rno-mir-9a-2,ssc-mir-9-2,ppy-mir-9-2,mdo-mir-9a-2,cja-mir-9-2,mmu-mir-9-2,eca-mir-9a-2,cfa-mir-9-2,cpo-mir-9-2,dno-mir-9-2,efu-mir-9-3,pal-mir-9-1,tch-mir-9-1,ocu-mir-9-2,cgr-mir-9,	hsa-mir-9-2	ggaagcgagttgttaTCTTTGGTTATCTAGCTGTATGAgtgtattggtcttcATAAAGCTAGATAACCGAAAGTaaaaactccttca	hsa-miR-9-5p	TCTTTGGTTATCTAGCTGTATGA	5'	gp1a	.((((.(((((.(((..(((((((((((((((.((((((..(....)..)))))).)))))))))))))))..))).))))))))).	85	36.8	-40.1	68.6667	13.3333	303	383.667	261	400	53.6667	443.333	108	489.333	106.333	387.333	45.26	10.7791	159.347	764.818	186.948	762.357	36.8481	692.152	65.2051	728.655	86.209	637.185	middle
18	33	hsa-miR-9-3p_L-1R+1	TAAAGCTAGATAACCGAAAGTA	22	chr5	-	88666853	88666939	ggaagcgagttgttaTCTTTGGTTATCTAGCTGTATGAgtgtattggtcttcaTAAAGCTAGATAACCGAAAGTAaaaactccttca	23	hsa-mir-9-2,ptr-mir-9-2,mml-mir-9-2,ggo-mir-9,mne-mir-9,age-mir-9,lla-mir-9,bta-mir-9-2,rno-mir-9a-2,ssc-mir-9-2,ppy-mir-9-2,mdo-mir-9a-2,cja-mir-9-2,mmu-mir-9-2,eca-mir-9a-2,cfa-mir-9-2,cpo-mir-9-2,dno-mir-9-2,efu-mir-9-3,pal-mir-9-1,tch-mir-9-1,ocu-mir-9-2,cgr-mir-9,	hsa-mir-9-2	ggaagcgagttgttaTCTTTGGTTATCTAGCTGTATGAgtgtattggtcttcATAAAGCTAGATAACCGAAAGTaaaaactccttca	hsa-miR-9-3p	ATAAAGCTAGATAACCGAAAGT	3'	gp1a	.((((.(((((.(((..(((((((((((((((.((((((..(....)..)))))).)))))))))))))))..))).))))))))).	85	36.8	-40.1	8.66667	2	51	65.5	39.6667	58.8333	11.3333	72.1667	11	90.8333	20	62.6667	5.71243	1.61687	26.8208	130.571	28.4123	112.13	7.78158	112.67	6.64126	135.258	16.2149	103.09	middle
19	34	hsa-miR-9-5p	TCTTTGGTTATCTAGCTGTATGA	23	chr15	+	89368017	89368106	ggaggcccgtttctcTCTTTGGTTATCTAGCTGTATGAgtgccacagagccgtcaTAAAGCTAGATAACCGAAAGTAgaaatgattctca	15	hsa-mir-9-3,ppy-mir-9-3,mml-mir-9-3,mmu-mir-9-3,bta-mir-9-1,mdo-mir-9a-1,cfa-mir-9-3,pal-mir-9-2,tch-mir-9-2,efu-mir-9-2,rno-mir-9a-3,ssc-mir-9-3,cpo-mir-9-3,dno-mir-9-3,chi-mir-9,	hsa-mir-9-3	ggaggcccgtttctcTCTTTGGTTATCTAGCTGTATGAgtgccacagagccgtcATAAAGCTAGATAACCGAAAGTagaaatgattctca	hsa-miR-9-5p	TCTTTGGTTATCTAGCTGTATGA	5'	gp1a	.((((..(((((((((.(((((((((((((((.(((((..((......))..))))).))))))))))))))))).)))))))..)))).	88	44.4	-41.1	68.6667	13.3333	303	383.667	261	400	53.6667	443.333	108	489.333	106.333	387.333	45.26	10.7791	159.347	764.818	186.948	762.357	36.8481	692.152	65.2051	728.655	86.209	637.185	middle
19	35	hsa-miR-9-3p_L-1R+1	TAAAGCTAGATAACCGAAAGTA	22	chr15	+	89368017	89368106	ggaggcccgtttctcTCTTTGGTTATCTAGCTGTATGAgtgccacagagccgtcaTAAAGCTAGATAACCGAAAGTAgaaatgattctca	15	hsa-mir-9-3,ppy-mir-9-3,mml-mir-9-3,mmu-mir-9-3,bta-mir-9-1,mdo-mir-9a-1,cfa-mir-9-3,pal-mir-9-2,tch-mir-9-2,efu-mir-9-2,rno-mir-9a-3,ssc-mir-9-3,cpo-mir-9-3,dno-mir-9-3,chi-mir-9,	hsa-mir-9-3	ggaggcccgtttctcTCTTTGGTTATCTAGCTGTATGAgtgccacagagccgtcATAAAGCTAGATAACCGAAAGTagaaatgattctca	hsa-miR-9-3p	ATAAAGCTAGATAACCGAAAGT	3'	gp1a	.((((..(((((((((.(((((((((((((((.(((((..((......))..))))).))))))))))))))))).)))))))..)))).	88	44.4	-41.1	8.66667	2	51	65.5	39.6667	58.8333	11.3333	72.1667	11	90.8333	20	62.6667	5.71243	1.61687	26.8208	130.571	28.4123	112.13	7.78158	112.67	6.64126	135.258	16.2149	103.09	middle
20	36	hsa-miR-10a-5p_R-1	TACCCTGTAGATCCGAATTTGT	22	chr17	-	48579838	48579952	aagaagatctgtctgtcttctgtataTACCCTGTAGATCCGAATTTGTgtaaggaattttgtggtcaCAAATTCGTATCTAGGGGAATatgtagttgacataaacactccgctct	29	hsa-mir-10a,ggo-mir-10a,ppa-mir-10a,ptr-mir-10a,ppy-mir-10a,mml-mir-10a,cja-mir-10a,nle-mir-10a,oga-mir-10a,mmr-mir-10a,pha-mir-10a,sbo-mir-10a,cfa-mir-10a,pal-mir-10a,dno-mir-10a,ocu-mir-10a,dma-mir-10a,age-mir-10a,sla-mir-10a,mmu-mir-10a,rno-mir-10a,bta-mir-10a,oar-mir-10a,eca-mir-10a,mdo-mir-10a,ssc-mir-10a,cpo-mir-10a,chi-mir-10a,cgr-mir-10a,	hsa-mir-10a	gatctgtctgtcttctgtataTACCCTGTAGATCCGAATTTGTGtaaggaattttgtggtcaCAAATTCGTATCTAGGGGAATAtgtagttgacataaacactccgctct	hsa-miR-10a-5p	TACCCTGTAGATCCGAATTTGTG	5'	gp1a	.((..((..(((.((((..((..((((.((((.(((((.((((((((((................)))))))))).))))))))).))))..))..))))...))).))..))..	112	38.3	-32.5	136620	149966	91509	120613	192896	97184	159374	161550	88585.5	109561	314174	120399	90049.5	121238	48124.4	240435	138167	185222	109427	252220	53483.6	163145	254715	198063	high
20	37	hsa-miR-10a-3p_R-1	CAAATTCGTATCTAGGGGAAT	21	chr17	-	48579838	48579952	aagaagatctgtctgtcttctgtataTACCCTGTAGATCCGAATTTGTgtaaggaattttgtggtcaCAAATTCGTATCTAGGGGAATatgtagttgacataaacactccgctct	29	hsa-mir-10a,ggo-mir-10a,ppa-mir-10a,ptr-mir-10a,ppy-mir-10a,mml-mir-10a,cja-mir-10a,nle-mir-10a,oga-mir-10a,mmr-mir-10a,pha-mir-10a,sbo-mir-10a,cfa-mir-10a,pal-mir-10a,dno-mir-10a,ocu-mir-10a,dma-mir-10a,age-mir-10a,sla-mir-10a,mmu-mir-10a,rno-mir-10a,bta-mir-10a,oar-mir-10a,eca-mir-10a,mdo-mir-10a,ssc-mir-10a,cpo-mir-10a,chi-mir-10a,cgr-mir-10a,	hsa-mir-10a	gatctgtctgtcttctgtataTACCCTGTAGATCCGAATTTGTGtaaggaattttgtggtcaCAAATTCGTATCTAGGGGAATAtgtagttgacataaacactccgctct	hsa-miR-10a-3p	CAAATTCGTATCTAGGGGAATA	3'	gp1a	.((..((..(((.((((..((..((((.((((.(((((.((((((((((................)))))))))).))))))))).))))..))..))))...))).))..))..	112	38.3	-32.5	1179	751	1418	1052	1878	972	1104	1594	995	1345	2598	1264	777.11	607.134	745.724	2097.1	1345.17	1852.53	758.018	2488.62	600.732	2002.81	2106.31	2079.35	middle
21	38	hsa-miR-10b-5p_R-1	TACCCTGTAGAACCGAATTTGT	22	chr2	+	176150298	176150418	gggacccagaggttgtaacgttgtctatataTACCCTGTAGAACCGAATTTGTgtggtatccgtatagtcaCAGATTCGATTCTAGGGGAATatatggtcgatgcaaaaacttcacgtttc	31	hsa-mir-10b,ppa-mir-10b,ptr-mir-10b,ppy-mir-10b,mml-mir-10b,cja-mir-10b,ggo-mir-10b,nle-mir-10b,oga-mir-10,mmr-mir-10,pha-mir-10b,sbo-mir-10b,mne-mir-10b,dma-mir-10,cpo-mir-10b,mmu-mir-10b,bta-mir-10b,eca-mir-10b,mdo-mir-10b,cfa-mir-10b,efu-mir-10,ssc-mir-10b,rno-mir-10b,pal-mir-10b,dno-mir-10b,ocu-mir-10b,chi-mir-10b,cgr-mir-10b,tch-mir-10b-2,tch-mir-10b-1,oar-mir-10b,	hsa-mir-10b	ccagaggttgtaacgttgtctatataTACCCTGTAGAACCGAATTTGTGtggtatccgtatagtcACAGATTCGATTCTAGGGGAATatatggtcgatgcaaaaacttca	hsa-miR-10b-5p	TACCCTGTAGAACCGAATTTGTG	5'	gp1a	(..((...((((((....(((((.((((((((.((((.(((((.((((((((((..(((....)))...)))))))))).))))))))).)))))))).)))))....))))))..))..)	121	42.1	-46.5	9942.5	26747	41771	17608	59135	24044	38903.5	38332.5	44970.5	22995	38859.5	81344	6553.36	21623.2	21967.3	35100.6	42357.1	45825.3	26711.5	59846.4	27151	34241.3	31505.1	133815	high
21	39	hsa-miR-10b-3p_L-1	CAGATTCGATTCTAGGGGAAT	21	chr2	+	176150298	176150418	gggacccagaggttgtaacgttgtctatataTACCCTGTAGAACCGAATTTGTgtggtatccgtatagtcaCAGATTCGATTCTAGGGGAATatatggtcgatgcaaaaacttcacgtttc	31	hsa-mir-10b,ppa-mir-10b,ptr-mir-10b,ppy-mir-10b,mml-mir-10b,cja-mir-10b,ggo-mir-10b,nle-mir-10b,oga-mir-10,mmr-mir-10,pha-mir-10b,sbo-mir-10b,mne-mir-10b,dma-mir-10,cpo-mir-10b,mmu-mir-10b,bta-mir-10b,eca-mir-10b,mdo-mir-10b,cfa-mir-10b,efu-mir-10,ssc-mir-10b,rno-mir-10b,pal-mir-10b,dno-mir-10b,ocu-mir-10b,chi-mir-10b,cgr-mir-10b,tch-mir-10b-2,tch-mir-10b-1,oar-mir-10b,	hsa-mir-10b	ccagaggttgtaacgttgtctatataTACCCTGTAGAACCGAATTTGTGtggtatccgtatagtcACAGATTCGATTCTAGGGGAATatatggtcgatgcaaaaacttca	hsa-miR-10b-3p	ACAGATTCGATTCTAGGGGAAT	3'	gp1a	(..((...((((((....(((((.((((((((.((((.(((((.((((((((((..(((....)))...)))))))))).))))))))).)))))))).)))))....))))))..))..)	121	42.1	-46.5	63	89	351	90	290	153	178	243	288	169	164	554	41.5249	71.9506	184.59	179.41	207.72	291.602	122.217	379.383	173.88	251.654	132.962	911.36	middle
22	40	hsa-miR-15a-5p	TAGCAGCACATAATGGTTTGTG	22	chr13	-	50049108	50049202	accttggagtaaagTAGCAGCACATAATGGTTTGTGgattttgaaaaggtgCAGGCCATATTGTGCTGCCTCAaaaatacaaggatctgatcttc	28	hsa-mir-15a,ptr-mir-15a,ppy-mir-15a,mml-mir-15a,ggo-mir-15a,ppa-mir-15a,mne-mir-15a,age-mir-15a,lla-mir-15a,sla-mir-15a,lca-mir-15a,bta-mir-15a,nle-mir-15a,oga-mir-15a,mmr-mir-15a,cfa-mir-15a,dno-mir-15a,tch-mir-15a,mmu-mir-15a,eca-mir-15a,mdo-mir-15a,rno-mir-15a,ssc-mir-15a,cpo-mir-15a,pal-mir-15a,ocu-mir-15a,chi-mir-15a,cgr-mir-15a,	hsa-mir-15a	ccttggagtaaagTAGCAGCACATAATGGTTTGTGgattttgaaaaggtgCAGGCCATATTGTGCTGCCTCAaaaatacaagg	hsa-miR-15a-5p	TAGCAGCACATAATGGTTTGTG	5'	gp1a	.(((((..........((((((((..((((..(((...............)))..))))..))))))))..........)))))...........	53	41.1	-29.4	2286.5	2793	5581	608	5077	770	3932	824	2893	1059	4065	535	1507.09	2257.95	2935.04	1212.01	3636.54	1467.54	2699.75	1286.47	1746.65	1576.93	3295.67	880.104	middle
22	41	hsa-miR-15a-3p_1ss22AT	CAGGCCATATTGTGCTGCCTCT	22	chr13	-	50049108	50049202	accttggagtaaagTAGCAGCACATAATGGTTTGTGgattttgaaaaggtgCAGGCCATATTGTGCTGCCTCAaaaatacaaggatctgatcttc	28	hsa-mir-15a,ptr-mir-15a,ppy-mir-15a,mml-mir-15a,ggo-mir-15a,ppa-mir-15a,mne-mir-15a,age-mir-15a,lla-mir-15a,sla-mir-15a,lca-mir-15a,bta-mir-15a,nle-mir-15a,oga-mir-15a,mmr-mir-15a,cfa-mir-15a,dno-mir-15a,tch-mir-15a,mmu-mir-15a,eca-mir-15a,mdo-mir-15a,rno-mir-15a,ssc-mir-15a,cpo-mir-15a,pal-mir-15a,ocu-mir-15a,chi-mir-15a,cgr-mir-15a,	hsa-mir-15a	ccttggagtaaagTAGCAGCACATAATGGTTTGTGgattttgaaaaggtgCAGGCCATATTGTGCTGCCTCAaaaatacaagg	hsa-miR-15a-3p	CAGGCCATATTGTGCTGCCTCA	3'	gp1a	.(((((..........((((((((..((((..(((...............)))..))))..))))))))..........)))))...........	53	41.1	-29.4	0	10	18	0	39	0	20	0	29	0	15	0	0	8.08434	9.46617	0	27.9348	0	13.7322	0	17.5088	0	12.1611	0	middle
23	42	hsa-miR-15b-5p	TAGCAGCACATCATGGTTTACA	22	chr3	+	160404588	160404685	ttgaggccttaaagtactgTAGCAGCACATCATGGTTTACAtgctacagtcaagatgCGAATCATTATTTGCTGCTCTagaaatttaaggaaattcat	24	hsa-mir-15b,ptr-mir-15b,ppy-mir-15b,ggo-mir-15b,ppa-mir-15b,mml-mir-15b,mne-mir-15b,age-mir-15b,lla-mir-15b,chi-mir-15b,cja-mir-15b,nle-mir-15b,oga-mir-15b,mmu-mir-15b,eca-mir-15b,bta-mir-15b,cfa-mir-15b,tch-mir-15b,efu-mir-15,rno-mir-15b,ssc-mir-15b,pal-mir-15b,dno-mir-15b,cgr-mir-15b,	hsa-mir-15b	ttgaggccttaaagtactgTAGCAGCACATCATGGTTTACAtgctacagtcaagatgCGAATCATTATTTGCTGCTCTAgaaatttaaggaaattcat	hsa-miR-15b-5p	TAGCAGCACATCATGGTTTACA	5'	gp1a	.(((..(((((((...((..(((((((.((.((((((..(((.((.......)))))..)))))).)).)))))))..))...)))))))....))).	96	36.7	-29.5	2431.5	4240	7275	1443	5684	966	8009	1762	4208	1620	6704	1179	1602.67	3427.76	3825.91	2876.54	4071.32	1841.09	5499.06	2750.91	2540.58	2412.31	5435.22	1939.52	middle
23	43	hsa-miR-15b-3p_R-1	CGAATCATTATTTGCTGCTCT	21	chr3	+	160404588	160404685	ttgaggccttaaagtactgTAGCAGCACATCATGGTTTACAtgctacagtcaagatgCGAATCATTATTTGCTGCTCTagaaatttaaggaaattcat	24	hsa-mir-15b,ptr-mir-15b,ppy-mir-15b,ggo-mir-15b,ppa-mir-15b,mml-mir-15b,mne-mir-15b,age-mir-15b,lla-mir-15b,chi-mir-15b,cja-mir-15b,nle-mir-15b,oga-mir-15b,mmu-mir-15b,eca-mir-15b,bta-mir-15b,cfa-mir-15b,tch-mir-15b,efu-mir-15,rno-mir-15b,ssc-mir-15b,pal-mir-15b,dno-mir-15b,cgr-mir-15b,	hsa-mir-15b	ttgaggccttaaagtactgTAGCAGCACATCATGGTTTACAtgctacagtcaagatgCGAATCATTATTTGCTGCTCTAgaaatttaaggaaattcat	hsa-miR-15b-3p	CGAATCATTATTTGCTGCTCTA	3'	gp1a	.(((..(((((((...((..(((((((.((.((((((..(((.((.......)))))..)))))).)).)))))))..))...)))))))....))).	96	36.7	-29.5	104	191	534	71	618	60	1177	74	1359	93	484	50	68.5491	154.411	280.83	141.535	442.66	114.354	808.14	115.532	820.497	138.484	392.4	82.2527	middle
24	44	hsa-miR-16-5p	TAGCAGCACGTAAATATTGGCG	22	chr13	-	50048973	50049063	atgtcagcagtgcctTAGCAGCACGTAAATATTGGCGttaagattctaaaattatctCCAGTATTAACTGTGCTGCTGAAgtaaggttgac	30	hsa-mir-16-1,ptr-mir-16-1,ppy-mir-16-1,mml-mir-16-1,cja-mir-16-1,ggo-mir-16,ppa-mir-16,mne-mir-16,age-mir-16,sla-mir-16,nle-mir-16-1,oga-mir-16-1,pha-mir-16-1,dma-mir-16,sbo-mir-16-1,cfa-mir-16-1,lla-mir-16,lca-mir-16,mmu-mir-16-1,bta-mir-16a,eca-mir-16-2,mdo-mir-16-1,efu-mir-16-1,ssc-mir-16-2,cpo-mir-16a,dno-mir-16a,pal-mir-16-1,ocu-mir-16a,chi-mir-16a,cgr-mir-16,	hsa-mir-16-1	gtcagcagtgcctTAGCAGCACGTAAATATTGGCGttaagattctaaaattatctCCAGTATTAACTGTGCTGCTGAagtaaggttgac	hsa-miR-16-5p	TAGCAGCACGTAAATATTGGCG	5'	gp1a	..((((((..(((.((((((((((((.((((((((.....((((.........)))))))))))).)).)))))))))).)))..))))))	89	39.6	-37.4	16237	26582.7	32169.5	6451	25046.5	5224	25115.5	6689	13433.5	8506	21485.5	5654	10702.2	21490.3	16917.9	12859.7	17940.2	9956.39	17244.6	10443.2	8110.49	12666.1	17419.2	9301.14	high
24	45	hsa-miR-16-1-3p_R+1	CCAGTATTAACTGTGCTGCTGAA	23	chr13	-	50048973	50049063	atgtcagcagtgcctTAGCAGCACGTAAATATTGGCGttaagattctaaaattatctCCAGTATTAACTGTGCTGCTGAAgtaaggttgac	30	hsa-mir-16-1,ptr-mir-16-1,ppy-mir-16-1,mml-mir-16-1,cja-mir-16-1,ggo-mir-16,ppa-mir-16,mne-mir-16,age-mir-16,sla-mir-16,nle-mir-16-1,oga-mir-16-1,pha-mir-16-1,dma-mir-16,sbo-mir-16-1,cfa-mir-16-1,lla-mir-16,lca-mir-16,mmu-mir-16-1,bta-mir-16a,eca-mir-16-2,mdo-mir-16-1,efu-mir-16-1,ssc-mir-16-2,cpo-mir-16a,dno-mir-16a,pal-mir-16-1,ocu-mir-16a,chi-mir-16a,cgr-mir-16,	hsa-mir-16-1	gtcagcagtgcctTAGCAGCACGTAAATATTGGCGttaagattctaaaattatctCCAGTATTAACTGTGCTGCTGAagtaaggttgac	hsa-miR-16-1-3p	CCAGTATTAACTGTGCTGCTGA	3'	gp1a	..((((((..(((.((((((((((((.((((((((.....((((.........)))))))))))).)).)))))))))).)))..))))))	89	39.6	-37.4	19	24	66	0	97	6	79	0	123	5	50	0	12.5234	19.4024	34.7093	0	69.4789	11.4354	54.2422	0	74.2613	7.44539	40.5371	0	middle
25	46	hsa-miR-16-5p	TAGCAGCACGTAAATATTGGCG	22	chr3	+	160404738	160404832	catacttgttccactcTAGCAGCACGTAAATATTGGCGtagtgaaatatatattaaacACCAATATTACTGTGCTGCTTTagtgtgacagggata	21	hsa-mir-16-2,ptr-mir-16-2,ppy-mir-16-2,mml-mir-16-2,cja-mir-16-2,nle-mir-16-2,oga-mir-16-2,cpo-mir-16b,pal-mir-16-2,ocu-mir-16b,pha-mir-16-2,sbo-mir-16-2,mmu-mir-16-2,eca-mir-16-1,mdo-mir-16-2,cfa-mir-16-2,efu-mir-16-2,rno-mir-16,ssc-mir-16-1,dno-mir-16b,cgr-mir-16-2,	hsa-mir-16-2	gttccactcTAGCAGCACGTAAATATTGGCGtagtgaaatatatattaaacaCCAATATTACTGTGCTGCTTTAgtgtgac	hsa-miR-16-5p	TAGCAGCACGTAAATATTGGCG	5'	gp1a	....(((((..((((..(((((((((..((((((((.((..(((........))).)).))))))))..)))))))))..))))..)))))....	87	36.8	-37.2	16237	26582.7	32169.5	6451	25046.5	5224	25115.5	6689	13433.5	8506	21485.5	5654	10702.2	21490.3	16917.9	12859.7	17940.2	9956.39	17244.6	10443.2	8110.49	12666.1	17419.2	9301.14	high
25	47	hsa-miR-16-2-3p_L+1R-1	ACCAATATTACTGTGCTGCTTT	22	chr3	+	160404738	160404832	catacttgttccactcTAGCAGCACGTAAATATTGGCGtagtgaaatatatattaaacACCAATATTACTGTGCTGCTTTagtgtgacagggata	21	hsa-mir-16-2,ptr-mir-16-2,ppy-mir-16-2,mml-mir-16-2,cja-mir-16-2,nle-mir-16-2,oga-mir-16-2,cpo-mir-16b,pal-mir-16-2,ocu-mir-16b,pha-mir-16-2,sbo-mir-16-2,mmu-mir-16-2,eca-mir-16-1,mdo-mir-16-2,cfa-mir-16-2,efu-mir-16-2,rno-mir-16,ssc-mir-16-1,dno-mir-16b,cgr-mir-16-2,	hsa-mir-16-2	gttccactcTAGCAGCACGTAAATATTGGCGtagtgaaatatatattaaacaCCAATATTACTGTGCTGCTTTAgtgtgac	hsa-miR-16-2-3p	CCAATATTACTGTGCTGCTTTA	3'	gp1a	....(((((..((((..(((((((((..((((((((.((..(((........))).)).))))))))..)))))))))..))))..)))))....	87	36.8	-37.2	207	781	1106	216	1008	140	1826	232	1867	310	1176	229	136.439	631.387	581.644	430.584	722.008	266.825	1253.75	362.209	1127.2	461.614	953.434	376.718	middle
26	48	hsa-miR-17-5p	CAAAGTGCTTACAGTGCAGGTAG	23	chr13	+	91350605	91350689	gtcagaataatgtCAAAGTGCTTACAGTGCAGGTAGtgatatgtgcatctACTGCAGTGAAGGCACTTGTAGCattatggtgaca	31	hsa-mir-17,ptr-mir-17,mml-mir-17,ggo-mir-17,ppa-mir-17,mne-mir-17,age-mir-17,lla-mir-17,sla-mir-17,lca-mir-17,bta-mir-17,ppy-mir-17,cja-mir-17,nle-mir-17,oga-mir-17,pal-mir-17,tch-mir-17,mmr-mir-17,mmu-mir-17,eca-mir-17,mdo-mir-17,cfa-mir-17,cpo-mir-17,dno-mir-17,ocu-mir-17,efu-mir-17,rno-mir-17-1,ssc-mir-17,chi-mir-17,oar-mir-17,cgr-mir-17,	hsa-mir-17	gtcagaataatgtCAAAGTGCTTACAGTGCAGGTAGtgatatgtgcatctACTGCAGTGAAGGCACTTGTAGcattatggtgac	hsa-miR-17-5p	CAAAGTGCTTACAGTGCAGGTAG	5'	gp1a	((((..(((((((..((((((((.((.(((((.(((((.......)).)))))))).)).))))))))...)))))))..)))).	84	42.4	-36	28552	5182.5	23387.8	2277	26596.3	2685.5	41457.5	4410.5	25473.2	3781.33	17570.8	2446.5	18819.4	4189.71	12299.6	4539.07	19050.4	5118.28	28465.1	6885.87	15379.4	5630.7	14245.4	4024.63	high
26	49	hsa-miR-17-3p_R+1	ACTGCAGTGAAGGCACTTGTAGA	23	chr13	+	91350605	91350689	gtcagaataatgtCAAAGTGCTTACAGTGCAGGTAGtgatatgtgcatctACTGCAGTGAAGGCACTTGTAGCattatggtgaca	31	hsa-mir-17,ptr-mir-17,mml-mir-17,ggo-mir-17,ppa-mir-17,mne-mir-17,age-mir-17,lla-mir-17,sla-mir-17,lca-mir-17,bta-mir-17,ppy-mir-17,cja-mir-17,nle-mir-17,oga-mir-17,pal-mir-17,tch-mir-17,mmr-mir-17,mmu-mir-17,eca-mir-17,mdo-mir-17,cfa-mir-17,cpo-mir-17,dno-mir-17,ocu-mir-17,efu-mir-17,rno-mir-17-1,ssc-mir-17,chi-mir-17,oar-mir-17,cgr-mir-17,	hsa-mir-17	gtcagaataatgtCAAAGTGCTTACAGTGCAGGTAGtgatatgtgcatctACTGCAGTGAAGGCACTTGTAGcattatggtgac	hsa-miR-17-3p	ACTGCAGTGAAGGCACTTGTAG	3'	gp1a	((((..(((((((..((((((((.((.(((((.(((((.......)).)))))))).)).))))))))...)))))))..)))).	84	42.4	-36	1639	381	762	42	1273	67	1614	62	871	96	741	110	1080.31	308.013	400.735	83.7247	911.821	127.695	1108.19	96.7972	525.867	142.951	600.761	180.956	middle
27	50	hsa-miR-18b-5p_R-4	TAAGGTGCATCTAGTGCAG	19	chrX	-	134170017	134170125	tataatgtgtctcttgtgtTAAGGTGCATCTAGTGCAGttagtgaagcagcttagaatctactgccctaaatgccccttctggcacaggctgcctaatatacagcattt	16	hsa-mir-18b,ppy-mir-18b,mml-mir-18b,ptr-mir-18b,ggo-mir-18b,bta-mir-18b,eca-mir-18b,mdo-mir-18b,cfa-mir-18b,ssc-mir-18b,cpo-mir-18b,pal-mir-18b,dno-mir-18b,ocu-mir-18b,chi-mir-18b,cgr-mir-18b,	hsa-mir-18b	tgtgtTAAGGTGCATCTAGTGCAGTTAGtgaagcagcttagaatctacTGCCCTAAATGCCCCTTCTGGCa	hsa-miR-18b-5p	TAAGGTGCATCTAGTGCAGTTAG	5'	gp1a	...(((((((..(((((((.((((.((((.(((.(((((..((.............))..))))).))).)))).))))...)))))))..))..........))))).	105	43.1	-27.5	11	0	0	0	4.5	7	3	0	14	10	0	0	7.25039	0	0	0	3.22325	13.3413	2.05983	0	8.45251	14.8908	0	0	middle
28	51	hsa-miR-18a-5p	TAAGGTGCATCTAGTGCAGATAG	23	chr13	+	91350740	91350834	tgagtgctttttgttcTAAGGTGCATCTAGTGCAGATAGtgaagtagattagcatctACTGCCCTAAGTGCTCCTTCTGGcataagaagttatgt	27	hsa-mir-18a,ptr-mir-18a,ppy-mir-18a,mml-mir-18a,ggo-mir-18a,ppa-mir-18,mne-mir-18,age-mir-18,lla-mir-18,sla-mir-18,lca-mir-18,bta-mir-18a,oga-mir-18,eca-mir-18a,mmr-mir-18,mmu-mir-18a,rno-mir-18a,mdo-mir-18a,cfa-mir-18a,ssc-mir-18a,efu-mir-18,cpo-mir-18a,dno-mir-18a,ocu-mir-18a,pal-mir-18a,chi-mir-18a,cgr-mir-18a,	hsa-mir-18a	tgttcTAAGGTGCATCTAGTGCAGATAGtgaagtagattagcatctACTGCCCTAAGTGCTCCTTCTGGca	hsa-miR-18a-5p	TAAGGTGCATCTAGTGCAGATAG	5'	gp1a	.....(((((((((.((((((.(((..(((.((((.(((....((......))..))))))).)))..))).)))..))).))))))))).....	85	41.1	-27.5	1028	240	2471	79	2611.5	146	4939	159	5081	148	1333	92	677.582	194.024	1299.5	157.482	1870.56	278.26	3391.17	248.238	3067.66	220.384	1080.72	151.345	middle
28	52	hsa-miR-18a-3p	ACTGCCCTAAGTGCTCCTTCTGG	23	chr13	+	91350740	91350834	tgagtgctttttgttcTAAGGTGCATCTAGTGCAGATAGtgaagtagattagcatctACTGCCCTAAGTGCTCCTTCTGGcataagaagttatgt	27	hsa-mir-18a,ptr-mir-18a,ppy-mir-18a,mml-mir-18a,ggo-mir-18a,ppa-mir-18,mne-mir-18,age-mir-18,lla-mir-18,sla-mir-18,lca-mir-18,bta-mir-18a,oga-mir-18,eca-mir-18a,mmr-mir-18,mmu-mir-18a,rno-mir-18a,mdo-mir-18a,cfa-mir-18a,ssc-mir-18a,efu-mir-18,cpo-mir-18a,dno-mir-18a,ocu-mir-18a,pal-mir-18a,chi-mir-18a,cgr-mir-18a,	hsa-mir-18a	tgttcTAAGGTGCATCTAGTGCAGATAGtgaagtagattagcatctACTGCCCTAAGTGCTCCTTCTGGca	hsa-miR-18a-3p	ACTGCCCTAAGTGCTCCTTCTGG	3'	gp1a	.....(((((((((.((((((.(((..(((.((((.(((....((......))..))))))).)))..))).)))..))).))))))))).....	85	41.1	-27.5	179	30	155	5	186	0	189	5	234	0	123	5	117.984	24.253	81.5143	9.96722	133.228	0	129.769	7.80623	141.278	0	99.7214	8.22527	middle
29	53	hsa-miR-19b-3p	TGTGCAAATCCATGCAAAACTGA	23	chrX	-	134169669	134169769	aagacattgctacttacaattagttttgcaggtttgcatttcagcgtatatatgtatatgtggcTGTGCAAATCCATGCAAAACTGAttgtgataatgtgt	29	hsa-mir-19b-2,ppy-mir-19b-2,mml-mir-19b-2,ggo-mir-19b-2,ppa-mir-19b-2,mne-mir-19b-2,ptr-mir-19b-2,cja-mir-19b-2,nle-mir-19b,pha-mir-19b-2,oga-mir-19b-2,mmr-mir-19b-2,dma-mir-19b-2,age-mir-19b-2,lla-mir-19b-2,sla-mir-19b-2,lca-mir-19b-2,mmu-mir-19b-2,bta-mir-19b-2,eca-mir-19b-2,cfa-mir-19b-2,efu-mir-19,rno-mir-19b-2,ssc-mir-19b-2,cpo-mir-19b-2,pal-mir-19-1,dno-mir-19b-2,ocu-mir-19b-2,tch-mir-19b-2,	hsa-mir-19b-2	acattgctacttacaattAGTTTTGCAGGTTTGCATTTCAgcgtatatatgtatatgtggcTGTGCAAATCCATGCAAAACTGAttgtgataatgt	hsa-miR-19b-3p	TGTGCAAATCCATGCAAAACTGA	3'	gp1a	...((((((....((((((((((((((((((((((((((....(((((((....)))))))....))))))).)).)))))))))))))))))))))))..	96	34.7	-41.8	7047.5	2397.5	8361	625.5	11479.3	1014.5	23205.5	1732.5	9485	1130	11338.5	667	4645.19	1938.22	4397.04	1246.9	8222.39	1933.53	15933.1	2704.86	5726.58	1682.66	9192.61	1097.25	middle
30	54	hsa-miR-19b-1-5p	AGTTTTGCAGGTTTGCATCCAGC	23	chr13	+	91351186	91351284	actgaacactgttctatggttAGTTTTGCAGGTTTGCATCCAGCtgtgtgatattctgcTGTGCAAATCCATGCAAAACTGActgtggtagtgaaaagt	31	hsa-mir-19b-1,ptr-mir-19b-1,ppy-mir-19b-1,mml-mir-19b-1,ggo-mir-19b-1,ppa-mir-19b-1,mne-mir-19b-1,age-mir-19b-1,lla-mir-19b-1,sla-mir-19b-1,bta-mir-19b,chi-mir-19b,oar-mir-19b,cja-mir-19b-1,oga-mir-19b-1,mmr-mir-19b-1,pha-mir-19b-1,dma-mir-19b-1,cfa-mir-19b-1,lca-mir-19b-1,mmu-mir-19b-1,rno-mir-19b-1,eca-mir-19b,mdo-mir-19b-1,ssc-mir-19b-1,cpo-mir-19b-1,pal-mir-19-2,dno-mir-19b-1,ocu-mir-19b-1,tc…	hsa-mir-19b-1	cactgttctatggttAGTTTTGCAGGTTTGCATCCAGCtgtgtgatattctgcTGTGCAAATCCATGCAAAACTGActgtggtagtg	hsa-miR-19b-1-5p	AGTTTTGCAGGTTTGCATCCAGC	5'	gp1a	(((...(((((..(((..((((((((((((((((((((..((((.............)))))))))).)).))))))))))))..))))))))...)))	99	41.4	-40.5	58	21	31	0	45	0	79	11	43	13	33	0	38.2293	16.9771	16.3029	0	32.2325	0	54.2422	17.1737	25.9613	19.358	26.7545	0	middle
30	55	hsa-miR-19b-3p	TGTGCAAATCCATGCAAAACTGA	23	chr13	+	91351186	91351284	actgaacactgttctatggttAGTTTTGCAGGTTTGCATCCAGCtgtgtgatattctgcTGTGCAAATCCATGCAAAACTGActgtggtagtgaaaagt	31	hsa-mir-19b-1,ptr-mir-19b-1,ppy-mir-19b-1,mml-mir-19b-1,ggo-mir-19b-1,ppa-mir-19b-1,mne-mir-19b-1,age-mir-19b-1,lla-mir-19b-1,sla-mir-19b-1,bta-mir-19b,chi-mir-19b,oar-mir-19b,cja-mir-19b-1,oga-mir-19b-1,mmr-mir-19b-1,pha-mir-19b-1,dma-mir-19b-1,cfa-mir-19b-1,lca-mir-19b-1,mmu-mir-19b-1,rno-mir-19b-1,eca-mir-19b,mdo-mir-19b-1,ssc-mir-19b-1,cpo-mir-19b-1,pal-mir-19-2,dno-mir-19b-1,ocu-mir-19b-1,tc…	hsa-mir-19b-1	cactgttctatggttAGTTTTGCAGGTTTGCATCCAGCtgtgtgatattctgcTGTGCAAATCCATGCAAAACTGActgtggtagtg	hsa-miR-19b-3p	TGTGCAAATCCATGCAAAACTGA	3'	gp1a	(((...(((((..(((..((((((((((((((((((((..((((.............)))))))))).)).))))))))))))..))))))))...)))	99	41.4	-40.5	7047.5	2397.5	8361	625.5	11479.3	1014.5	23205.5	1732.5	9485	1130	11338.5	667	4645.19	1938.22	4397.04	1246.9	8222.39	1933.53	15933.1	2704.86	5726.58	1682.66	9192.61	1097.25	middle
31	56	hsa-miR-19a-3p	TGTGCAAATCTATGCAAAACTGA	23	chr13	+	91350891	91350972	gcagtcctctgttagttttgcatagttgcactacaagaagaatgtagtTGTGCAAATCTATGCAAAACTGAtggtggcctgc	27	hsa-mir-19a,ptr-mir-19a,ppy-mir-19a,mml-mir-19a,ggo-mir-19a,ppa-mir-19a,sla-mir-19a,lca-mir-19a,bta-mir-19a,ssc-mir-19a,chi-mir-19a,cja-mir-19a,nle-mir-19a,cfa-mir-19a,cpo-mir-19a,dno-mir-19a,ocu-mir-19a,oga-mir-19a,mne-mir-19a,age-mir-19a,lla-mir-19a,mmu-mir-19a,eca-mir-19a,mdo-mir-19a,rno-mir-19a,cgr-mir-19a,tch-mir-19a,	hsa-mir-19a	gcagtcctctgttAGTTTTGCATAGTTGCACTACAagaagaatgtagtTGTGCAAATCTATGCAAAACTGAtggtggcctgc	hsa-miR-19a-3p	TGTGCAAATCTATGCAAAACTGA	3'	gp1a	((((.((.(..((((((((((((((((((((((((.......))))...))))))..))))))))))))))..).)).))))	82	42.7	-39	1538	570	3195.5	119	4236.83	254	14478.5	437	5694.5	190	4155	119	1013.74	460.807	1680.51	237.22	3034.75	484.097	9941.09	682.264	3438.06	282.925	3368.64	195.762	middle
32	57	hsa-miR-20a-5p	TAAAGTGCTTATAGTGCAGGTAG	23	chr13	+	91351048	91351152	ctgatgtgacagcttctgtagcacTAAAGTGCTTATAGTGCAGGTAGtgtttagttatctACTGCATTATGAGCACTTAAAGTactgctagctgtagaactccag	28	hsa-mir-20a,ptr-mir-20a,ppy-mir-20a,mml-mir-20a,ggo-mir-20a,ppa-mir-20,mne-mir-20,age-mir-20,lla-mir-20,sla-mir-20,bta-mir-20a,eca-mir-20a,ssc-mir-20a,cja-mir-20a,nle-mir-20,pal-mir-20a,dno-mir-20a,ocu-mir-20a,tch-mir-20a,mmr-mir-20,lca-mir-20,mmu-mir-20a,mdo-mir-20a,cfa-mir-20a,efu-mir-20,rno-mir-20a,cpo-mir-20a,chi-mir-20a,	hsa-mir-20a	gtagcacTAAAGTGCTTATAGTGCAGGTAGtgtttagttatctACTGCATTATGAGCACTTAAAGtactgc	hsa-miR-20a-5p	TAAAGTGCTTATAGTGCAGGTAG	5'	gp1a	(((..((.((((((...((((.(((.(((((((((((((((((.(((((......)).))))))))))))))))))))..))).)))).))))))...))..)))	105	41	-41.5	74817.5	16511	59909.8	5678	71465.3	6516	127992	9817	61280.7	8524.33	55676.3	5677	49314.2	13348	31506.5	11318.8	51189	12418.8	87881	15326.7	36998.2	12693.4	45139.2	9338.98	high
32	58	hsa-miR-20a-3p_R+1	ACTGCATTATGAGCACTTAAAGT	23	chr13	+	91351048	91351152	ctgatgtgacagcttctgtagcacTAAAGTGCTTATAGTGCAGGTAGtgtttagttatctACTGCATTATGAGCACTTAAAGTactgctagctgtagaactccag	28	hsa-mir-20a,ptr-mir-20a,ppy-mir-20a,mml-mir-20a,ggo-mir-20a,ppa-mir-20,mne-mir-20,age-mir-20,lla-mir-20,sla-mir-20,bta-mir-20a,eca-mir-20a,ssc-mir-20a,cja-mir-20a,nle-mir-20,pal-mir-20a,dno-mir-20a,ocu-mir-20a,tch-mir-20a,mmr-mir-20,lca-mir-20,mmu-mir-20a,mdo-mir-20a,cfa-mir-20a,efu-mir-20,rno-mir-20a,cpo-mir-20a,chi-mir-20a,	hsa-mir-20a	gtagcacTAAAGTGCTTATAGTGCAGGTAGtgtttagttatctACTGCATTATGAGCACTTAAAGtactgc	hsa-miR-20a-3p	ACTGCATTATGAGCACTTAAAG	3'	gp1a	(((..((.((((((...((((.(((.(((((((((((((((((.(((((......)).))))))))))))))))))))..))).)))).))))))...))..)))	105	41	-41.5	363	110	250	26	421	22	366	53	271	37	298	39	239.263	88.9277	131.475	51.8296	301.553	41.9297	251.299	82.746	163.616	55.0959	241.601	64.1571	middle
33	59	hsa-miR-20b-5p	CAAAGTGCTCATAGTGCAGGTAG	23	chrX	-	134169780	134169897	ggataagattgggtcctagtagtacCAAAGTGCTCATAGTGCAGGTAGttttggcatgactctACTGTAGTATGGGCACTTCCAGtactcttggataacaaatctcttgttgatggag	14	hsa-mir-20b,ppy-mir-20b,ptr-mir-20b,mml-mir-20b,cja-mir-20b,ggo-mir-20b,mmu-mir-20b,eca-mir-20b,cpo-mir-20b,mdo-mir-20b,pal-mir-20b,dno-mir-20b,ocu-mir-20b,cgr-mir-20b,	hsa-mir-20b	agtacCAAAGTGCTCATAGTGCAGGTAGttttggcatgactctACTGTAGTATGGGCACTTCCAGtact	hsa-miR-20b-5p	CAAAGTGCTCATAGTGCAGGTAG	5'	gp1a	.((((((((((.((((.((.(((((..(((((((((((.(((((..((((.......))))...))))).)))))))))))...))))))).))))..)))...))))))).......	110	43.2	-42.7	746.167	391.667	272.167	1228	592.333	1784	157.833	1512	159	1987.33	191	1311	491.818	316.636	143.132	2447.95	424.275	3400.11	108.37	2360.6	95.9964	2959.29	154.852	2156.67	middle
33	60	hsa-miR-20b-3p	ACTGTAGTATGGGCACTTCCAG	22	chrX	-	134169780	134169897	ggataagattgggtcctagtagtacCAAAGTGCTCATAGTGCAGGTAGttttggcatgactctACTGTAGTATGGGCACTTCCAGtactcttggataacaaatctcttgttgatggag	14	hsa-mir-20b,ppy-mir-20b,ptr-mir-20b,mml-mir-20b,cja-mir-20b,ggo-mir-20b,mmu-mir-20b,eca-mir-20b,cpo-mir-20b,mdo-mir-20b,pal-mir-20b,dno-mir-20b,ocu-mir-20b,cgr-mir-20b,	hsa-mir-20b	agtacCAAAGTGCTCATAGTGCAGGTAGttttggcatgactctACTGTAGTATGGGCACTTCCAGtact	hsa-miR-20b-3p	ACTGTAGTATGGGCACTTCCAG	3'	gp1a	.((((((((((.((((.((.(((((..(((((((((((.(((((..((((.......))))...))))).)))))))))))...))))))).))))..)))...))))))).......	110	43.2	-42.7	0	0	0	0	0	7	0	0	0	7	0	0	0	0	0	0	0	13.3413	0	0	0	10.4235	0	0	middle
34	61	hsa-miR-21-5p	TAGCTTATCAGACTGATGTTGA	22	chr17	+	59841256	59841347	tgtaccaccttgtcgggTAGCTTATCAGACTGATGTTGActgttgaatctcatggCAACACCAGTCGATGGGCTGTctgacattttggtatc	31	hsa-mir-21,ptr-mir-21,ppy-mir-21,mml-mir-21,ggo-mir-21,ppa-mir-21,mne-mir-21,age-mir-21,cja-mir-21,nle-mir-21,pha-mir-21,oga-mir-21,mmr-mir-21,dma-mir-21,sbo-mir-21,cfa-mir-21,cpo-mir-21,dno-mir-21,ocu-mir-21,tch-mir-21,mmu-mir-21a,bta-mir-21,eca-mir-21,oar-mir-21,mdo-mir-21,efu-mir-21,rno-mir-21,ssc-mir-21,chi-mir-21,cgr-mir-21,pal-mir-21,	hsa-mir-21	tgtcgggTAGCTTATCAGACTGATGTTGActgttgaatctcatggCAACACCAGTCGATGGGCTGTctgaca	hsa-miR-21-5p	TAGCTTATCAGACTGATGTTGA	5'	gp1a	.((((((...((((((..(((..(((.(((((.(((((.(..(.(.....))..)))))).))))))))..)))..))))))...)))))).	90	46.7	-42.3	2211277	278713	2765951	99694	1918721	522529	2501162	252351	2079453	221607	2058016	136774	1.45751e+06	225321	1.45461e+06	198734	1.37434e+06	995885	1.71732e+06	393982	1.25547e+06	329990	1.66852e+06	225001	high
34	62	hsa-miR-21-3p	CAACACCAGTCGATGGGCTGT	21	chr17	+	59841256	59841347	tgtaccaccttgtcgggTAGCTTATCAGACTGATGTTGActgttgaatctcatggCAACACCAGTCGATGGGCTGTctgacattttggtatc	31	hsa-mir-21,ptr-mir-21,ppy-mir-21,mml-mir-21,ggo-mir-21,ppa-mir-21,mne-mir-21,age-mir-21,cja-mir-21,nle-mir-21,pha-mir-21,oga-mir-21,mmr-mir-21,dma-mir-21,sbo-mir-21,cfa-mir-21,cpo-mir-21,dno-mir-21,ocu-mir-21,tch-mir-21,mmu-mir-21a,bta-mir-21,eca-mir-21,oar-mir-21,mdo-mir-21,efu-mir-21,rno-mir-21,ssc-mir-21,chi-mir-21,cgr-mir-21,pal-mir-21,	hsa-mir-21	tgtcgggTAGCTTATCAGACTGATGTTGActgttgaatctcatggCAACACCAGTCGATGGGCTGTctgaca	hsa-miR-21-3p	CAACACCAGTCGATGGGCTGT	3'	gp1a	.((((((...((((((..(((..(((.(((((.(((((.(..(.(.....))..)))))).))))))))..)))..))))))...)))))).	90	46.7	-42.3	11370	1606	17424	904	9346	1609	18850	1153	16728	1144	9209	753	7494.26	1298.34	9163.25	1802.07	6694.33	3066.58	12942.6	1800.12	10099.5	1703.5	7466.13	1238.73	middle
35	63	hsa-miR-22-5p_R-1	AGTTCTTCAGTGGCAAGCTTT	21	chr17	-	1713895	1714005	cctctcacgccctcacctggctgagccgcagtAGTTCTTCAGTGGCAAGCTTTatgtcctgacccagctaAAGCTGCCAGTTGAAGAACTGTtgccctctgcccctggctt	33	hsa-mir-22,ptr-mir-22,ppy-mir-22,mml-mir-22,ppa-mir-22,mne-mir-22,age-mir-22,lla-mir-22,lca-mir-22,bta-mir-22,eca-mir-22,oar-mir-22,cja-mir-22,sbo-mir-22,ggo-mir-22,nle-mir-22,oga-mir-22,mmr-mir-22,pha-mir-22,dma-mir-22,cfa-mir-22,cpo-mir-22,pal-mir-22,dno-mir-22,ocu-mir-22,tch-mir-22,sla-mir-22,mmu-mir-22,efu-mir-22,rno-mir-22,ssc-mir-22,chi-mir-22,cgr-mir-22,	hsa-mir-22	ggctgagccgcagtAGTTCTTCAGTGGCAAGCTTTAtgtcctgacccagctaAAGCTGCCAGTTGAAGAACTGTtgccctctgcc	hsa-miR-22-5p	AGTTCTTCAGTGGCAAGCTTTA	5'	gp1a	........(((.......(((.(((..(((..(((((((((((((((.((((((.((.........))))))))))))).))))))))))..))).))).)))...)))..	101	56.8	-43.3	391	485	1308	169	603	582	330	588	471	456	365	385	257.718	392.09	687.875	336.892	431.915	1109.23	226.581	918.012	284.367	679.019	295.921	633.346	middle
35	64	hsa-miR-22-3p	AAGCTGCCAGTTGAAGAACTGT	22	chr17	-	1713895	1714005	cctctcacgccctcacctggctgagccgcagtAGTTCTTCAGTGGCAAGCTTTatgtcctgacccagctaAAGCTGCCAGTTGAAGAACTGTtgccctctgcccctggctt	33	hsa-mir-22,ptr-mir-22,ppy-mir-22,mml-mir-22,ppa-mir-22,mne-mir-22,age-mir-22,lla-mir-22,lca-mir-22,bta-mir-22,eca-mir-22,oar-mir-22,cja-mir-22,sbo-mir-22,ggo-mir-22,nle-mir-22,oga-mir-22,mmr-mir-22,pha-mir-22,dma-mir-22,cfa-mir-22,cpo-mir-22,pal-mir-22,dno-mir-22,ocu-mir-22,tch-mir-22,sla-mir-22,mmu-mir-22,efu-mir-22,rno-mir-22,ssc-mir-22,chi-mir-22,cgr-mir-22,	hsa-mir-22	ggctgagccgcagtAGTTCTTCAGTGGCAAGCTTTAtgtcctgacccagctaAAGCTGCCAGTTGAAGAACTGTtgccctctgcc	hsa-miR-22-3p	AAGCTGCCAGTTGAAGAACTGT	3'	gp1a	........(((.......(((.(((..(((..(((((((((((((((.((((((.((.........))))))))))))).))))))))))..))).))).)))...)))..	101	56.8	-43.3	36245	67148	71652	17076	37951	44522	27469	49377	28772	38750	26004	32971	23890	54284.7	37681.7	34040.1	27183.4	84854.2	18860.5	77089.6	17371.1	57701.8	21082.6	54239.1	high
36	65	hsa-miR-23c_L+1R-1_1ss15TG	CATCACATTGCCAGGGATTACC	22	chrX	-	20017081	20017191	attgagtgactttccaggtgtcacacagtgagtggcataatcagagtacaatttgagtcatgcccataCATCACATTGCCAGTGATTACCcaaggaaagtgacgtacatgt	3	hsa-mir-23c,ptr-mir-23c,ggo-mir-23c,	hsa-mir-23c	agtgactttccaggtgtcacacagtgagtggcataatcagagtacaatttgagtcatgcccatacATCACATTGCCAGTGATTACCCaaggaaagtgacg	hsa-miR-23c	ATCACATTGCCAGTGATTACCC	3'	gp1a	.....((.(((((((.((((((((.(((((((((((((..(((((......)))))...)))))...)).))))..))...)))).))))...))))))).))........	98	43.2	-33.2	20.5	21.1667	30.5	23	37	6	5	36.1667	13	32.5	20.5	24.5	13.5121	17.1118	16.0399	45.8492	26.5023	11.4354	3.43305	56.465	7.84876	48.395	16.6202	40.3038	middle
37	66	hsa-miR-23a-5p	GGGGTTCCTGGGGATGGGATTT	22	chr19	-	13836582	13836660	cggccggctGGGGTTCCTGGGGATGGGATTTgcttcctgtcacaaATCACATTGCCAGGGATTTCCAaccgaccctgag	27	hsa-mir-23a,ptr-mir-23a,ppy-mir-23a,mml-mir-23a,ggo-mir-23a,ppa-mir-23a,mne-mir-23a,cja-mir-23a,oga-mir-23a,pha-mir-23a,age-mir-23a,sla-mir-23a,lca-mir-23a,mmu-mir-23a,bta-mir-23a,oar-mir-23a,eca-mir-23a,mdo-mir-23a,cfa-mir-23a,efu-mir-23a,rno-mir-23a,ssc-mir-23a,cpo-mir-23a,pal-mir-23a,dno-mir-23a,chi-mir-23a,cgr-mir-23a,	hsa-mir-23a	ggccggctGGGGTTCCTGGGGATGGGATTTgcttcctgtcacaaATCACATTGCCAGGGATTTCCaaccgacc	hsa-miR-23a-5p	GGGGTTCCTGGGGATGGGATTT	5'	gp1a	.((.(((..(..((((((((..(((.((((((..........)))))).)))..))))))))..)...))).)).....	73	58.2	-30.7	5	6	49	0	0	0	10	0	16	0	7	0	3.29563	4.8506	25.769	0	0	0	6.8661	0	9.66001	0	5.6752	0	middle
37	67	hsa-miR-23a-3p_R+1	ATCACATTGCCAGGGATTTCCA	22	chr19	-	13836582	13836660	cggccggctGGGGTTCCTGGGGATGGGATTTgcttcctgtcacaaATCACATTGCCAGGGATTTCCAaccgaccctgag	27	hsa-mir-23a,ptr-mir-23a,ppy-mir-23a,mml-mir-23a,ggo-mir-23a,ppa-mir-23a,mne-mir-23a,cja-mir-23a,oga-mir-23a,pha-mir-23a,age-mir-23a,sla-mir-23a,lca-mir-23a,mmu-mir-23a,bta-mir-23a,oar-mir-23a,eca-mir-23a,mdo-mir-23a,cfa-mir-23a,efu-mir-23a,rno-mir-23a,ssc-mir-23a,cpo-mir-23a,pal-mir-23a,dno-mir-23a,chi-mir-23a,cgr-mir-23a,	hsa-mir-23a	ggccggctGGGGTTCCTGGGGATGGGATTTgcttcctgtcacaaATCACATTGCCAGGGATTTCCaaccgacc	hsa-miR-23a-3p	ATCACATTGCCAGGGATTTCC	3'	gp1a	.((.(((..(..((((((((..(((.((((((..........)))))).)))..))))))))..)...))).)).....	73	58.2	-30.7	51394	62161.2	97535.5	17584	55477	39334	52292.5	60535.2	84502.5	36265.5	69835	24207	33875.1	50253.2	51293.8	35052.7	39736.9	74966.4	35904.6	94510.2	51018.4	54002.2	56618.2	39821.8	high
38	68	hsa-miR-23b-5p	TGGGTTCCTGGCATGCTGATTT	22	chr9	+	95085199	95085304	ggcgctgctctcaggtgctctggctgctTGGGTTCCTGGCATGCTGATTTgtgacttaagattaaaATCACATTGCCAGGGATTACCacgcaaccacgaccttggc	29	hsa-mir-23b,ptr-mir-23b,ppy-mir-23b,mml-mir-23b,ppa-mir-23b,cja-mir-23b,ggo-mir-23b,nle-mir-23b,pha-mir-23b,dma-mir-23b,oga-mir-23b,mmr-mir-23b,mmu-mir-23b,bta-mir-10174,bta-mir-23b,cpo-mir-23b,dno-mir-23b,ocu-mir-23b,oar-mir-23b,eca-mir-23b,mdo-mir-23b,cfa-mir-23b,efu-mir-23b,rno-mir-23b,ssc-mir-23b,pal-mir-23b,chi-mir-23b,cgr-mir-23b,tch-mir-23b,	hsa-mir-23b	ctcaggtgctctggctgctTGGGTTCCTGGCATGCTGATTTgtgacttaagattaaaATCACATTGCCAGGGATTACCACgcaaccacgaccttggc	hsa-miR-23b-5p	TGGGTTCCTGGCATGCTGATTT	5'	gp1a	((((((.......)))))).(((.(((.(((((((((((((((.((((((..............)))))))).))))))))))..))).))).)))..........	76	52.8	-37.1	225	256	235	138	182	81	95	146	56	134	105	127	148.303	206.959	123.586	275.095	130.363	154.377	65.228	227.942	33.81	199.536	85.128	208.922	middle
38	69	hsa-miR-23b-3p_R-2	ATCACATTGCCAGGGATTACC	21	chr9	+	95085199	95085304	ggcgctgctctcaggtgctctggctgctTGGGTTCCTGGCATGCTGATTTgtgacttaagattaaaATCACATTGCCAGGGATTACCacgcaaccacgaccttggc	29	hsa-mir-23b,ptr-mir-23b,ppy-mir-23b,mml-mir-23b,ppa-mir-23b,cja-mir-23b,ggo-mir-23b,nle-mir-23b,pha-mir-23b,dma-mir-23b,oga-mir-23b,mmr-mir-23b,mmu-mir-23b,bta-mir-10174,bta-mir-23b,cpo-mir-23b,dno-mir-23b,ocu-mir-23b,oar-mir-23b,eca-mir-23b,mdo-mir-23b,cfa-mir-23b,efu-mir-23b,rno-mir-23b,ssc-mir-23b,pal-mir-23b,chi-mir-23b,cgr-mir-23b,tch-mir-23b,	hsa-mir-23b	ctcaggtgctctggctgctTGGGTTCCTGGCATGCTGATTTgtgacttaagattaaaATCACATTGCCAGGGATTACCACgcaaccacgaccttggc	hsa-miR-23b-3p	ATCACATTGCCAGGGATTACCAC	3'	gp1a	((((((.......)))))).(((.(((.(((((((((((((((.((((((..............)))))))).))))))))))..))).))).)))..........	76	52.8	-37.1	37790.5	34066.7	38679	32272	36248	32603	17934.5	69898.7	15573.5	52556	28731.5	33937.5	24908.7	27540.6	20341.2	64332.4	25963.6	62137.8	12314	109129	9402.51	78260	23293.9	55829.1	high
39	70	hsa-miR-24-1-5p_L+1R-2	GTGCCTACTGAGCTGATATCA	21	chr9	+	95086013	95086092	gacccgccctccgGTGCCTACTGAGCTGATATCAgttctcattttacacacTGGCTCAGTTCAGCAGGAACaggagtcga	25	hsa-mir-24-1,ppy-mir-24-1,mml-mir-24-1,cja-mir-24-2,ppa-mir-24-1,mne-mir-24-1,bta-mir-24-1,eca-mir-24-2,ptr-mir-24-1,nle-mir-24-1,mmr-mir-24,pha-mir-24-2,dma-mir-24,oga-mir-24-1,sbo-mir-24-2,mmu-mir-24-1,rno-mir-24-1,cgr-mir-24-1,mdo-mir-24-1,cfa-mir-24-1,ssc-mir-24-2,chi-mir-24,cpo-mir-24-1,dno-mir-24a,ocu-mir-24-1,	hsa-mir-24-1	ctccggTGCCTACTGAGCTGATATCAGTtctcattttacacacTGGCTCAGTTCAGCAGGAACAGgag	hsa-miR-24-1-5p	TGCCTACTGAGCTGATATCAGT	5'	gp1a	....((..((((.((.(((.(((((((((..(((((.............))))).))))))))).))).)).)))).)).	75	53.8	-28	256	289	294	284	278	197	79	509	120	426	187	338	168.736	233.637	154.614	566.138	199.125	375.461	54.2422	794.674	72.4501	634.347	151.609	556.029	middle
39	71	hsa-miR-24-3p_R-2	TGGCTCAGTTCAGCAGGAAC	20	chr9	+	95086013	95086092	gacccgccctccgGTGCCTACTGAGCTGATATCAgttctcattttacacacTGGCTCAGTTCAGCAGGAACaggagtcga	25	hsa-mir-24-1,ppy-mir-24-1,mml-mir-24-1,cja-mir-24-2,ppa-mir-24-1,mne-mir-24-1,bta-mir-24-1,eca-mir-24-2,ptr-mir-24-1,nle-mir-24-1,mmr-mir-24,pha-mir-24-2,dma-mir-24,oga-mir-24-1,sbo-mir-24-2,mmu-mir-24-1,rno-mir-24-1,cgr-mir-24-1,mdo-mir-24-1,cfa-mir-24-1,ssc-mir-24-2,chi-mir-24,cpo-mir-24-1,dno-mir-24a,ocu-mir-24-1,	hsa-mir-24-1	ctccggTGCCTACTGAGCTGATATCAGTtctcattttacacacTGGCTCAGTTCAGCAGGAACAGgag	hsa-miR-24-3p	TGGCTCAGTTCAGCAGGAACAG	3'	gp1a	....((..((((.((.(((.(((((((((..(((((.............))))).))))))))).))).)).)))).)).	75	53.8	-28	51385.5	47039	48377.5	18579	33003	27661	25324	42834	45373	30158.5	32051.5	23983.5	33869.5	38027.9	25441.7	37036.2	23639.3	52718.9	17387.7	66874.4	27394	44908.4	25985.5	39454.2	high
40	72	hsa-miR-24-2-5p_L+1R-1	GTGCCTACTGAGCTGAAACACA	22	chr19	-	13836268	13836371	ggcctccctgggctctgcctcccGTGCCTACTGAGCTGAAACACAgttggtttgtgtacacTGGCTCAGTTCAGCAGGAACaggggtcaagcccccttggagcc	21	hsa-mir-24-2,ptr-mir-24-2,ppy-mir-24-2,ggo-mir-24,ppa-mir-24-2,mml-mir-24-2,mne-mir-24-2,cja-mir-24-1,nle-mir-24-2,oga-mir-24-2,pha-mir-24-1,sbo-mir-24-1,bta-mir-24-2,eca-mir-24-1,mdo-mir-24-2,cfa-mir-24-2,ssc-mir-24-1,cpo-mir-24-2,dno-mir-24b,ocu-mir-24-2,cgr-mir-24,	hsa-mir-24-2	ctctgcctcccgTGCCTACTGAGCTGAAACACAGttggtttgtgtacacTGGCTCAGTTCAGCAGGAACAGgg	hsa-miR-24-2-5p	TGCCTACTGAGCTGAAACACAG	5'	gp1a	((.((((..(((((..(((.((.((.(((.(((((((((....((((.(.........)))))..))))))))).))).)).)))))..)))))....))))))	104	60.6	-45.8	922	1168	1560	374	986	945	735	1160	1593	646	986	424	607.714	944.25	820.402	745.548	706.25	1801.07	504.659	1811.04	961.775	961.944	799.393	697.503	middle
40	73	hsa-miR-24-3p_R-2	TGGCTCAGTTCAGCAGGAAC	20	chr19	-	13836268	13836371	ggcctccctgggctctgcctcccGTGCCTACTGAGCTGAAACACAgttggtttgtgtacacTGGCTCAGTTCAGCAGGAACaggggtcaagcccccttggagcc	21	hsa-mir-24-2,ptr-mir-24-2,ppy-mir-24-2,ggo-mir-24,ppa-mir-24-2,mml-mir-24-2,mne-mir-24-2,cja-mir-24-1,nle-mir-24-2,oga-mir-24-2,pha-mir-24-1,sbo-mir-24-1,bta-mir-24-2,eca-mir-24-1,mdo-mir-24-2,cfa-mir-24-2,ssc-mir-24-1,cpo-mir-24-2,dno-mir-24b,ocu-mir-24-2,cgr-mir-24,	hsa-mir-24-2	ctctgcctcccgTGCCTACTGAGCTGAAACACAGttggtttgtgtacacTGGCTCAGTTCAGCAGGAACAGgg	hsa-miR-24-3p	TGGCTCAGTTCAGCAGGAACAG	3'	gp1a	((.((((..(((((..(((.((.((.(((.(((((((((....((((.(.........)))))..))))))))).))).)).)))))..)))))....))))))	104	60.6	-45.8	51385.5	47039	48377.5	18579	33003	27661	25324	42834	45373	30158.5	32051.5	23983.5	33869.5	38027.9	25441.7	37036.2	23639.3	52718.9	17387.7	66874.4	27394	44908.4	25985.5	39454.2	high
41	74	hsa-miR-25-5p_R+2	AGGCGGAGACTTGGGCAATTGCT	23	chr7	-	100093552	100093650	cgggactggccagtgttgagAGGCGGAGACTTGGGCAATTGCTggacgctgccctgggCATTGCACTTGTCTCGGTCTGAcagtgccggcccaacactg	28	hsa-mir-25,ptr-mir-25,ppy-mir-25,mml-mir-25,ggo-mir-25,ppa-mir-25,mne-mir-25,lla-mir-25,mmu-mir-25,eca-mir-25,cja-mir-25,nle-mir-25,oga-mir-25,pha-mir-25,dma-mir-25,cpo-mir-25,pal-mir-25,dno-mir-25,ocu-mir-25,tch-mir-25,bta-mir-25,oar-mir-25,mdo-mir-25,cfa-mir-25,efu-mir-25,rno-mir-25,chi-mir-25,cgr-mir-25,	hsa-mir-25	ggccagtgttgagAGGCGGAGACTTGGGCAATTGctggacgctgccctgggCATTGCACTTGTCTCGGTCTGAcagtgccggcc	hsa-miR-25-5p	AGGCGGAGACTTGGGCAATTG	5'	gp1a	.(((.((((.((.((((...((((.(((((..(((((((.(((((.......))..)))))))).)).))))).)))))))).))))))))).......	91	62.6	-41.3	71	54	181	8	95	7	277	16	113	5	70	7	46.798	43.6554	95.1876	15.9476	68.0464	13.3413	190.191	24.9799	68.2238	7.44539	56.752	11.5154	middle
41	75	hsa-miR-25-3p	CATTGCACTTGTCTCGGTCTGA	22	chr7	-	100093552	100093650	cgggactggccagtgttgagAGGCGGAGACTTGGGCAATTGCTggacgctgccctgggCATTGCACTTGTCTCGGTCTGAcagtgccggcccaacactg	28	hsa-mir-25,ptr-mir-25,ppy-mir-25,mml-mir-25,ggo-mir-25,ppa-mir-25,mne-mir-25,lla-mir-25,mmu-mir-25,eca-mir-25,cja-mir-25,nle-mir-25,oga-mir-25,pha-mir-25,dma-mir-25,cpo-mir-25,pal-mir-25,dno-mir-25,ocu-mir-25,tch-mir-25,bta-mir-25,oar-mir-25,mdo-mir-25,cfa-mir-25,efu-mir-25,rno-mir-25,chi-mir-25,cgr-mir-25,	hsa-mir-25	ggccagtgttgagAGGCGGAGACTTGGGCAATTGctggacgctgccctgggCATTGCACTTGTCTCGGTCTGAcagtgccggcc	hsa-miR-25-3p	CATTGCACTTGTCTCGGTCTGA	3'	gp1a	.(((.((((.((.((((...((((.(((((..(((((((.(((((.......))..)))))))).)).))))).)))))))).))))))))).......	91	62.6	-41.3	14915	13112	29715	4178	18834	3856	33322	5566	27315	5360	20966	4743	9830.87	10600.2	15627.1	8328.61	13490.4	7349.13	22879.2	8689.89	16491.5	7981.46	16998	7802.5	high
42	76	hsa-miR-26b-5p_R+1	TTCAAGTAATTCAGGATAGGTT	22	chr2	+	218402629	218402749	ccctcgccccaccctgcccgggacccagTTCAAGTAATTCAGGATAGGTTgtgtgctgtccagCCTGTTCTCCATTACTTGGCTCggggaccggtgccctgcagccttggggtgagggggc	25	hsa-mir-26b,ppy-mir-26b,mml-mir-26b,ptr-mir-26b,cja-mir-26b,ggo-mir-26b,ppa-mir-26b,mmr-mir-26b,dma-mir-26b,cfa-mir-26b,tch-mir-26b,oga-mir-26b,pha-mir-26b,mmu-mir-26b,bta-mir-26b,oar-mir-26b,efu-mir-26b,rno-mir-26b,ssc-mir-26b,cpo-mir-26b,ocu-mir-26b,pal-mir-26b,dno-mir-26b,chi-mir-26b,cgr-mir-26b,	hsa-mir-26b	ccgggacccagTTCAAGTAATTCAGGATAGGTtgtgtgctgtccagCCTGTTCTCCATTACTTGGCTcggggaccgg	hsa-miR-26b-5p	TTCAAGTAATTCAGGATAGGT	5'	gp1a	(((((((((((..((((((((..((((((.((((((((..(((((((((((.........)))))))))))..))))))))))).)))..))))......))))...)))))))))))...	118	63.6	-67.6	72563	113189	79427	39769.7	65605.7	26932	46971.7	45444	75322.3	46373.7	61928.3	44573.7	47828.2	91505.5	41770.5	79278.6	46991.9	51329.5	32251.2	70949.2	45475.9	69054	50208	73326.1	high
42	77	hsa-miR-26b-3p_R+1	CCTGTTCTCCATTACTTGGCTC	22	chr2	+	218402629	218402749	ccctcgccccaccctgcccgggacccagTTCAAGTAATTCAGGATAGGTTgtgtgctgtccagCCTGTTCTCCATTACTTGGCTCggggaccggtgccctgcagccttggggtgagggggc	25	hsa-mir-26b,ppy-mir-26b,mml-mir-26b,ptr-mir-26b,cja-mir-26b,ggo-mir-26b,ppa-mir-26b,mmr-mir-26b,dma-mir-26b,cfa-mir-26b,tch-mir-26b,oga-mir-26b,pha-mir-26b,mmu-mir-26b,bta-mir-26b,oar-mir-26b,efu-mir-26b,rno-mir-26b,ssc-mir-26b,cpo-mir-26b,ocu-mir-26b,pal-mir-26b,dno-mir-26b,chi-mir-26b,cgr-mir-26b,	hsa-mir-26b	ccgggacccagTTCAAGTAATTCAGGATAGGTtgtgtgctgtccagCCTGTTCTCCATTACTTGGCTcggggaccgg	hsa-miR-26b-3p	CCTGTTCTCCATTACTTGGCT	3'	gp1a	(((((((((((..((((((((..((((((.((((((((..(((((((((((.........)))))))))))..))))))))))).)))..))))......))))...)))))))))))...	118	63.6	-67.6	74	136	146	74	176	36	89	66	136	59	143	57	48.7753	109.947	76.7812	147.515	126.065	68.6122	61.1083	103.042	82.1101	87.8556	115.936	93.7681	middle
43	78	hsa-miR-26a-5p	TTCAAGTAATCCAGGATAGGCT	22	chr3	+	37969359	37969530	gccacaggagccaagagcaggaggaccaaggccctggcgaaggccgtggcctcgTTCAAGTAATCCAGGATAGGCTgtgcaggtcccaatgggCCTATTCTTGGTTACTTGCACGgggacgcgggcctggacgccggcatccgggctcaggacccccctctctgccagaggc	27	hsa-mir-26a-1,ptr-mir-26a-1,ppy-mir-26a,mml-mir-26a-1,ggo-mir-26a,ppa-mir-26a,lla-mir-26a,cja-mir-26a-1,nle-mir-26a-1,oga-mir-26a-1,mmr-mir-26a-1,pha-mir-26a-1,dma-mir-26a-1,sbo-mir-26a-1,cfa-mir-26a-1,pal-mir-26a-1,mne-mir-26a,mmu-mir-26a-1,bta-mir-26a-1,chi-mir-26a,eca-mir-26a-2,efu-mir-26a,rno-mir-26a,cpo-mir-26a-1,dno-mir-26a-1,cgr-mir-26a-1,tch-mir-26a-2,	hsa-mir-26a-1	gtggcctcgTTCAAGTAATCCAGGATAGGCTgtgcaggtcccaatgggCCTATTCTTGGTTACTTGCACGgggacgc	hsa-miR-26a-5p	TTCAAGTAATCCAGGATAGGCT	5'	gp1a	.........(((....((((((((.((..((((((((((.((((((((.((((((.(((((((((.((((((((((...((........)))))))))))).))))))))).)))))).))))).)))...)))))......)))))..)).....)))).))))....)))	163	65.1	-79.5	267496	468691	191188	158392	169012	96143.5	138327	154448	154286	150903	201864	159845	176314	378906	100546	315746	121059	183239	94976.5	241130	93150.5	224706	163660	262953	high
43	79	hsa-miR-26a-1-3p	CCTATTCTTGGTTACTTGCACG	22	chr3	+	37969359	37969530	gccacaggagccaagagcaggaggaccaaggccctggcgaaggccgtggcctcgTTCAAGTAATCCAGGATAGGCTgtgcaggtcccaatgggCCTATTCTTGGTTACTTGCACGgggacgcgggcctggacgccggcatccgggctcaggacccccctctctgccagaggc	27	hsa-mir-26a-1,ptr-mir-26a-1,ppy-mir-26a,mml-mir-26a-1,ggo-mir-26a,ppa-mir-26a,lla-mir-26a,cja-mir-26a-1,nle-mir-26a-1,oga-mir-26a-1,mmr-mir-26a-1,pha-mir-26a-1,dma-mir-26a-1,sbo-mir-26a-1,cfa-mir-26a-1,pal-mir-26a-1,mne-mir-26a,mmu-mir-26a-1,bta-mir-26a-1,chi-mir-26a,eca-mir-26a-2,efu-mir-26a,rno-mir-26a,cpo-mir-26a-1,dno-mir-26a-1,cgr-mir-26a-1,tch-mir-26a-2,	hsa-mir-26a-1	gtggcctcgTTCAAGTAATCCAGGATAGGCTgtgcaggtcccaatgggCCTATTCTTGGTTACTTGCACGgggacgc	hsa-miR-26a-1-3p	CCTATTCTTGGTTACTTGCACG	3'	gp1a	.........(((....((((((((.((..((((((((((.((((((((.((((((.(((((((((.((((((((((...((........)))))))))))).))))))))).)))))).))))).)))...)))))......)))))..)).....)))).))))....)))	163	65.1	-79.5	11	15	12	0	6	0	23	0	22	5	16	0	7.25039	12.1265	6.31078	0	4.29767	0	15.792	0	13.2825	7.44539	12.9719	0	middle
44	80	hsa-miR-26a-5p	TTCAAGTAATCCAGGATAGGCT	22	chr12	-	57824609	57824692	ggctgtggctggaTTCAAGTAATCCAGGATAGGCTgtttccatctgtgaggCCTATTCTTGATTACTTGTTTCtggaggcagct	24	hsa-mir-26a-2,ppy-mir-26a-2,mml-mir-26a-2,cja-mir-26a-2,bta-mir-26a-2,eca-mir-26a,ssc-mir-26a,ptr-mir-26a-2,nle-mir-26a-2,oga-mir-26a-2,pha-mir-26a-2,dma-mir-26a-2,sbo-mir-26a-2,cpo-mir-26a-2,pal-mir-26a-2,mmr-mir-26a-2,mmu-mir-26a-2,cfa-mir-26a-2,efu-mir-26c,dno-mir-26a-2,ocu-mir-26a,cgr-mir-26a-2,tch-mir-26a-1,oar-mir-26a,	hsa-mir-26a-2	ggctgtggctggaTTCAAGTAATCCAGGATAGGCTgtttccatctgtgaggCCTATTCTTGATTACTTGTTTCtggaggcagct	hsa-miR-26a-5p	TTCAAGTAATCCAGGATAGGCT	5'	gp1a	((((((..(..((..(((((((((.((((((((((..............)))))))))).)))))))))..))..)..))))))	84	47.6	-42.2	267496	468691	191188	158392	169012	96143.5	138327	154448	154286	150903	201864	159845	176314	378906	100546	315746	121059	183239	94976.5	241130	93150.5	224706	163660	262953	high
44	81	hsa-miR-26a-2-3p	CCTATTCTTGATTACTTGTTTC	22	chr12	-	57824609	57824692	ggctgtggctggaTTCAAGTAATCCAGGATAGGCTgtttccatctgtgaggCCTATTCTTGATTACTTGTTTCtggaggcagct	24	hsa-mir-26a-2,ppy-mir-26a-2,mml-mir-26a-2,cja-mir-26a-2,bta-mir-26a-2,eca-mir-26a,ssc-mir-26a,ptr-mir-26a-2,nle-mir-26a-2,oga-mir-26a-2,pha-mir-26a-2,dma-mir-26a-2,sbo-mir-26a-2,cpo-mir-26a-2,pal-mir-26a-2,mmr-mir-26a-2,mmu-mir-26a-2,cfa-mir-26a-2,efu-mir-26c,dno-mir-26a-2,ocu-mir-26a,cgr-mir-26a-2,tch-mir-26a-1,oar-mir-26a,	hsa-mir-26a-2	ggctgtggctggaTTCAAGTAATCCAGGATAGGCTgtttccatctgtgaggCCTATTCTTGATTACTTGTTTCtggaggcagct	hsa-miR-26a-2-3p	CCTATTCTTGATTACTTGTTTC	3'	gp1a	((((((..(..((..(((((((((.((((((((((..............)))))))))).)))))))))..))..)..))))))	84	47.6	-42.2	21	40	122	8	94	16	118	12	123	27	122	12	13.8416	32.3373	64.1596	15.9476	67.3301	30.4943	81.02	18.7349	74.2613	40.2051	98.9106	19.7407	middle
45	82	hsa-miR-27a-5p	AGGGCTTAGCTGCTTGTGAGCA	22	chr19	-	13836406	13836568	gatgctgcccggggacggggtggcagagaggccccgaagcctgtgcctggcctgaggagcAGGGCTTAGCTGCTTGTGAGCAgggtccacaccaagtcgtgTTCACAGTGGCTAAGTTCCGccccccaggccctcacctcctctggccttgccgcctgtcccc	28	hsa-mir-27a,ptr-mir-27a,mml-mir-27a,ggo-mir-27a,ppa-mir-27a,ppy-mir-27a,cja-mir-27a,oga-mir-27a,pha-mir-27a,mne-mir-27a,age-mir-27a,sla-mir-27a,sbo-mir-27a,lca-mir-27a,mmu-mir-27a,bta-mir-27a,eca-mir-27a,cfa-mir-27a,efu-mir-27a,rno-mir-27a,ssc-mir-27a,cpo-mir-27a,pal-mir-27a,dno-mir-27a,chi-mir-27a,cgr-mir-27a,tch-mir-27a,oar-mir-27a,	hsa-mir-27a	ctgaggagcAGGGCTTAGCTGCTTGTGAGCAgggtccacaccaagtcgtgTTCACAGTGGCTAAGTTCCGCcccccag	hsa-miR-27a-5p	AGGGCTTAGCTGCTTGTGAGCA	5'	gp1a	..........(((((((((.(((((...(((((..((.....(((...((((((.((.((.(..((((((..((.(((((((.((...........)).)))))))))..))))))..).)).)).))))))..)))....)).)))))))))))))))))))	153	67.5	-86.4	237	683	2378	612	329	72	722	94	969	115	363	52	156.213	552.16	1250.59	1219.99	235.655	137.224	495.733	146.757	585.034	171.244	294.3	85.5429	middle
45	83	hsa-miR-27a-3p_R-1	TTCACAGTGGCTAAGTTCCG	20	chr19	-	13836406	13836568	gatgctgcccggggacggggtggcagagaggccccgaagcctgtgcctggcctgaggagcAGGGCTTAGCTGCTTGTGAGCAgggtccacaccaagtcgtgTTCACAGTGGCTAAGTTCCGccccccaggccctcacctcctctggccttgccgcctgtcccc	28	hsa-mir-27a,ptr-mir-27a,mml-mir-27a,ggo-mir-27a,ppa-mir-27a,ppy-mir-27a,cja-mir-27a,oga-mir-27a,pha-mir-27a,mne-mir-27a,age-mir-27a,sla-mir-27a,sbo-mir-27a,lca-mir-27a,mmu-mir-27a,bta-mir-27a,eca-mir-27a,cfa-mir-27a,efu-mir-27a,rno-mir-27a,ssc-mir-27a,cpo-mir-27a,pal-mir-27a,dno-mir-27a,chi-mir-27a,cgr-mir-27a,tch-mir-27a,oar-mir-27a,	hsa-mir-27a	ctgaggagcAGGGCTTAGCTGCTTGTGAGCAgggtccacaccaagtcgtgTTCACAGTGGCTAAGTTCCGCcccccag	hsa-miR-27a-3p	TTCACAGTGGCTAAGTTCCGC	3'	gp1a	..........(((((((((.(((((...(((((..((.....(((...((((((.((.((.(..((((((..((.(((((((.((...........)).)))))))))..))))))..).)).)).))))))..)))....)).)))))))))))))))))))	153	67.5	-86.4	61652.5	89916.2	140061	23207	82633.2	45800.7	69511.7	54036.3	141396	38831.7	105721	31336.8	40636.8	72691.2	73657.7	46261.9	59188.3	87291.2	47727.4	84364	85368.2	57823.4	85712.8	51550.8	high
46	84	hsa-miR-27b-5p	AGAGCTTAGCTGATTGGTGAAC	22	chr9	+	95085415	95085581	tcaccgtccctttatttatgcccagcgatgacctctctaacaaggtgcAGAGCTTAGCTGATTGGTGAACagtgattggtttccgctttgTTCACAGTGGCTAAGTTCTGCacctgaagagaaggtgagatggggacagttaagttggagccgctggggcagaggcc	28	hsa-mir-27b,ppy-mir-27b,mml-mir-27b,rno-mir-27b,ptr-mir-27b,cja-mir-27b,ggo-mir-27b,ppa-mir-27b,mmr-mir-27b,sbo-mir-27b,cpo-mir-27b,tch-mir-27b,nle-mir-27b,oga-mir-27b,pha-mir-27b,dma-mir-27b,mmu-mir-27b,bta-mir-27b,eca-mir-27b,mdo-mir-27b,cfa-mir-27b,pal-mir-27b,efu-mir-27b,ssc-mir-27b,dno-mir-27b,ocu-mir-27b,chi-mir-27b,cgr-mir-27b,	hsa-mir-27b	acctctctaacaaggtgcAGAGCTTAGCTGATTGGTGAACagtgattggtttccgctttgTTCACAGTGGCTAAGTTCTGCacctgaagagaaggtg	hsa-miR-27b-5p	AGAGCTTAGCTGATTGGTGAAC	5'	gp1a	........((((......(((((((((...((((((((....(((((((((((((((((.((((.(((((((....(((...)))..))))))))))))))))))))))))))))..))))).)))....((....)).............))))))).))))))..	96	51.5	-69.6	482	347	418	328	389	418	307	659	206	436	240	385	317.699	280.526	219.826	653.85	278.632	796.663	210.789	1028.86	124.373	649.238	194.578	633.346	middle
46	85	hsa-miR-27b-3p	TTCACAGTGGCTAAGTTCTGC	21	chr9	+	95085415	95085581	tcaccgtccctttatttatgcccagcgatgacctctctaacaaggtgcAGAGCTTAGCTGATTGGTGAACagtgattggtttccgctttgTTCACAGTGGCTAAGTTCTGCacctgaagagaaggtgagatggggacagttaagttggagccgctggggcagaggcc	28	hsa-mir-27b,ppy-mir-27b,mml-mir-27b,rno-mir-27b,ptr-mir-27b,cja-mir-27b,ggo-mir-27b,ppa-mir-27b,mmr-mir-27b,sbo-mir-27b,cpo-mir-27b,tch-mir-27b,nle-mir-27b,oga-mir-27b,pha-mir-27b,dma-mir-27b,mmu-mir-27b,bta-mir-27b,eca-mir-27b,mdo-mir-27b,cfa-mir-27b,pal-mir-27b,efu-mir-27b,ssc-mir-27b,dno-mir-27b,ocu-mir-27b,chi-mir-27b,cgr-mir-27b,	hsa-mir-27b	acctctctaacaaggtgcAGAGCTTAGCTGATTGGTGAACagtgattggtttccgctttgTTCACAGTGGCTAAGTTCTGCacctgaagagaaggtg	hsa-miR-27b-3p	TTCACAGTGGCTAAGTTCTGC	3'	gp1a	........((((......(((((((((...((((((((....(((((((((((((((((.((((.(((((((....(((...)))..))))))))))))))))))))))))))))..))))).)))....((....)).............))))))).))))))..	96	51.5	-69.6	168708	162289	157932	152432	185509	146149	113354	211537	108015	183555	147737	169597	111200	131200	83056.3	303865	132876	278544	77829.8	330261	65214.1	273328	119777	278997	high
47	86	hsa-miR-28-5p_R-1	AAGGAGCTCACAGTCTATTGA	21	chr3	+	188688781	188688866	ggtccttgccctcAAGGAGCTCACAGTCTATTGAgttacctttctgactttccCACTAGATTGTGAGCTCCTGGAgggcaggcact	25	hsa-mir-28,ptr-mir-28,ggo-mir-28,ppa-mir-28,ppy-mir-28,mml-mir-28,nle-mir-28,mmr-mir-28,cfa-mir-28,mne-mir-28,dma-mir-28,age-mir-28,lla-mir-28,eca-mir-28,sbo-mir-28,sla-mir-28,mmu-mir-28a,bta-mir-28,chi-mir-28,efu-mir-28,rno-mir-28,ssc-mir-28,pal-mir-28,dno-mir-28,cgr-mir-28,	hsa-mir-28	ggtccttgccctcAAGGAGCTCACAGTCTATTGAGttacctttctgactttccCACTAGATTGTGAGCTCCTGGAgggcaggcact	hsa-miR-28-5p	AAGGAGCTCACAGTCTATTGAG	5'	gp1a	(((.(((((((((.((((((((((((((((.(((((((......)))))....)).)))))))))))))))).))))))))).)))	86	52.3	-50.6	6691.67	3905	8443	10562	8169.33	11637	4265	17540	4482	14174	6360	11621	4410.65	3156.93	4440.16	21054.8	5851.51	22178.9	2928.39	27384.2	2706.01	21106.2	5156.33	19117.2	high
47	87	hsa-miR-28-3p	CACTAGATTGTGAGCTCCTGGA	22	chr3	+	188688781	188688866	ggtccttgccctcAAGGAGCTCACAGTCTATTGAgttacctttctgactttccCACTAGATTGTGAGCTCCTGGAgggcaggcact	25	hsa-mir-28,ptr-mir-28,ggo-mir-28,ppa-mir-28,ppy-mir-28,mml-mir-28,nle-mir-28,mmr-mir-28,cfa-mir-28,mne-mir-28,dma-mir-28,age-mir-28,lla-mir-28,eca-mir-28,sbo-mir-28,sla-mir-28,mmu-mir-28a,bta-mir-28,chi-mir-28,efu-mir-28,rno-mir-28,ssc-mir-28,pal-mir-28,dno-mir-28,cgr-mir-28,	hsa-mir-28	ggtccttgccctcAAGGAGCTCACAGTCTATTGAGttacctttctgactttccCACTAGATTGTGAGCTCCTGGAgggcaggcact	hsa-miR-28-3p	CACTAGATTGTGAGCTCCTGGA	3'	gp1a	(((.(((((((((.((((((((((((((((.(((((((......)))))....)).)))))))))))))))).))))))))).)))	86	52.3	-50.6	11985	6665	12142	13859	13111	14540	10429	20801	9164	16208	11929	14428	7899.63	5388.21	6385.46	27627.1	9391.11	27711.7	7160.66	32475.5	5532.77	24135	9671.35	23734.9	high
48	88	hsa-miR-29a-5p_R+1	ACTGATTTCTTTTGGTGTTCAGA	23	chr7	-	130876735	130876822	accccttagaggatgACTGATTTCTTTTGGTGTTCAGAgtcaatataattttcTAGCACCATCTGAAATCGGTTataatgattgggga	33	hsa-mir-29a,ptr-mir-29a,ppy-mir-29a,mml-mir-29a,ggo-mir-29a,ppa-mir-29a,mne-mir-29a,age-mir-29a,lla-mir-29a,sla-mir-29a,bta-mir-29a,oar-mir-29a,cja-mir-29a,nle-mir-29a,oga-mir-29a,mmr-mir-29a,pha-mir-29a,dma-mir-29a,cfa-mir-29a,cpo-mir-29a,dno-mir-29a,sbo-mir-29a,mmu-mir-29a,rno-mir-29a,eca-mir-29a,mdo-mir-29a-1,efu-mir-29a,ssc-mir-29a,pal-mir-29a,ocu-mir-29a,chi-mir-29a,cgr-mir-29a,tch-mir-29a,	hsa-mir-29a	atgACTGATTTCTTTTGGTGTTCAGagtcaatataattttcTAGCACCATCTGAAATCGGTTAt	hsa-miR-29a-5p	ACTGATTTCTTTTGGTGTTCAG	5'	gp1a	.((((.......((((((((((((...(((((((.((((...........)))))))))))...)))))))))))).......)))).	64	37.5	-34.6	85	36	171	0	150	5	116	17	49	14	124	0	56.0257	29.1036	89.9286	0	107.442	9.52947	79.6468	26.5412	29.5838	20.8471	100.532	0	middle
48	89	hsa-miR-29a-3p_R-1	TAGCACCATCTGAAATCGGTT	21	chr7	-	130876735	130876822	accccttagaggatgACTGATTTCTTTTGGTGTTCAGAgtcaatataattttcTAGCACCATCTGAAATCGGTTataatgattgggga	33	hsa-mir-29a,ptr-mir-29a,ppy-mir-29a,mml-mir-29a,ggo-mir-29a,ppa-mir-29a,mne-mir-29a,age-mir-29a,lla-mir-29a,sla-mir-29a,bta-mir-29a,oar-mir-29a,cja-mir-29a,nle-mir-29a,oga-mir-29a,mmr-mir-29a,pha-mir-29a,dma-mir-29a,cfa-mir-29a,cpo-mir-29a,dno-mir-29a,sbo-mir-29a,mmu-mir-29a,rno-mir-29a,eca-mir-29a,mdo-mir-29a-1,efu-mir-29a,ssc-mir-29a,pal-mir-29a,ocu-mir-29a,chi-mir-29a,cgr-mir-29a,tch-mir-29a,	hsa-mir-29a	atgACTGATTTCTTTTGGTGTTCAGagtcaatataattttcTAGCACCATCTGAAATCGGTTAt	hsa-miR-29a-3p	TAGCACCATCTGAAATCGGTTA	3'	gp1a	.((((.......((((((((((((...(((((((.((((...........)))))))))))...)))))))))))).......)))).	64	37.5	-34.6	181428	123693	177813	41645.2	164217	30530.5	143800	52898.9	62825.5	50249.8	206921	46771.9	119584	99997.6	93511.4	83017.3	117625	58187.9	98734.9	82588.2	37930.9	74825.8	167760	76942.4	high
49	90	hsa-miR-29b-1-5p	GCTGGTTTCATATGGTGGTTTAGA	24	chr7	-	130877457	130877543	gcttcttcaggaaGCTGGTTTCATATGGTGGTTTAGAtttaaatagtgattgtcTAGCACCATTTGAAATCAGTGTTcttgggggag	26	hsa-mir-29b-1,ptr-mir-29b-1,ppy-mir-29b-1,mml-mir-29b-1,ggo-mir-29b-1,ppa-mir-29b-1,age-mir-29b,lla-mir-29b,bta-mir-29b-1,eca-mir-29b,cja-mir-29b-2,nle-mir-29b-1,cfa-mir-29b-1,pal-mir-29b-1,oga-mir-29b-1,mmr-mir-29b-1,cpo-mir-29b-1,dno-mir-29b-1,ocu-mir-29b-1,tch-mir-29b-2,mmu-mir-29b-1,mdo-mir-29b-1,efu-mir-29b,rno-mir-29b-1,ssc-mir-29b-1,cgr-mir-29b,	hsa-mir-29b-1	cttcaggaaGCTGGTTTCATATGGTGGTTTAGAtttaaatagtgattgtcTAGCACCATTTGAAATCAGTGTTcttggggg	hsa-miR-29b-1-5p	GCTGGTTTCATATGGTGGTTTAGA	5'	gp1a	.((((..((((((((((((((((.((((((..((((((.............)))))))))))).)))))))))).))))))..))))	86	40.2	-37.8	14	10	9	0	12	0	22	0	0	0	29	0	9.22777	8.08434	4.73309	0	8.59533	0	15.1054	0	0	0	23.5115	0	middle
49	91	hsa-miR-29b-3p	TAGCACCATTTGAAATCAGTGTT	23	chr7	-	130877457	130877543	gcttcttcaggaaGCTGGTTTCATATGGTGGTTTAGAtttaaatagtgattgtcTAGCACCATTTGAAATCAGTGTTcttgggggag	26	hsa-mir-29b-1,ptr-mir-29b-1,ppy-mir-29b-1,mml-mir-29b-1,ggo-mir-29b-1,ppa-mir-29b-1,age-mir-29b,lla-mir-29b,bta-mir-29b-1,eca-mir-29b,cja-mir-29b-2,nle-mir-29b-1,cfa-mir-29b-1,pal-mir-29b-1,oga-mir-29b-1,mmr-mir-29b-1,cpo-mir-29b-1,dno-mir-29b-1,ocu-mir-29b-1,tch-mir-29b-2,mmu-mir-29b-1,mdo-mir-29b-1,efu-mir-29b,rno-mir-29b-1,ssc-mir-29b-1,cgr-mir-29b,	hsa-mir-29b-1	cttcaggaaGCTGGTTTCATATGGTGGTTTAGAtttaaatagtgattgtcTAGCACCATTTGAAATCAGTGTTcttggggg	hsa-miR-29b-3p	TAGCACCATTTGAAATCAGTGTT	3'	gp1a	.((((..((((((((((((((((.((((((..((((((.............)))))))))))).)))))))))).))))))..))))	86	40.2	-37.8	3109.42	2705.75	3811.58	1105.67	4167.67	728	2716.5	1321.42	1476.5	1315.92	3758.75	1136.25	2049.5	2187.42	2004.51	2204.09	2985.21	1387.49	1865.18	2063.06	891.438	1959.5	3047.38	1869.19	middle
50	92	hsa-miR-29c-5p_R-1	TGACCGATTTCTCCTGGTGTT	21	chr1	-	207801842	207801956	gggagcaccactggcccatctcttacacaggcTGACCGATTTCTCCTGGTGTTcagagtctgtttttgtcTAGCACCATTTGAAATCGGTTatgatgtagggggaaaagcagcag	27	hsa-mir-29c,ppy-mir-29c,mml-mir-29c,mmu-mir-29c,bta-mir-29c,eca-mir-29c,rno-mir-29c-1,rno-mir-29c-2,ssc-mir-29c,ptr-mir-29c,cja-mir-29c,ggo-mir-29c,nle-mir-29c,cfa-mir-29c-1,cfa-mir-29c-2,cpo-mir-29c,ocu-mir-29c,mmr-mir-29c,dno-mir-29c,bta-mir-29d,eca-mir-29c-2,mdo-mir-29a-2,efu-mir-29c,pal-mir-29c,chi-mir-29c,cgr-mir-29c,tch-mir-29c,	hsa-mir-29c	atctcttacacaggcTGACCGATTTCTCCTGGTGTTCagagtctgtttttgtcTAGCACCATTTGAAATCGGTTAtgatgtaggggga	hsa-miR-29c-5p	TGACCGATTTCTCCTGGTGTTC	5'	gp1a	(((..((....)).))).(((((((((((...(((((((((((...((((((((((((.....)))))...)))))))...))))))))))))).)))))))))...........	86	49.6	-39.3	653	878	644	476	562	459	312	842	400	670	641	627	430.409	709.805	338.679	948.88	402.548	874.805	214.222	1314.57	241.5	997.682	519.686	1031.45	middle
50	93	hsa-miR-29c-3p_R-1	TAGCACCATTTGAAATCGGTT	21	chr1	-	207801842	207801956	gggagcaccactggcccatctcttacacaggcTGACCGATTTCTCCTGGTGTTcagagtctgtttttgtcTAGCACCATTTGAAATCGGTTatgatgtagggggaaaagcagcag	27	hsa-mir-29c,ppy-mir-29c,mml-mir-29c,mmu-mir-29c,bta-mir-29c,eca-mir-29c,rno-mir-29c-1,rno-mir-29c-2,ssc-mir-29c,ptr-mir-29c,cja-mir-29c,ggo-mir-29c,nle-mir-29c,cfa-mir-29c-1,cfa-mir-29c-2,cpo-mir-29c,ocu-mir-29c,mmr-mir-29c,dno-mir-29c,bta-mir-29d,eca-mir-29c-2,mdo-mir-29a-2,efu-mir-29c,pal-mir-29c,chi-mir-29c,cgr-mir-29c,tch-mir-29c,	hsa-mir-29c	atctcttacacaggcTGACCGATTTCTCCTGGTGTTCagagtctgtttttgtcTAGCACCATTTGAAATCGGTTAtgatgtaggggga	hsa-miR-29c-3p	TAGCACCATTTGAAATCGGTTA	3'	gp1a	(((..((....)).))).(((((((((((...(((((((((((...((((((((((((.....)))))...)))))))...))))))))))))).)))))))))...........	86	49.6	-39.3	2962.75	4608.42	5549.25	2598.5	4016	1646.5	2054.5	3285.25	2264.5	2868.42	4376.25	2604.58	1952.83	3725.6	2918.34	5179.97	2876.57	3138.05	1410.64	5129.08	1367.19	4271.3	3548.01	4284.68	middle
51	94	hsa-miR-29b-2-5p_R+1	CTGGTTTCACATGGTGGCTTAGA	23	chr1	-	207802438	207802527	tcttcttctggaagCTGGTTTCACATGGTGGCTTAGAtttttccatctttgtatcTAGCACCATTTGAAATCAGTGTTttaggagtaaga	30	hsa-mir-29b-2,ptr-mir-29b-2,ppy-mir-29b-2,mml-mir-29b-2,ggo-mir-29b-2,ppa-mir-29b-2,mne-mir-29b,sla-mir-29b,mmu-mir-29b-2,bta-mir-29b-2,eca-mir-29b-2,rno-mir-29b-2,rno-mir-29b-3,oar-mir-29b-2,oar-mir-29b-1,cja-mir-29b-1,nle-mir-29b-2,oga-mir-29b-2,mmr-mir-29b-2,cfa-mir-29b-2,bta-mir-29e,mdo-mir-29b-2,ssc-mir-29b-2,chi-mir-29b,cpo-mir-29b-2,pal-mir-29b-2,dno-mir-29b-2,ocu-mir-29b-2,tch-mir-29b-1,c…	hsa-mir-29b-2	cttctggaagCTGGTTTCACATGGTGGCTTAGatttttccatctttgtatcTAGCACCATTTGAAATCAGTGTTttaggag	hsa-miR-29b-2-5p	CTGGTTTCACATGGTGGCTTAG	5'	gp1a	(((((((((..((((((((((((.((((((.((.((((..............)))))))))))).)))))))))).))..))))).))))	90	37.8	-33.5	425	389	218	210	157	229	114	356	211	262	159	216	280.129	314.481	114.646	418.623	112.456	436.45	78.2736	555.803	127.391	390.138	128.908	355.332	middle
51	95	hsa-miR-29b-3p	TAGCACCATTTGAAATCAGTGTT	23	chr1	-	207802438	207802527	tcttcttctggaagCTGGTTTCACATGGTGGCTTAGAtttttccatctttgtatcTAGCACCATTTGAAATCAGTGTTttaggagtaaga	30	hsa-mir-29b-2,ptr-mir-29b-2,ppy-mir-29b-2,mml-mir-29b-2,ggo-mir-29b-2,ppa-mir-29b-2,mne-mir-29b,sla-mir-29b,mmu-mir-29b-2,bta-mir-29b-2,eca-mir-29b-2,rno-mir-29b-2,rno-mir-29b-3,oar-mir-29b-2,oar-mir-29b-1,cja-mir-29b-1,nle-mir-29b-2,oga-mir-29b-2,mmr-mir-29b-2,cfa-mir-29b-2,bta-mir-29e,mdo-mir-29b-2,ssc-mir-29b-2,chi-mir-29b,cpo-mir-29b-2,pal-mir-29b-2,dno-mir-29b-2,ocu-mir-29b-2,tch-mir-29b-1,c…	hsa-mir-29b-2	cttctggaagCTGGTTTCACATGGTGGCTTAGatttttccatctttgtatcTAGCACCATTTGAAATCAGTGTTttaggag	hsa-miR-29b-3p	TAGCACCATTTGAAATCAGTGTT	3'	gp1a	(((((((((..((((((((((((.((((((.((.((((..............)))))))))))).)))))))))).))..))))).))))	90	37.8	-33.5	3109.42	2705.75	3811.58	1105.67	4167.67	728	2716.5	1321.42	1476.5	1315.92	3758.75	1136.25	2049.5	2187.42	2004.51	2204.09	2985.21	1387.49	1865.18	2063.06	891.438	1959.5	3047.38	1869.19	middle
52	96	hsa-miR-30b-5p	TGTAAACATCCTACACTCAGCT	22	chr8	-	134800520	134800607	accaagtttcagttcaTGTAAACATCCTACACTCAGCTgtaatacatggattggCTGGGAGGTGGATGTTTACTTCagctgacttgga	26	hsa-mir-30b,ptr-mir-30b,ppy-mir-30b,mml-mir-30b,ppa-mir-30b,mne-mir-30b,cja-mir-30b,ggo-mir-30b,nle-mir-30b,oga-mir-30b,age-mir-30b,lla-mir-30b,mmu-mir-30b,bta-mir-30b,eca-mir-30b,cfa-mir-30b,rno-mir-30b,ssc-mir-30b,cpo-mir-30b,pal-mir-30b,dno-mir-30b,ocu-mir-30b,chi-mir-30b,cgr-mir-30b,tch-mir-30b,oar-mir-30b,	hsa-mir-30b	accaagtttcagttcaTGTAAACATCCTACACTCAGCTgtaatacatggattggCTGGGAGGTGGATGTTTACTTCagctgacttgga	hsa-miR-30b-5p	TGTAAACATCCTACACTCAGCT	5'	gp1a	.(((((..((((((...((((((((((.((.(((((((..............)))))))..))))))))))))...))))))))))).	86	43.2	-36.8	169496	102257	33344.3	12369.7	33264.7	9376	49986.7	15501.7	42972.3	16836.3	32126.3	14344	111719	82668	17535.7	24658.2	23826.7	17869.7	34321.4	24201.9	25944.6	25070.6	26046.2	23596.7	high
52	97	hsa-miR-30b-3p	CTGGGAGGTGGATGTTTACTTC	22	chr8	-	134800520	134800607	accaagtttcagttcaTGTAAACATCCTACACTCAGCTgtaatacatggattggCTGGGAGGTGGATGTTTACTTCagctgacttgga	26	hsa-mir-30b,ptr-mir-30b,ppy-mir-30b,mml-mir-30b,ppa-mir-30b,mne-mir-30b,cja-mir-30b,ggo-mir-30b,nle-mir-30b,oga-mir-30b,age-mir-30b,lla-mir-30b,mmu-mir-30b,bta-mir-30b,eca-mir-30b,cfa-mir-30b,rno-mir-30b,ssc-mir-30b,cpo-mir-30b,pal-mir-30b,dno-mir-30b,ocu-mir-30b,chi-mir-30b,cgr-mir-30b,tch-mir-30b,oar-mir-30b,	hsa-mir-30b	accaagtttcagttcaTGTAAACATCCTACACTCAGCTgtaatacatggattggCTGGGAGGTGGATGTTTACTTCagctgacttgga	hsa-miR-30b-3p	CTGGGAGGTGGATGTTTACTTC	3'	gp1a	.(((((..((((((...((((((((((.((.(((((((..............)))))))..))))))))))))...))))))))))).	86	43.2	-36.8	643	270	75	37	41	30	109	26	98	36	54	27	423.818	218.277	39.4424	73.7574	29.3674	57.1768	74.8405	40.5924	59.1676	53.6068	43.7801	44.4165	middle
53	98	hsa-miR-30a-5p_R+2	TGTAAACATCCTCGACTGGAAGCT	24	chr6	-	71403543	71403627	cagtgagcgacTGTAAACATCCTCGACTGGAAGCTgtgaagccacagatgggCTTTCAGTCGGATGTTTGCAGCtgcctactgcc	25	hsa-mir-30a,ptr-mir-30a,ppy-mir-30a,ggo-mir-30a,ppa-mir-30a,mml-mir-30a,cja-mir-30a,nle-mir-30a,cfa-mir-30a,tch-mir-30a,oga-mir-30a,mmr-mir-30a,pha-mir-30a,dma-mir-30a,mmu-mir-30a,bta-mir-30a,oar-mir-30a,mdo-mir-30a,efu-mir-30a,rno-mir-30a,cpo-mir-30a,pal-mir-30a,dno-mir-30a,ocu-mir-30a,cgr-mir-30a,	hsa-mir-30a	gcgacTGTAAACATCCTCGACTGGAAGctgtgaagccacagatgggCTTTCAGTCGGATGTTTGCAGCtgc	hsa-miR-30a-5p	TGTAAACATCCTCGACTGGAAG	5'	gp1a	((((..((..((((((((((((..((((((((((((((....))).....)))))))))))))))))))))))..))..))))..	83	54.1	-43.4	59835	370141	28881.5	24497	31382	28920	16858.5	33744	6716.5	30572	13097	35869	39438.8	299234	15188.7	48833.4	22478.2	55118.4	11575.2	52682.7	4055.09	45524.1	10618.3	59006.5	high
53	99	hsa-miR-30a-3p	CTTTCAGTCGGATGTTTGCAGC	22	chr6	-	71403543	71403627	cagtgagcgacTGTAAACATCCTCGACTGGAAGCTgtgaagccacagatgggCTTTCAGTCGGATGTTTGCAGCtgcctactgcc	25	hsa-mir-30a,ptr-mir-30a,ppy-mir-30a,ggo-mir-30a,ppa-mir-30a,mml-mir-30a,cja-mir-30a,nle-mir-30a,cfa-mir-30a,tch-mir-30a,oga-mir-30a,mmr-mir-30a,pha-mir-30a,dma-mir-30a,mmu-mir-30a,bta-mir-30a,oar-mir-30a,mdo-mir-30a,efu-mir-30a,rno-mir-30a,cpo-mir-30a,pal-mir-30a,dno-mir-30a,ocu-mir-30a,cgr-mir-30a,	hsa-mir-30a	gcgacTGTAAACATCCTCGACTGGAAGctgtgaagccacagatgggCTTTCAGTCGGATGTTTGCAGCtgc	hsa-miR-30a-3p	CTTTCAGTCGGATGTTTGCAGC	3'	gp1a	((((..((..((((((((((((..((((((((((((((....))).....)))))))))))))))))))))))..))..))))..	83	54.1	-43.4	1107.5	7399.5	706.5	816	612.5	752	274.5	932	161.5	860	312	1140	729.982	5982	371.547	1626.65	438.72	1433.23	188.475	1455.08	97.5057	1280.61	252.952	1875.36	middle
54	100	hsa-miR-30c-5p_R+1	TGTAAACATCCTACACTCTCAGCT	24	chr6	-	71376933	71377045	gagcactgagcgacagatacTGTAAACATCCTACACTCTCAGCTgtggaaagtaagaaagCTGGGAGAAGGCTGTTTACTCTttctgccttggaagtcaactaaagagaaatg	26	hsa-mir-30c-2,ptr-mir-30c-2,mne-mir-30c,lla-mir-30c,mml-mir-30c-2,cja-mir-30c,ggo-mir-30c,nle-mir-30c,pha-mir-30c,cfa-mir-30c-2,oga-mir-30c,mmr-mir-30c,dma-mir-30c,pal-mir-30c,mmu-mir-30c-2,bta-mir-30f,eca-mir-30c-2,mdo-mir-30c-1,efu-mir-30b,rno-mir-30c-2,ssc-mir-30c-2,cpo-mir-30c-2,dno-mir-30c-2,ocu-mir-30c-2,cgr-mir-30c-2,tch-mir-30c,	hsa-mir-30c-2	agatacTGTAAACATCCTACACTCTCAGCtgtggaaagtaagaaagCTGGGAGAAGGCTGTTTACTCTttct	hsa-miR-30c-5p	TGTAAACATCCTACACTCTCAGC	5'	gp1a	((...(..((...((((....(((((((.(((...(((((((((..............))))))))).))).)))))))....)))).))..)...))...............	98	44.2	-32.1	19578.2	38943.5	16353.3	9682.67	17221.7	8944.5	10002.2	11176.7	16558.3	11982.8	21978.8	11959.5	12904.5	31483.2	8600.19	19301.9	12335.5	17047.3	6867.59	17449.5	9997.11	17843.4	17819.2	19674	high
54	101	hsa-miR-30c-2-3p	CTGGGAGAAGGCTGTTTACTCT	22	chr6	-	71376933	71377045	gagcactgagcgacagatacTGTAAACATCCTACACTCTCAGCTgtggaaagtaagaaagCTGGGAGAAGGCTGTTTACTCTttctgccttggaagtcaactaaagagaaatg	26	hsa-mir-30c-2,ptr-mir-30c-2,mne-mir-30c,lla-mir-30c,mml-mir-30c-2,cja-mir-30c,ggo-mir-30c,nle-mir-30c,pha-mir-30c,cfa-mir-30c-2,oga-mir-30c,mmr-mir-30c,dma-mir-30c,pal-mir-30c,mmu-mir-30c-2,bta-mir-30f,eca-mir-30c-2,mdo-mir-30c-1,efu-mir-30b,rno-mir-30c-2,ssc-mir-30c-2,cpo-mir-30c-2,dno-mir-30c-2,ocu-mir-30c-2,cgr-mir-30c-2,tch-mir-30c,	hsa-mir-30c-2	agatacTGTAAACATCCTACACTCTCAGCtgtggaaagtaagaaagCTGGGAGAAGGCTGTTTACTCTttct	hsa-miR-30c-2-3p	CTGGGAGAAGGCTGTTTACTCT	3'	gp1a	((...(..((...((((....(((((((.(((...(((((((((..............))))))))).))).)))))))....)))).))..)...))...............	98	44.2	-32.1	217	1015	82	67	66	76	25	112	13	100	16	106	143.03	820.56	43.1237	133.561	47.2743	144.848	17.1653	174.859	7.84876	148.908	12.9719	174.376	middle
55	102	hsa-miR-30c-5p_R+1	TGTAAACATCCTACACTCTCAGCT	24	chr1	+	40757282	40757376	taaccatgctgtagtgtgTGTAAACATCCTACACTCTCAGCTgtgagctcaaggtggCTGGGAGAGGGTTGTTTACTCCttctgccatggaaaac	18	hsa-mir-30c-1,ppy-mir-30c-1,mml-mir-30c-1,eca-mir-30c,ptr-mir-30c-1,mmu-mir-30c-1,rno-mir-30c-1,cgr-mir-30c-1,bta-mir-30c,chi-mir-30c,oar-mir-30c,mdo-mir-30c-2,cfa-mir-30c-1,dno-mir-30c-1,ocu-mir-30c-1,efu-mir-30c,ssc-mir-30c-1,cpo-mir-30c-1,	hsa-mir-30c-1	accatgctgtagtgtgTGTAAACATCCTACACTCTCAGCtgtgagctcaaggtggCTGGGAGAGGGTTGTTTACTCCttctgccatgga	hsa-miR-30c-5p	TGTAAACATCCTACACTCTCAGC	5'	gp1a	...(((((..((((.....(((((((.(((...((((((((..(.........)..)))))))).))).))))))).....))))))))).....	87	48.4	-34.7	19578.2	38943.5	16353.3	9682.67	17221.7	8944.5	10002.2	11176.7	16558.3	11982.8	21978.8	11959.5	12904.5	31483.2	8600.19	19301.9	12335.5	17047.3	6867.59	17449.5	9997.11	17843.4	17819.2	19674	high
55	103	hsa-miR-30c-1-3p	CTGGGAGAGGGTTGTTTACTCC	22	chr1	+	40757282	40757376	taaccatgctgtagtgtgTGTAAACATCCTACACTCTCAGCTgtgagctcaaggtggCTGGGAGAGGGTTGTTTACTCCttctgccatggaaaac	18	hsa-mir-30c-1,ppy-mir-30c-1,mml-mir-30c-1,eca-mir-30c,ptr-mir-30c-1,mmu-mir-30c-1,rno-mir-30c-1,cgr-mir-30c-1,bta-mir-30c,chi-mir-30c,oar-mir-30c,mdo-mir-30c-2,cfa-mir-30c-1,dno-mir-30c-1,ocu-mir-30c-1,efu-mir-30c,ssc-mir-30c-1,cpo-mir-30c-1,	hsa-mir-30c-1	accatgctgtagtgtgTGTAAACATCCTACACTCTCAGCtgtgagctcaaggtggCTGGGAGAGGGTTGTTTACTCCttctgccatgga	hsa-miR-30c-1-3p	CTGGGAGAGGGTTGTTTACTCC	3'	gp1a	...(((((..((((.....(((((((.(((...((((((((..(.........)..)))))))).))).))))))).....))))))))).....	87	48.4	-34.7	127	90	77	45	75	39	55	30	64	43	79	57	83.709	72.759	40.4942	89.705	53.7208	74.3298	37.7636	46.8374	38.64	64.0303	64.0487	93.7681	middle
56	104	hsa-miR-30d-5p_R+2	TGTAAACATCCCCGACTGGAAGCT	24	chr8	-	134804867	134804956	tcagaaagtctgttgtTGTAAACATCCCCGACTGGAAGCTgtaagacacagctaagCTTTCAGTCAGATGTTTGCTGCtaccggctattc	26	hsa-mir-30d,ptr-mir-30d,ppy-mir-30d,ggo-mir-30d,ppa-mir-30d,mne-mir-30d,mml-mir-30d,cja-mir-30d,nle-mir-30d,oga-mir-30d,pha-mir-30d,mmu-mir-30d,rno-mir-30d,bta-mir-30d,oar-mir-30d,eca-mir-30d,mdo-mir-30e,cfa-mir-30d,efu-mir-30d,ssc-mir-30d,cpo-mir-30d,pal-mir-30d,dno-mir-30d,ocu-mir-30d,chi-mir-30d,cgr-mir-30d,	hsa-mir-30d	gttgtTGTAAACATCCCCGACTGGAAGctgtaagacacagctaagCTTTCAGTCAGATGTTTGCTGCtac	hsa-miR-30d-5p	TGTAAACATCCCCGACTGGAAG	5'	gp1a	...(((((((.((.(..(((((((((...(((((((((((..............))))))))))).)))))))))..).)).)))).)))	87	45.6	-33.4	1.13981e+06	586042	79546.5	69117.5	83578.5	45453.5	174720	71551	116698	54729	84346.5	58208	751281	473776	41833.4	137782	59865.4	86629.5	119965	111709	70456.5	81495.7	68383.3	95755.4	high
56	105	hsa-miR-30d-3p	CTTTCAGTCAGATGTTTGCTGC	22	chr8	-	134804867	134804956	tcagaaagtctgttgtTGTAAACATCCCCGACTGGAAGCTgtaagacacagctaagCTTTCAGTCAGATGTTTGCTGCtaccggctattc	26	hsa-mir-30d,ptr-mir-30d,ppy-mir-30d,ggo-mir-30d,ppa-mir-30d,mne-mir-30d,mml-mir-30d,cja-mir-30d,nle-mir-30d,oga-mir-30d,pha-mir-30d,mmu-mir-30d,rno-mir-30d,bta-mir-30d,oar-mir-30d,eca-mir-30d,mdo-mir-30e,cfa-mir-30d,efu-mir-30d,ssc-mir-30d,cpo-mir-30d,pal-mir-30d,dno-mir-30d,ocu-mir-30d,chi-mir-30d,cgr-mir-30d,	hsa-mir-30d	gttgtTGTAAACATCCCCGACTGGAAGctgtaagacacagctaagCTTTCAGTCAGATGTTTGCTGCtac	hsa-miR-30d-3p	CTTTCAGTCAGATGTTTGCTGC	3'	gp1a	...(((((((.((.(..(((((((((...(((((((((((..............))))))))))).)))))))))..).)).)))).)))	87	45.6	-33.4	1839	581	230	87	261	50	441	100	353	80	281	82	1212.13	469.7	120.957	173.43	186.948	95.2947	302.795	156.125	213.124	119.126	227.819	134.895	middle
57	106	hsa-miR-30e-5p_R+2	TGTAAACATCCTTGACTGGAAGCT	24	chr1	+	40754351	40754463	ttctgggcagtctttgctacTGTAAACATCCTTGACTGGAAGCTgtaaggtgttcagaggagCTTTCAGTCGGATGTTTACAGCggcaggctgccacggtcgtccccagctac	26	hsa-mir-30e,ppy-mir-30e,eca-mir-30e,ptr-mir-30e,mml-mir-30e,cja-mir-30e,ggo-mir-30e,ppa-mir-30e,nle-mir-30e,oga-mir-30e,mmr-mir-30e,pha-mir-30e,dma-mir-30e,pal-mir-30e,mmu-mir-30e,rno-mir-30e,bta-mir-30e,mdo-mir-30d,cfa-mir-30e,efu-mir-30e,ssc-mir-30e,cpo-mir-30e,dno-mir-30e,ocu-mir-30e,chi-mir-30e,cgr-mir-30e,	hsa-mir-30e	gggcagtctttgctacTGTAAACATCCTTGACTGGAAGctgtaaggtgttcagaggagCTTTCAGTCGGATGTTTACAGCggcaggctgcca	hsa-miR-30e-5p	TGTAAACATCCTTGACTGGAAG	5'	gp1a	..((((((((((..(((..((((((((((((..(((((((((((................)))))))))))))))))))))))..)))))))))).)))..............	97	53.1	-54	84817.5	67764.5	89281	28183.5	93813.5	28346.5	92897	34703	83166.5	35759	106314	36277	55905.4	54783.1	46952.7	56182.2	67196.5	54025.4	63784	54179.9	50211.8	53247.9	86193.7	59677.7	high
57	107	hsa-miR-30e-3p_1ss22CT	CTTTCAGTCGGATGTTTACAGT	22	chr1	+	40754351	40754463	ttctgggcagtctttgctacTGTAAACATCCTTGACTGGAAGCTgtaaggtgttcagaggagCTTTCAGTCGGATGTTTACAGCggcaggctgccacggtcgtccccagctac	26	hsa-mir-30e,ppy-mir-30e,eca-mir-30e,ptr-mir-30e,mml-mir-30e,cja-mir-30e,ggo-mir-30e,ppa-mir-30e,nle-mir-30e,oga-mir-30e,mmr-mir-30e,pha-mir-30e,dma-mir-30e,pal-mir-30e,mmu-mir-30e,rno-mir-30e,bta-mir-30e,mdo-mir-30d,cfa-mir-30e,efu-mir-30e,ssc-mir-30e,cpo-mir-30e,dno-mir-30e,ocu-mir-30e,chi-mir-30e,cgr-mir-30e,	hsa-mir-30e	gggcagtctttgctacTGTAAACATCCTTGACTGGAAGctgtaaggtgttcagaggagCTTTCAGTCGGATGTTTACAGCggcaggctgcca	hsa-miR-30e-3p	CTTTCAGTCGGATGTTTACAGC	3'	gp1a	..((((((((((..(((..((((((((((((..(((((((((((................)))))))))))))))))))))))..)))))))))).)))..............	97	53.1	-54	3781.5	2911.5	3102.5	1945	2388.5	1513	1328.5	1853	1769.5	1885	2991	2360	2492.49	2353.75	1631.6	3877.25	1710.83	2883.62	912.162	2892.99	1068.34	2806.91	2424.93	3882.33	middle
58	108	hsa-miR-31-5p_R+2	AGGCAAGATGCTGGCATAGCTGT	23	chr9	-	21512101	21512203	ctcctgtaacttggaactggagaggAGGCAAGATGCTGGCATAGCTGTtgaactgggaaccTGCTATGCCAACATATTGCCATCtttcctgtctgacagcagc	27	hsa-mir-31,ptr-mir-31,ppy-mir-31,mml-mir-31,ggo-mir-31,ppa-mir-31,mne-mir-31,cja-mir-31,nle-mir-31,pha-mir-31-1,pha-mir-31-2,oga-mir-31,mmr-mir-31,dma-mir-31,cfa-mir-31,ocu-mir-31,mmu-mir-31,bta-mir-31,eca-mir-31,mdo-mir-31,efu-mir-31,rno-mir-31a,ssc-mir-31,cpo-mir-31,pal-mir-31,dno-mir-31,cgr-mir-31,	hsa-mir-31	ggagaggAGGCAAGATGCTGGCATAGCTgttgaactgggaaccTGCTATGCCAACATATTGCCATctttcc	hsa-miR-31-5p	AGGCAAGATGCTGGCATAGCT	5'	gp1a	...((((...(..((...((((((..(((((.(((.(((((((((.(((........)))..))))))))).))).)))))..))))))..))..)..)))).	99	50.5	-44.4	533	155	939	95	633	294	510	219	11305	182	5836	120	351.314	125.307	493.819	189.377	453.404	560.333	350.171	341.913	6825.4	271.012	4731.5	197.407	middle
58	109	hsa-miR-31-3p_R+1	TGCTATGCCAACATATTGCCATC	23	chr9	-	21512101	21512203	ctcctgtaacttggaactggagaggAGGCAAGATGCTGGCATAGCTGTtgaactgggaaccTGCTATGCCAACATATTGCCATCtttcctgtctgacagcagc	27	hsa-mir-31,ptr-mir-31,ppy-mir-31,mml-mir-31,ggo-mir-31,ppa-mir-31,mne-mir-31,cja-mir-31,nle-mir-31,pha-mir-31-1,pha-mir-31-2,oga-mir-31,mmr-mir-31,dma-mir-31,cfa-mir-31,ocu-mir-31,mmu-mir-31,bta-mir-31,eca-mir-31,mdo-mir-31,efu-mir-31,rno-mir-31a,ssc-mir-31,cpo-mir-31,pal-mir-31,dno-mir-31,cgr-mir-31,	hsa-mir-31	ggagaggAGGCAAGATGCTGGCATAGCTgttgaactgggaaccTGCTATGCCAACATATTGCCATctttcc	hsa-miR-31-3p	TGCTATGCCAACATATTGCCAT	3'	gp1a	...((((...(..((...((((((..(((((.(((.(((((((((.(((........)))..))))))))).))).)))))..))))))..))..)..)))).	99	50.5	-44.4	7	0	32	0	29	6	19	0	803	0	249	0	4.61388	0	16.8288	0	20.772	11.4354	13.0456	0	484.812	0	201.875	0	middle
59	110	hsa-miR-32-5p_R-1	TATTGCACATTACTAAGTTGC	21	chr9	-	109046215	109046310	gcttgctctggtggagaTATTGCACATTACTAAGTTGCatgttgtcacggcctcaatgCAATTTAGTGTGTGTGATATTttcacatgagtgcatgc	21	hsa-mir-32,ptr-mir-32,ppy-mir-32,mml-mir-32,ggo-mir-32,ppa-mir-32,mne-mir-32,sla-mir-32,mmu-mir-32,cja-mir-32,eca-mir-32,mdo-mir-32,cfa-mir-32,ocu-mir-32,tch-mir-32,rno-mir-32,ssc-mir-32,cpo-mir-32,pal-mir-32,dno-mir-32,cgr-mir-32,	hsa-mir-32	ggagaTATTGCACATTACTAAGTTGCAtgttgtcacggcctcaatgCAATTTAGTGTGTGTGATATTTtc	hsa-miR-32-5p	TATTGCACATTACTAAGTTGCA	5'	gp1a	((..((((..((((((((((..((((.((((((((((((((..((....))..).)))))))))))))))))..))))))))))..))))))....	92	42.7	-43.7	523	455	1035	45	953	92	1321	87	1155	97	919	54	344.723	367.837	544.305	89.705	682.612	175.342	907.012	135.828	697.332	144.441	745.073	88.833	middle
59	111	hsa-miR-32-3p_R-1	CAATTTAGTGTGTGTGATATT	21	chr9	-	109046215	109046310	gcttgctctggtggagaTATTGCACATTACTAAGTTGCatgttgtcacggcctcaatgCAATTTAGTGTGTGTGATATTttcacatgagtgcatgc	21	hsa-mir-32,ptr-mir-32,ppy-mir-32,mml-mir-32,ggo-mir-32,ppa-mir-32,mne-mir-32,sla-mir-32,mmu-mir-32,cja-mir-32,eca-mir-32,mdo-mir-32,cfa-mir-32,ocu-mir-32,tch-mir-32,rno-mir-32,ssc-mir-32,cpo-mir-32,pal-mir-32,dno-mir-32,cgr-mir-32,	hsa-mir-32	ggagaTATTGCACATTACTAAGTTGCAtgttgtcacggcctcaatgCAATTTAGTGTGTGTGATATTTtc	hsa-miR-32-3p	CAATTTAGTGTGTGTGATATTT	3'	gp1a	((..((((..((((((((((..((((.((((((((((((((..((....))..).)))))))))))))))))..))))))))))..))))))....	92	42.7	-43.7	80	38	123	8	98	12	194	22	99	8	110	10	52.7301	30.7205	64.6855	15.9476	70.1952	22.8707	133.202	34.3474	59.7713	11.9126	89.1817	16.4505	middle
60	112	hsa-miR-33a-5p_R-1	GTGCATTGTAGTTGCATTGC	20	chr22	+	41900932	41901024	cctggcgggcagctgtgGTGCATTGTAGTTGCATTGCatgttctggtggtacccatgCAATGTTTCCACAGTGCATCAcagaggcctgcctgg	21	hsa-mir-33a,ptr-mir-33a,ggo-mir-33,ppa-mir-33,ppy-mir-33a,mml-mir-33a,mne-mir-33,cja-mir-33,mmu-mir-33,bta-mir-33a,eca-mir-33a,cfa-mir-33a,efu-mir-33,rno-mir-33,cpo-mir-33a,pal-mir-33a,dno-mir-33a,ocu-mir-33a,chi-mir-33a,cgr-mir-33,tch-mir-33a,	hsa-mir-33a	ctgtgGTGCATTGTAGTTGCATTGCAtgttctggtggtacccatgCAATGTTTCCACAGTGCATCACag	hsa-miR-33a-5p	GTGCATTGTAGTTGCATTGCA	5'	gp1a	((.(((((((..((((((((((((((....((((((((((....((.....))))))))))))....))))))))))))))..))))))).))	93	55.9	-56.2	84	34	222	21	276	16	442	40	471	26	314	24	55.3666	27.4867	116.749	41.8623	197.693	30.4943	303.482	62.4498	284.367	38.716	254.573	39.4813	middle
60	113	hsa-miR-33a-3p_R-1	CAATGTTTCCACAGTGCATCA	21	chr22	+	41900932	41901024	cctggcgggcagctgtgGTGCATTGTAGTTGCATTGCatgttctggtggtacccatgCAATGTTTCCACAGTGCATCAcagaggcctgcctgg	21	hsa-mir-33a,ptr-mir-33a,ggo-mir-33,ppa-mir-33,ppy-mir-33a,mml-mir-33a,mne-mir-33,cja-mir-33,mmu-mir-33,bta-mir-33a,eca-mir-33a,cfa-mir-33a,efu-mir-33,rno-mir-33,cpo-mir-33a,pal-mir-33a,dno-mir-33a,ocu-mir-33a,chi-mir-33a,cgr-mir-33,tch-mir-33a,	hsa-mir-33a	ctgtgGTGCATTGTAGTTGCATTGCAtgttctggtggtacccatgCAATGTTTCCACAGTGCATCACag	hsa-miR-33a-3p	CAATGTTTCCACAGTGCATCAC	3'	gp1a	((.(((((((..((((((((((((((....((((((((((....((.....))))))))))))....))))))))))))))..))))))).))	93	55.9	-56.2	44	46	72	13	54	10	49	7	59	7	47	5	29.0015	37.1879	37.8647	25.9148	38.679	19.0589	33.6439	10.9287	35.6213	10.4235	38.1049	8.22527	middle
61	114	hsa-miR-33b-5p	GTGCATTGCTGTTGCATTGC	20	chr17	-	17813836	17813931	gcgggcggccccgcgGTGCATTGCTGTTGCATTGCacgtgtgtgaggcgggtgCAGTGCCTCGGCAGTGCAGCCcggagccggcccctggcaccac	11	hsa-mir-33b,ptr-mir-33b,ppy-mir-33b,mml-mir-33b,bta-mir-33b,chi-mir-33b,eca-mir-33b,cfa-mir-33b,ssc-mir-33b,cpo-mir-33b,pal-mir-33b,	hsa-mir-33b	gcgggcggccccgcgGTGCATTGCTGTTGCATTGCacgtgtgtgaggcgggtgCAGTGCCTCGGCAGTGCAGCCCggagccggcccctggcaccac	hsa-miR-33b-5p	GTGCATTGCTGTTGCATTGC	5'	gp1a	(((((((((.(((.((((((((((((..(((((((((..((.....))..)))))))))..)))))))))).))))).)))).)))...)).....	91	72.9	-55.8	0	0	6	0	6	0	14	0	10	0	0	0	0	0	3.15539	0	4.29767	0	9.61255	0	6.03751	0	0	0	low
61	115	hsa-miR-33b-3p_R-1	CAGTGCCTCGGCAGTGCAGCC	21	chr17	-	17813836	17813931	gcgggcggccccgcgGTGCATTGCTGTTGCATTGCacgtgtgtgaggcgggtgCAGTGCCTCGGCAGTGCAGCCcggagccggcccctggcaccac	11	hsa-mir-33b,ptr-mir-33b,ppy-mir-33b,mml-mir-33b,bta-mir-33b,chi-mir-33b,eca-mir-33b,cfa-mir-33b,ssc-mir-33b,cpo-mir-33b,pal-mir-33b,	hsa-mir-33b	gcgggcggccccgcgGTGCATTGCTGTTGCATTGCacgtgtgtgaggcgggtgCAGTGCCTCGGCAGTGCAGCCCggagccggcccctggcaccac	hsa-miR-33b-3p	CAGTGCCTCGGCAGTGCAGCCC	3'	gp1a	(((((((((.(((.((((((((((((..(((((((((..((.....))..)))))))))..)))))))))).))))).)))).)))...)).....	91	72.9	-55.8	25	7	52	5	46	5	23	0	14	0	10	0	16.4782	5.65903	27.3467	9.96722	32.9488	9.52947	15.792	0	8.45251	0	8.10743	0	middle
62	116	hsa-miR-34a-5p_R+1	TGGCAGTGTCTTAGCTGGTTGTT	23	chr1	-	9151668	9151777	ggccagctgtgagtgtttcttTGGCAGTGTCTTAGCTGGTTGTTgtgagcaatagtaaggaagCAATCAGCAAGTATACTGCCCTagaagtgctgcacgttgtggggccc	30	hsa-mir-34a,ptr-mir-34a,ppy-mir-34a,ggo-mir-34a,ppa-mir-34a,mml-mir-34a,mne-mir-34a,cja-mir-34a,nle-mir-34a,oga-mir-34a,cfa-mir-34a,mmr-mir-34a,age-mir-34a,lla-mir-34a,sla-mir-34a,mmu-mir-34a,bta-mir-34a,chi-mir-34a,eca-mir-34a,mdo-mir-34a,efu-mir-34a,rno-mir-34a,ssc-mir-34a,cpo-mir-34a,pal-mir-34a,dno-mir-34a,ocu-mir-34a,cgr-mir-34a,tch-mir-34a-1,tch-mir-34a-2,	hsa-mir-34a	ggccagctgtgagtgtttcttTGGCAGTGTCTTAGCTGGTTGTtgtgagcaatagtaaggaagCAATCAGCAAGTATACTGCCCTagaagtgctgcacgttgtggggccc	hsa-miR-34a-5p	TGGCAGTGTCTTAGCTGGTTGT	5'	gp1a	((((.((((((((..(((((..(((((((((((.((((((((((....((....)).....))))))))))))).))))))))..)))))..)).))))..))..)))).	109	50.9	-50.7	16217	7030	7884	558	3275	1693	4293	1434	7394	918	8630	820	10689	5683.29	4146.18	1112.34	2345.81	3226.68	2947.62	2238.83	4464.13	1366.97	6996.71	1348.95	middle
62	117	hsa-miR-34a-3p	CAATCAGCAAGTATACTGCCCT	22	chr1	-	9151668	9151777	ggccagctgtgagtgtttcttTGGCAGTGTCTTAGCTGGTTGTTgtgagcaatagtaaggaagCAATCAGCAAGTATACTGCCCTagaagtgctgcacgttgtggggccc	30	hsa-mir-34a,ptr-mir-34a,ppy-mir-34a,ggo-mir-34a,ppa-mir-34a,mml-mir-34a,mne-mir-34a,cja-mir-34a,nle-mir-34a,oga-mir-34a,cfa-mir-34a,mmr-mir-34a,age-mir-34a,lla-mir-34a,sla-mir-34a,mmu-mir-34a,bta-mir-34a,chi-mir-34a,eca-mir-34a,mdo-mir-34a,efu-mir-34a,rno-mir-34a,ssc-mir-34a,cpo-mir-34a,pal-mir-34a,dno-mir-34a,ocu-mir-34a,cgr-mir-34a,tch-mir-34a-1,tch-mir-34a-2,	hsa-mir-34a	ggccagctgtgagtgtttcttTGGCAGTGTCTTAGCTGGTTGTtgtgagcaatagtaaggaagCAATCAGCAAGTATACTGCCCTagaagtgctgcacgttgtggggccc	hsa-miR-34a-3p	CAATCAGCAAGTATACTGCCCT	3'	gp1a	((((.((((((((..(((((..(((((((((((.((((((((((....((....)).....))))))))))))).))))))))..)))))..)).))))..))..)))).	109	50.9	-50.7	463	64	96	0	38	21	25	13	140	5	88	0	305.175	51.7397	50.4863	0	27.2185	40.0238	17.1653	20.2962	84.5251	7.44539	71.3454	0	middle
63	118	hsa-miR-34b-5p_L-1R+1	AGGCAGTGTCATTAGCTGATTGT	23	chr11	+	111512931	111513040	gtgcccggtgctcggtttgtAGGCAGTGTCATTAGCTGATTGTactgtggtggttacAATCACTAACTCCACTGCCATCaaaacaaggcacagcatcaccgccgcccggc	19	hsa-mir-34b,mml-mir-34b,ptr-mir-34b,ppy-mir-34b,cja-mir-34b,ggo-mir-34b,oga-mir-34b,mmr-mir-34b,mmu-mir-34b,rno-mir-34b,eca-mir-34b,mdo-mir-34b,cfa-mir-34b,efu-mir-34b,cpo-mir-34b,pal-mir-34b,ocu-mir-34b,chi-mir-34b,cgr-mir-34b,	hsa-mir-34b	gtgctcggtttgTAGGCAGTGTCATTAGCTGATTGtactgtggtggttaCAATCACTAACTCCACTGCCATcaaaacaaggcac	hsa-miR-34b-5p	TAGGCAGTGTCATTAGCTGATTG	5'	gp1a	((((...(((((..((((...(((((((...((((.((((((((((.....)).))))))))))))...)))))))....))))..))))).))))....(((....)))	96	54.5	-41	45	13	15	0	5	10	7	14	0	0	0	0	29.6607	10.5096	7.88848	0	3.58139	19.0589	4.80627	21.8574	0	0	0	0	middle
63	119	hsa-miR-34b-3p_L-1R+1	AATCACTAACTCCACTGCCATC	22	chr11	+	111512931	111513040	gtgcccggtgctcggtttgtAGGCAGTGTCATTAGCTGATTGTactgtggtggttacAATCACTAACTCCACTGCCATCaaaacaaggcacagcatcaccgccgcccggc	19	hsa-mir-34b,mml-mir-34b,ptr-mir-34b,ppy-mir-34b,cja-mir-34b,ggo-mir-34b,oga-mir-34b,mmr-mir-34b,mmu-mir-34b,rno-mir-34b,eca-mir-34b,mdo-mir-34b,cfa-mir-34b,efu-mir-34b,cpo-mir-34b,pal-mir-34b,ocu-mir-34b,chi-mir-34b,cgr-mir-34b,	hsa-mir-34b	gtgctcggtttgTAGGCAGTGTCATTAGCTGATTGtactgtggtggttaCAATCACTAACTCCACTGCCATcaaaacaaggcac	hsa-miR-34b-3p	CAATCACTAACTCCACTGCCAT	3'	gp1a	((((...(((((..((((...(((((((...((((.((((((((((.....)).))))))))))))...)))))))....))))..))))).))))....(((....)))	96	54.5	-41	88	64	6	0	6	19	5	17	0	0	0	0	58.0031	51.7397	3.15539	0	4.29767	36.212	3.43305	26.5412	0	0	0	0	middle
64	120	hsa-miR-34c-5p	AGGCAGTGTAGTTAGCTGATTGC	23	chr11	+	111513431	111513538	tttctatgagtctagttactAGGCAGTGTAGTTAGCTGATTGCtaatagtaccAATCACTAACCACACGGCCAGGtaaaaagatttgggaattcgtccaaatgagctg	25	hsa-mir-34c,ppy-mir-34c,ptr-mir-34c,mml-mir-34c,cja-mir-34c,ggo-mir-34c,ppa-mir-34c,oga-mir-34c,mmr-mir-34c,cfa-mir-34c,cpo-mir-34c,pal-mir-34c,dno-mir-34c,tch-mir-34c,nle-mir-34c,mmu-mir-34c,rno-mir-34c,bta-mir-34c,eca-mir-34c,efu-mir-34c,ssc-mir-34c-1,ssc-mir-34c-2,ocu-mir-34c,chi-mir-34c,cgr-mir-34c,	hsa-mir-34c	agtctagttactAGGCAGTGTAGTTAGCTGATTGCtaatagtaccAATCACTAACCACACGGCCAGGtaaaaagatt	hsa-miR-34c-5p	AGGCAGTGTAGTTAGCTGATTGC	5'	gp1a	.......((((((..((((..(((.((((.(((((.((((((.((....)).))))))))))).)))).)))..))))..))))))(((......)))..........	79	40.7	-34.5	3137	2110	543	70	406	836	356	468	196	176	127	100	2067.68	1705.79	285.563	139.541	290.809	1593.33	244.433	730.663	118.335	262.078	102.964	164.505	middle
64	121	hsa-miR-34c-3p	AATCACTAACCACACGGCCAGG	22	chr11	+	111513431	111513538	tttctatgagtctagttactAGGCAGTGTAGTTAGCTGATTGCtaatagtaccAATCACTAACCACACGGCCAGGtaaaaagatttgggaattcgtccaaatgagctg	25	hsa-mir-34c,ppy-mir-34c,ptr-mir-34c,mml-mir-34c,cja-mir-34c,ggo-mir-34c,ppa-mir-34c,oga-mir-34c,mmr-mir-34c,cfa-mir-34c,cpo-mir-34c,pal-mir-34c,dno-mir-34c,tch-mir-34c,nle-mir-34c,mmu-mir-34c,rno-mir-34c,bta-mir-34c,eca-mir-34c,efu-mir-34c,ssc-mir-34c-1,ssc-mir-34c-2,ocu-mir-34c,chi-mir-34c,cgr-mir-34c,	hsa-mir-34c	agtctagttactAGGCAGTGTAGTTAGCTGATTGCtaatagtaccAATCACTAACCACACGGCCAGGtaaaaagatt	hsa-miR-34c-3p	AATCACTAACCACACGGCCAGG	3'	gp1a	.......((((((..((((..(((.((((.(((((.((((((.((....)).))))))))))).)))).)))..))))..))))))(((......)))..........	79	40.7	-34.5	92	55	0	0	10	10	0	16	0	0	0	0	60.6396	44.4638	0	0	7.16278	19.0589	0	24.9799	0	0	0	0	middle
65	122	hsa-miR-92b-5p_R+2	AGGGACGGGACGCGGTGCAGTGTT	24	chr1	+	155195167	155195283	agcgggatcccgggccccgggcgggcgggAGGGACGGGACGCGGTGCAGTGTTgttttttcccccgccaaTATTGCACTCGTCCCGGCCTCCggcccccccggccccccggcctccc	20	hsa-mir-92b,ptr-mir-92b,ppy-mir-92b,mml-mir-92b,cja-mir-92b,ggo-mir-92b,ppa-mir-92b,nle-mir-92b,mmu-mir-92b,bta-mir-92b,eca-mir-92b,mdo-mir-92b,cfa-mir-92b,efu-mir-92b,rno-mir-92b,ssc-mir-92b,cpo-mir-92b,pal-mir-92b,dno-mir-92b,cgr-mir-92b,	hsa-mir-92b	cgggccccgggcgggcgggAGGGACGGGACGCGGTGCAGTGttgttttttcccccgccaaTATTGCACTCGTCCCGGCCTCCggcccccccggccc	hsa-miR-92b-5p	AGGGACGGGACGCGGTGCAGTG	5'	gp1a	...((((..(((((..(((((.((((.(((((..(((((((.((((((((((((.............))))))))))))))))))).))))).)))).)))))...)))))..))))	114	76.1	-78.4	26	7	46	20	12	10	31	0	78	19	15	7	17.1373	5.65903	24.1913	39.8689	8.59533	19.0589	21.2849	0	47.0926	28.2925	12.1611	11.5154	middle
65	123	hsa-miR-92b-3p	TATTGCACTCGTCCCGGCCTCC	22	chr1	+	155195167	155195283	agcgggatcccgggccccgggcgggcgggAGGGACGGGACGCGGTGCAGTGTTgttttttcccccgccaaTATTGCACTCGTCCCGGCCTCCggcccccccggccccccggcctccc	20	hsa-mir-92b,ptr-mir-92b,ppy-mir-92b,mml-mir-92b,cja-mir-92b,ggo-mir-92b,ppa-mir-92b,nle-mir-92b,mmu-mir-92b,bta-mir-92b,eca-mir-92b,mdo-mir-92b,cfa-mir-92b,efu-mir-92b,rno-mir-92b,ssc-mir-92b,cpo-mir-92b,pal-mir-92b,dno-mir-92b,cgr-mir-92b,	hsa-mir-92b	cgggccccgggcgggcgggAGGGACGGGACGCGGTGCAGTGttgttttttcccccgccaaTATTGCACTCGTCCCGGCCTCCggcccccccggccc	hsa-miR-92b-3p	TATTGCACTCGTCCCGGCCTCC	3'	gp1a	...((((..(((((..(((((.((((.(((((..(((((((.((((((((((((.............))))))))))))))))))).))))).)))).)))))...)))))..))))	114	76.1	-78.4	4579.67	2240	4155	3161	2325	1850	5209	2726	7596	2802.67	2806	3077	3018.58	1810.89	2185.11	6301.28	1665.35	3525.9	3576.55	4255.95	4586.09	4173.39	2274.94	5061.83	middle
66	124	hsa-miR-92a-1-5p	AGGTTGGGATCGGTTGCAATGCT	23	chr13	+	91351299	91351405	gggaaactcaaacccctttctacacAGGTTGGGATCGGTTGCAATGCTgtgtttctgtatggTATTGCACTTGTCCCGGCCTGTtgagtttggtggggattgtgacc	31	hsa-mir-92a-1,ptr-mir-92-1,mml-mir-92a-1,ggo-mir-92-1,ppa-mir-92a-1,age-mir-92-1,lla-mir-92-1,sla-mir-92-1,lca-mir-92-1,bta-mir-92a-1,ppy-mir-92-1,cja-mir-92a-2,nle-mir-92a-2,oga-mir-92a-2,mmr-mir-92a,pha-mir-92a-2,dma-mir-92a-1,sbo-mir-92a-2,cfa-mir-92a-1,cpo-mir-92a-1,pal-mir-92a-2,mmu-mir-92a-1,eca-mir-92a,mdo-mir-92a-1,efu-mir-92c,rno-mir-92a-1,ssc-mir-92a-1,ocu-mir-92a-1,chi-mir-92a,cgr-mir-…	hsa-mir-92a-1	ctttctacacAGGTTGGGATCGGTTGCAATGCTgtgtttctgtatggTATTGCACTTGTCCCGGCCTGTtgagtttgg	hsa-miR-92a-1-5p	AGGTTGGGATCGGTTGCAATGCT	5'	gp1a	((....))(((.((((...((..(((((..(((((..(.((((((((..((......))..)))))))))..)))))..)))))..))......)))).))).....	94	50.5	-44.4	173	33	130	11	135	9	329	18	141	6	77	0	114.029	26.6783	68.3668	21.9279	96.6975	17.153	225.895	28.1024	85.1288	8.93447	62.4272	0	middle
66	125	hsa-miR-92a-3p	TATTGCACTTGTCCCGGCCTGT	22	chr13	+	91351299	91351405	gggaaactcaaacccctttctacacAGGTTGGGATCGGTTGCAATGCTgtgtttctgtatggTATTGCACTTGTCCCGGCCTGTtgagtttggtggggattgtgacc	31	hsa-mir-92a-1,ptr-mir-92-1,mml-mir-92a-1,ggo-mir-92-1,ppa-mir-92a-1,age-mir-92-1,lla-mir-92-1,sla-mir-92-1,lca-mir-92-1,bta-mir-92a-1,ppy-mir-92-1,cja-mir-92a-2,nle-mir-92a-2,oga-mir-92a-2,mmr-mir-92a,pha-mir-92a-2,dma-mir-92a-1,sbo-mir-92a-2,cfa-mir-92a-1,cpo-mir-92a-1,pal-mir-92a-2,mmu-mir-92a-1,eca-mir-92a,mdo-mir-92a-1,efu-mir-92c,rno-mir-92a-1,ssc-mir-92a-1,ocu-mir-92a-1,chi-mir-92a,cgr-mir-…	hsa-mir-92a-1	ctttctacacAGGTTGGGATCGGTTGCAATGCTgtgtttctgtatggTATTGCACTTGTCCCGGCCTGTtgagtttgg	hsa-miR-92a-3p	TATTGCACTTGTCCCGGCCTGT	3'	gp1a	((....))(((.((((...((..(((((..(((((..(.((((((((..((......))..)))))))))..)))))..)))))..))......)))).))).....	94	50.5	-44.4	125257	39787.5	64138	21285	71099.5	12881	146987	20060	79201.5	16930.7	77113.5	16812	82560.3	32165.5	33730.1	42430.5	50927	24549.8	100923	31318.6	47818	25211.1	62519.2	27656.7	high
67	126	hsa-miR-92a-3p	TATTGCACTTGTCCCGGCCTGT	22	chrX	-	134169531	134169619	tgcccattcatccctgggtggggatttgttgcattacttgtgttctatataaagTATTGCACTTGTCCCGGCCTGTggaagaaaggagg	32	hsa-mir-92a-2,ptr-mir-92-2,ppy-mir-92-2,mml-mir-92a-2,ggo-mir-92-2,ppa-mir-92a-2,mne-mir-92,age-mir-92-2,lla-mir-92-2,sla-mir-92-2,cja-mir-92a-1,nle-mir-92a-1,oga-mir-92a-1,pha-mir-92a-1,sbo-mir-92a-1,mmr-mir-92b,dma-mir-92a-2,lca-mir-92-2,mmu-mir-92a-2,bta-mir-92a-2,eca-mir-92a-2,mdo-mir-92a-2,cfa-mir-92a-2,efu-mir-92a,rno-mir-92a-2,ssc-mir-92a-2,cpo-mir-92a-2,pal-mir-92a-1,dno-mir-92a-2,ocu-mir…	hsa-mir-92a-2	tcatccctGGGTGGGGATTTGTTGCATTACttgtgttctatataaagTATTGCACTTGTCCCGGCCTGTggaaga	hsa-miR-92a-3p	TATTGCACTTGTCCCGGCCTGT	3'	gp1a	...((.(((.(((..(((..(((((..(.((((.(((((((((...)))))).))).)))))..)))))..)))..))).))).))...	83	47.2	-32.7	125257	39787.5	64138	21285	71099.5	12881	146987	20060	79201.5	16930.7	77113.5	16812	82560.3	32165.5	33730.1	42430.5	50927	24549.8	100923	31318.6	47818	25211.1	62519.2	27656.7	high
68	127	hsa-miR-93-5p	CAAAGTGCTGTTCGTGCAGGTAG	23	chr7	-	100093764	100093851	agtcctgggggctcCAAAGTGCTGTTCGTGCAGGTAGtgtgattacccaacctACTGCTGAGCTAGCACTTCCCGAgcccccgggaca	29	hsa-mir-93,sla-mir-93,ptr-mir-93,ppy-mir-93,ggo-mir-93,ppa-mir-93,mml-mir-93,mne-mir-93,cja-mir-93,nle-mir-93,oga-mir-93,dma-mir-93,cfa-mir-93,pal-mir-93,pha-mir-93,age-mir-93,lla-mir-93,mmu-mir-93,bta-mir-93,eca-mir-93,mdo-mir-93,efu-mir-93,rno-mir-93,cpo-mir-93,dno-mir-93,ocu-mir-93,tch-mir-93,chi-mir-93,cgr-mir-93,	hsa-mir-93	ctgggggctcCAAAGTGCTGTTCGTGCAGGTAGtgtgattacccaacctACTGCTGAGCTAGCACTTCCCGagcccccgg	hsa-miR-93-5p	CAAAGTGCTGTTCGTGCAGGTAG	5'	gp1a	.(((((((((((((..((((((((((((.((((.(((..((......))..)))))))))))).)))))))...))))))))))))).	86	59.1	-54.4	24859	9761	35218	4059	26191	5066	39721	7773	37578	6324	25679	4279	16385.2	7891.12	18521.1	8091.39	18760	9655.26	27272.9	12135.6	22687.7	9416.93	20819.1	7039.19	high
68	128	hsa-miR-93-3p_R+1	ACTGCTGAGCTAGCACTTCCCGA	23	chr7	-	100093764	100093851	agtcctgggggctcCAAAGTGCTGTTCGTGCAGGTAGtgtgattacccaacctACTGCTGAGCTAGCACTTCCCGAgcccccgggaca	29	hsa-mir-93,sla-mir-93,ptr-mir-93,ppy-mir-93,ggo-mir-93,ppa-mir-93,mml-mir-93,mne-mir-93,cja-mir-93,nle-mir-93,oga-mir-93,dma-mir-93,cfa-mir-93,pal-mir-93,pha-mir-93,age-mir-93,lla-mir-93,mmu-mir-93,bta-mir-93,eca-mir-93,mdo-mir-93,efu-mir-93,rno-mir-93,cpo-mir-93,dno-mir-93,ocu-mir-93,tch-mir-93,chi-mir-93,cgr-mir-93,	hsa-mir-93	ctgggggctcCAAAGTGCTGTTCGTGCAGGTAGtgtgattacccaacctACTGCTGAGCTAGCACTTCCCGagcccccgg	hsa-miR-93-3p	ACTGCTGAGCTAGCACTTCCCG	3'	gp1a	.(((((((((((((..((((((((((((.((((.(((..((......))..)))))))))))).)))))))...))))))))))))).	86	59.1	-54.4	487	148	459	53	367	76	311	122	480	134	384	59	320.994	119.648	241.387	105.653	262.874	144.848	213.536	190.472	289.8	199.536	311.325	97.0582	middle
69	129	hsa-miR-95-5p	TCAATAAATGTCTGTTGAATT	21	chr4	-	8005301	8005381	aacacagtgggcacTCAATAAATGTCTGTTGAATTgaaatgcgttacaTTCAACGGGTATTTATTGAGCAcccactctgtg	12	hsa-mir-95,ptr-mir-95,ppy-mir-95,mml-mir-95,ggo-mir-95,lla-mir-95,sla-mir-95,cja-mir-95,ppa-mir-95,bta-mir-95,cfa-mir-95,ssc-mir-95,	hsa-mir-95	aacacagtgggcacTCAATAAATGTCTGTTGAATTgaaatgcgttacaTTCAACGGGTATTTATTGAGCAcccactctgtg	hsa-miR-95-5p	TCAATAAATGTCTGTTGAATT	5'	gp1a	.(((.((((((..((((((((((..((((((((((((......))).)))))))))..))))))))))..)))))).))).	79	40.7	-37.6	15	0	43	0	65	0	57	0	170	0	120	0	9.88689	0	22.6136	0	46.558	0	39.1368	0	102.638	0	97.2892	0	middle
69	130	hsa-miR-95-3p	TTCAACGGGTATTTATTGAGCA	22	chr4	-	8005301	8005381	aacacagtgggcacTCAATAAATGTCTGTTGAATTgaaatgcgttacaTTCAACGGGTATTTATTGAGCAcccactctgtg	12	hsa-mir-95,ptr-mir-95,ppy-mir-95,mml-mir-95,ggo-mir-95,lla-mir-95,sla-mir-95,cja-mir-95,ppa-mir-95,bta-mir-95,cfa-mir-95,ssc-mir-95,	hsa-mir-95	aacacagtgggcacTCAATAAATGTCTGTTGAATTgaaatgcgttacaTTCAACGGGTATTTATTGAGCAcccactctgtg	hsa-miR-95-3p	TTCAACGGGTATTTATTGAGCA	3'	gp1a	.(((.((((((..((((((((((..((((((((((((......))).)))))))))..))))))))))..)))))).))).	79	40.7	-37.6	750	1136	2775	180	3312	308	3620	384	8227	280	5667	381	494.345	918.38	1459.37	358.82	2372.31	587.015	2485.53	599.518	4967.06	416.942	4594.48	626.766	middle
70	131	hsa-miR-96-5p	TTTGGCACTAGCACATTTTTGCT	23	chr7	-	129774685	129774784	ccagtgccatctgcttggccgatTTTGGCACTAGCACATTTTTGCTtgtgtctctccgctctgagCAATCATGTGCAGTGCCAATATgggaaaagcagga	20	hsa-mir-96,ptr-mir-96,ppy-mir-96,mml-mir-96,ggo-mir-96,ppa-mir-96,mne-mir-96,eca-mir-96,cja-mir-96,sla-mir-96,mmu-mir-96,bta-mir-96,cfa-mir-96,rno-mir-96,ssc-mir-96,cpo-mir-96,pal-mir-96,dno-mir-96,ocu-mir-96,chi-mir-96,	hsa-mir-96	tggccgatTTTGGCACTAGCACATTTTTGCTtgtgtctctccgctctgagcAATCATGTGCAGTGCCAATATGggaaa	hsa-miR-96-5p	TTTGGCACTAGCACATTTTTGCT	5'	gp1a	.........(((((((..((.((.((((((((.((((((..(((((((((......)))...))))))..)))))))))))))).)).))..))))))).	90	50	-45.8	11692	1907	4734	129	6310	167	5915	109	5844	141	9604	155	7706.5	1541.68	2489.6	257.154	4519.71	318.284	4061.3	170.176	3528.32	209.96	7786.38	254.984	middle
70	132	hsa-miR-96-3p_L+1R-1	CAATCATGTGCAGTGCCAATAT	22	chr7	-	129774685	129774784	ccagtgccatctgcttggccgatTTTGGCACTAGCACATTTTTGCTtgtgtctctccgctctgagCAATCATGTGCAGTGCCAATATgggaaaagcagga	20	hsa-mir-96,ptr-mir-96,ppy-mir-96,mml-mir-96,ggo-mir-96,ppa-mir-96,mne-mir-96,eca-mir-96,cja-mir-96,sla-mir-96,mmu-mir-96,bta-mir-96,cfa-mir-96,rno-mir-96,ssc-mir-96,cpo-mir-96,pal-mir-96,dno-mir-96,ocu-mir-96,chi-mir-96,	hsa-mir-96	tggccgatTTTGGCACTAGCACATTTTTGCTtgtgtctctccgctctgagcAATCATGTGCAGTGCCAATATGggaaa	hsa-miR-96-3p	AATCATGTGCAGTGCCAATATG	3'	gp1a	.........(((((((..((.((.((((((((.((((((..(((((((((......)))...))))))..)))))))))))))).)).))..))))))).	90	50	-45.8	5	0	0	0	0	0	0	0	0	0	6	0	3.29563	0	0	0	0	0	0	0	0	0	4.86446	0	low
71	133	hsa-miR-98-5p	TGAGGTAGTAAGTTGTATTGTT	22	chrX	-	53556223	53556341	aggattctgctcatgccagggTGAGGTAGTAAGTTGTATTGTTgtggggtagggatattaggccccaattagaagataaCTATACAACTTACTACTTTCCCtggtgtgtggcatattca	26	hsa-mir-98,ptr-mir-98,ppy-mir-98,mml-mir-98,ggo-mir-98,ppa-mir-98,age-mir-98,cja-mir-98,nle-mir-98,pha-mir-98,oga-mir-98,dma-mir-98,mmr-mir-98,mmu-mir-98,bta-mir-98,eca-mir-98,cfa-mir-98,rno-mir-98,ssc-mir-98,cpo-mir-98,pal-mir-98,dno-mir-98,ocu-mir-98,chi-mir-98,cgr-mir-98,tch-mir-98,	hsa-mir-98	aggattctgctcatgccagggTGAGGTAGTAAGTTGTATTGTTgtggggtagggatattaggccccaattagaagataaCTATACAACTTACTACTTTCCCtggtgtgtggcatattca	hsa-miR-98-5p	TGAGGTAGTAAGTTGTATTGTT	5'	gp1a	.((((..((((((..((((((.(((((((((((((((((.((((((((((...........)))))).........)))).)))))))))))))))))))))))..)).)))).)))).	117	42.9	-56.7	13622	4776.3	4557.8	1602.85	4546.35	2423.4	4452	2771.2	13666.5	2569.85	2682.8	2000.6	8978.62	3861.32	2396.94	3195.19	3256.45	4618.74	3056.79	4326.52	8251.16	3826.71	2175.06	3291.1	middle
71	134	hsa-miR-98-3p_1ss22CT	CTATACAACTTACTACTTTCCT	22	chrX	-	53556223	53556341	aggattctgctcatgccagggTGAGGTAGTAAGTTGTATTGTTgtggggtagggatattaggccccaattagaagataaCTATACAACTTACTACTTTCCCtggtgtgtggcatattca	26	hsa-mir-98,ptr-mir-98,ppy-mir-98,mml-mir-98,ggo-mir-98,ppa-mir-98,age-mir-98,cja-mir-98,nle-mir-98,pha-mir-98,oga-mir-98,dma-mir-98,mmr-mir-98,mmu-mir-98,bta-mir-98,eca-mir-98,cfa-mir-98,rno-mir-98,ssc-mir-98,cpo-mir-98,pal-mir-98,dno-mir-98,ocu-mir-98,chi-mir-98,cgr-mir-98,tch-mir-98,	hsa-mir-98	aggattctgctcatgccagggTGAGGTAGTAAGTTGTATTGTTgtggggtagggatattaggccccaattagaagataaCTATACAACTTACTACTTTCCCtggtgtgtggcatattca	hsa-miR-98-3p	CTATACAACTTACTACTTTCCC	3'	gp1a	.((((..((((((..((((((.(((((((((((((((((.((((((((((...........)))))).........)))).)))))))))))))))))))))))..)).)))).)))).	117	42.9	-56.7	73	21	65	5	73	0	129	7	262	11	63	5	48.1162	16.9771	34.1834	9.96722	52.2883	0	88.5727	10.9287	158.183	16.3799	51.0768	8.22527	middle
72	135	hsa-miR-99a-5p_R-1	AACCCGTAGATCCGATCTTGT	21	chr21	+	16539085	16539174	gttgcccattggcataAACCCGTAGATCCGATCTTGTggtgaagtggaccgcaCAAGCTCGCTTCTATGGGTCTGTgtcagtgtggtaat	29	hsa-mir-99a,ptr-mir-99a,mml-mir-99a,ggo-mir-99a,ppa-mir-99a,mne-mir-99a,lla-mir-99a,bta-mir-99a,chi-mir-99a,oar-mir-99a,ppy-mir-99a,cja-mir-99,nle-mir-99a,oga-mir-99a,pha-mir-99a,sbo-mir-99a,dno-mir-99a,ocu-mir-99a,mmr-mir-99a,mmu-mir-99a,eca-mir-99a-2,cfa-mir-99a-1,efu-mir-99a,rno-mir-99a,ssc-mir-99a,cpo-mir-99a,pal-mir-99a,cgr-mir-99a,tch-mir-99a,	hsa-mir-99a	cccattggcataAACCCGTAGATCCGATCTTGTGgtgaagtggaccgcaCAAGCTCGCTTCTATGGGTCTGtgtcagtgtg	hsa-miR-99a-5p	AACCCGTAGATCCGATCTTGTG	5'	gp1a	((((((((((((((((.(((((((((..(((.((((((.((........)))))))).)))..))))))))).)))))))))).))))))	90	51.1	-46.8	120732	187558	27387	85014.5	17966	38359.5	1906.5	57476.5	3571	47764.5	3274.5	67939.5	79577.9	151628	14402.8	169472	12868.6	73109.1	1309.02	89734.9	2155.99	71125.1	2654.78	111764	high
72	136	hsa-miR-99a-3p_R+1	CAAGCTCGCTTCTATGGGTCTGT	23	chr21	+	16539085	16539174	gttgcccattggcataAACCCGTAGATCCGATCTTGTggtgaagtggaccgcaCAAGCTCGCTTCTATGGGTCTGTgtcagtgtggtaat	29	hsa-mir-99a,ptr-mir-99a,mml-mir-99a,ggo-mir-99a,ppa-mir-99a,mne-mir-99a,lla-mir-99a,bta-mir-99a,chi-mir-99a,oar-mir-99a,ppy-mir-99a,cja-mir-99,nle-mir-99a,oga-mir-99a,pha-mir-99a,sbo-mir-99a,dno-mir-99a,ocu-mir-99a,mmr-mir-99a,mmu-mir-99a,eca-mir-99a-2,cfa-mir-99a-1,efu-mir-99a,rno-mir-99a,ssc-mir-99a,cpo-mir-99a,pal-mir-99a,cgr-mir-99a,tch-mir-99a,	hsa-mir-99a	cccattggcataAACCCGTAGATCCGATCTTGTGgtgaagtggaccgcaCAAGCTCGCTTCTATGGGTCTGtgtcagtgtg	hsa-miR-99a-3p	CAAGCTCGCTTCTATGGGTCTG	3'	gp1a	((((((((((((((((.(((((((((..(((.((((((.((........)))))))).)))..))))))))).)))))))))).))))))	90	51.1	-46.8	281	506	71	118	31	78	0	152	0	130	7	112	185.214	409.067	37.3388	235.226	22.2046	148.66	0	237.309	0	193.58	5.6752	184.246	middle
73	137	hsa-miR-99b-5p	CACCCGTAGAACCGACCTTGCG	22	chr19	+	51692608	51692687	tcctggcaccCACCCGTAGAACCGACCTTGCGgggccttcgccgcacaCAAGCTCGTGTCTGTGGGTCCGTgtcgggggc	16	hsa-mir-99b,mml-mir-99b,mmu-mir-99b,bta-mir-99b,eca-mir-99b,rno-mir-99b,ssc-mir-99b,chi-mir-99b,cgr-mir-99b,ptr-mir-99b,oga-mir-99b,cfa-mir-99b,efu-mir-99b,cpo-mir-99b,pal-mir-99b,tch-mir-99b,	hsa-mir-99b	ggcaccCACCCGTAGAACCGACCTTGCGgggccttcgccgcacaCAAGCTCGTGTCTGTGGGTCCGtgtc	hsa-miR-99b-5p	CACCCGTAGAACCGACCTTGCG	5'	gp1a	(((((((((..((((..(((..(((.(((((((((...)).)))))....)).)))..)))..))))..)))))))))..	78	68.8	-37.4	98221	101710	41524	53236	36784	40379	22740	56820	51650	42321	12963	46507	64740	82225.8	21837.4	106123	26347.6	76958.1	15613.5	88709.9	31183.7	63019.3	10509.7	76506.6	high
73	138	hsa-miR-99b-3p_R+1	CAAGCTCGTGTCTGTGGGTCCGT	23	chr19	+	51692608	51692687	tcctggcaccCACCCGTAGAACCGACCTTGCGgggccttcgccgcacaCAAGCTCGTGTCTGTGGGTCCGTgtcgggggc	16	hsa-mir-99b,mml-mir-99b,mmu-mir-99b,bta-mir-99b,eca-mir-99b,rno-mir-99b,ssc-mir-99b,chi-mir-99b,cgr-mir-99b,ptr-mir-99b,oga-mir-99b,cfa-mir-99b,efu-mir-99b,cpo-mir-99b,pal-mir-99b,tch-mir-99b,	hsa-mir-99b	ggcaccCACCCGTAGAACCGACCTTGCGgggccttcgccgcacaCAAGCTCGTGTCTGTGGGTCCGtgtc	hsa-miR-99b-3p	CAAGCTCGTGTCTGTGGGTCCG	3'	gp1a	(((((((((..((((..(((..(((.(((((((((...)).)))))....)).)))..)))..))))..)))))))))..	78	68.8	-37.4	914	508	500	265	351	312	146	503	626	379	104	331	602.441	410.684	262.949	528.263	251.413	594.639	100.245	785.306	377.948	564.36	84.3173	544.513	middle
74	139	hsa-miR-100-5p	AACCCGTAGATCCGAACTTGTG	22	chr11	-	122152229	122152311	aggcctgttgccacaAACCCGTAGATCCGAACTTGTGgtattagtccgcacaagcttgtatctataggtatgtgtctgttagg	28	hsa-mir-100,ptr-mir-100,ggo-mir-100,ppa-mir-100,ppy-mir-100,mml-mir-100,cja-mir-100,nle-mir-100,mmr-mir-100,dma-mir-100,pha-mir-100,age-mir-100,lla-mir-100,sbo-mir-100,sla-mir-100,mmu-mir-100,bta-mir-100,eca-mir-100,mdo-mir-100,rno-mir-100,ssc-mir-100,cpo-mir-100,pal-mir-100,dno-mir-100,ocu-mir-100,chi-mir-100,cgr-mir-100,tch-mir-100,	hsa-mir-100	cctgttgccacaAACCCGTAGATCCGAACTTGTGgtattagtccgcaCAAGCTTGTATCTATAGGTATGtgtctgttagg	hsa-miR-100-5p	AACCCGTAGATCCGAACTTGTG	5'	gp1a	...((((....((((.(((..(((((.(((.((((((...........)))))).))).)))))..))).)))).....))))	80	47	-26	113246	149769	44705	74998.5	41684	35519.5	16733.5	35369.5	7226	49145.5	11251.5	67747.5	74643.7	121078	23510.3	149505	29857.3	67696.4	11489.4	55220.5	4362.7	73181.5	9122.07	111448	high
75	140	hsa-miR-101-5p_L+1R-1	TCAGTTATCACAGTGCTGATGC	22	chr1	-	65058430	65058512	aggctgccctggcTCAGTTATCACAGTGCTGATGCtgtctattctaaaggTACAGTACTGTGATAACTGAAGgatggcagcca	30	hsa-mir-101-1,age-mir-101,ptr-mir-101-1,ppy-mir-101-1,mml-mir-101-1,ggo-mir-101,ppa-mir-101,mne-mir-101,lla-mir-101,sla-mir-101,rno-mir-101a,cja-mir-101-1,ssc-mir-101-2,nle-mir-101-1,pha-mir-101-1,dma-mir-101-1,mmr-mir-101-1,mmu-mir-101a,bta-mir-101-1,chi-mir-101,eca-mir-101-1,mdo-mir-101-1,cfa-mir-101-1,pal-mir-101-2,efu-mir-101,cpo-mir-101-1,dno-mir-101-1,ocu-mir-101-1,cgr-mir-101a,tch-mir-101,	hsa-mir-101-1	tgccctggctCAGTTATCACAGTGCTGATGCTgtctattctaaaggTACAGTACTGTGATAACTGAAggatggca	hsa-miR-101-5p	CAGTTATCACAGTGCTGATGCT	5'	gp1a	.(((((((.....((((((((((((((((((.((((............)))))))))))))))))))))).....))))))).	81	48.2	-47.1	54	69	73	21	62	5	47	46	47	48	67	23	35.5928	55.7819	38.3906	41.8623	44.4092	9.52947	32.2707	71.8173	28.3763	71.4757	54.3198	37.8363	middle
75	141	hsa-miR-101-3p_R+1	TACAGTACTGTGATAACTGAAG	22	chr1	-	65058430	65058512	aggctgccctggcTCAGTTATCACAGTGCTGATGCtgtctattctaaaggTACAGTACTGTGATAACTGAAGgatggcagcca	30	hsa-mir-101-1,age-mir-101,ptr-mir-101-1,ppy-mir-101-1,mml-mir-101-1,ggo-mir-101,ppa-mir-101,mne-mir-101,lla-mir-101,sla-mir-101,rno-mir-101a,cja-mir-101-1,ssc-mir-101-2,nle-mir-101-1,pha-mir-101-1,dma-mir-101-1,mmr-mir-101-1,mmu-mir-101a,bta-mir-101-1,chi-mir-101,eca-mir-101-1,mdo-mir-101-1,cfa-mir-101-1,pal-mir-101-2,efu-mir-101,cpo-mir-101-1,dno-mir-101-1,ocu-mir-101-1,cgr-mir-101a,tch-mir-101,	hsa-mir-101-1	tgccctggctCAGTTATCACAGTGCTGATGCTgtctattctaaaggTACAGTACTGTGATAACTGAAggatggca	hsa-miR-101-3p	TACAGTACTGTGATAACTGAA	3'	gp1a	.(((((((.....((((((((((((((((((.((((............)))))))))))))))))))))).....))))))).	81	48.2	-47.1	46033.5	25820	37536.5	8527.5	29962	8995	26373.5	13425	21968.5	11533.5	47073	10355	30341.9	20873.8	19740.4	16999.1	21461.1	17143.5	18108.3	20959.7	13263.5	17174.3	38164.1	17034.5	high
76	142	hsa-miR-101-2-5p	TCGGTTATCATGGTACCGATGC	22	chr9	+	4850288	4850381	tgagactgaactgtccttttTCGGTTATCATGGTACCGATGCtgtatatctgaaaggTACAGTACTGTGATAACTGAAGaatggtggtgccatc	21	hsa-mir-101-2,ppy-mir-101-2,mml-mir-101-2,bta-mir-101-2,ptr-mir-101-2,cja-mir-101-2,mmr-mir-101-2,pha-mir-101-2,dma-mir-101-2,nle-mir-101-2,mmu-mir-101b,eca-mir-101-2,mdo-mir-101-2,cfa-mir-101-2,pal-mir-101-1,rno-mir-101b,ssc-mir-101-1,cpo-mir-101-2,dno-mir-101-2,ocu-mir-101-2,cgr-mir-101b,	hsa-mir-101-2	actgtccttttTCGGTTATCATGGTACCGATGCtgtatatctgaaaggTACAGTACTGTGATAACTGAAgaatggtggt	hsa-miR-101-2-5p	TCGGTTATCATGGTACCGATGC	5'	gp1a	......((.((..((.((((((((((((((..((......(((((((.........)))))))))..)))))))))))))).))..))..))..	86	42.6	-32	0	0	0	0	5	0	0	0	0	0	0	0	0	0	0	0	3.58139	0	0	0	0	0	0	0	low
76	143	hsa-miR-101-3p_R+1	TACAGTACTGTGATAACTGAAG	22	chr9	+	4850288	4850381	tgagactgaactgtccttttTCGGTTATCATGGTACCGATGCtgtatatctgaaaggTACAGTACTGTGATAACTGAAGaatggtggtgccatc	21	hsa-mir-101-2,ppy-mir-101-2,mml-mir-101-2,bta-mir-101-2,ptr-mir-101-2,cja-mir-101-2,mmr-mir-101-2,pha-mir-101-2,dma-mir-101-2,nle-mir-101-2,mmu-mir-101b,eca-mir-101-2,mdo-mir-101-2,cfa-mir-101-2,pal-mir-101-1,rno-mir-101b,ssc-mir-101-1,cpo-mir-101-2,dno-mir-101-2,ocu-mir-101-2,cgr-mir-101b,	hsa-mir-101-2	actgtccttttTCGGTTATCATGGTACCGATGCtgtatatctgaaaggTACAGTACTGTGATAACTGAAgaatggtggt	hsa-miR-101-3p	TACAGTACTGTGATAACTGAA	3'	gp1a	......((.((..((.((((((((((((((..((......(((((((.........)))))))))..)))))))))))))).))..))..))..	86	42.6	-32	46033.5	25820	37536.5	8527.5	29962	8995	26373.5	13425	21968.5	11533.5	47073	10355	30341.9	20873.8	19740.4	16999.1	21461.1	17143.5	18108.3	20959.7	13263.5	17174.3	38164.1	17034.5	high
77	144	hsa-miR-103a-2-5p	AGCTTCTTTACAGTGCTGCCTTG	23	chr20	+	3917470	3917590	ccccacctcagcagagctgcgtctttgtgctttcAGCTTCTTTACAGTGCTGCCTTGtagcattcaggtcaAGCAGCATTGTACAGGGCTATGAaagaaccaagaatgggctgcccttggg	24	hsa-mir-103a-2,ppy-mir-103-2,mml-mir-103-2,ptr-mir-103-2,cja-mir-103a-1,oga-mir-103b,mmr-mir-103b,pha-mir-103b,pal-mir-103b,dno-mir-103a-2,ocu-mir-103a-2,dma-mir-103b,mmu-mir-103-2,rno-mir-103-2,bta-mir-103-2,eca-mir-103,mdo-mir-103-2,cfa-mir-103-2,efu-mir-103b,ssc-mir-103-2,cpo-mir-103-2,chi-mir-103,cgr-mir-103,tch-mir-103a-2,	hsa-mir-103a-2	ttgtgctttcAGCTTCTTTACAGTGCTGCCTTGtagcattcaggtcaAGCAGCATTGTACAGGGCTATGAaagaacca	hsa-miR-103a-2-5p	AGCTTCTTTACAGTGCTGCCTTG	5'	gp1a	.((((.....((((..((...((((.((.((((((((.(((.(((((((((((((((.......))))....))))))))))).))))))..))))).)).))))..)).))))...))))	120	52.1	-42.9	135	61	258	21	143	18	123	32	305	43	145	40	88.982	49.3144	135.682	41.8623	102.428	34.3061	84.4531	49.9598	184.144	64.0303	117.558	65.8022	middle
77	145	hsa-miR-103a-3p	AGCAGCATTGTACAGGGCTATGA	23	chr20	+	3917470	3917590	ccccacctcagcagagctgcgtctttgtgctttcAGCTTCTTTACAGTGCTGCCTTGtagcattcaggtcaAGCAGCATTGTACAGGGCTATGAaagaaccaagaatgggctgcccttggg	24	hsa-mir-103a-2,ppy-mir-103-2,mml-mir-103-2,ptr-mir-103-2,cja-mir-103a-1,oga-mir-103b,mmr-mir-103b,pha-mir-103b,pal-mir-103b,dno-mir-103a-2,ocu-mir-103a-2,dma-mir-103b,mmu-mir-103-2,rno-mir-103-2,bta-mir-103-2,eca-mir-103,mdo-mir-103-2,cfa-mir-103-2,efu-mir-103b,ssc-mir-103-2,cpo-mir-103-2,chi-mir-103,cgr-mir-103,tch-mir-103a-2,	hsa-mir-103a-2	ttgtgctttcAGCTTCTTTACAGTGCTGCCTTGtagcattcaggtcaAGCAGCATTGTACAGGGCTATGAaagaacca	hsa-miR-103a-3p	AGCAGCATTGTACAGGGCTATGA	3'	gp1a	.((((.....((((..((...((((.((.((((((((.(((.(((((((((((((((.......))))....))))))))))).))))))..))))).)).))))..)).))))...))))	120	52.1	-42.9	46658.5	31269.8	42975.2	9480.5	33811.5	11846	24161	16005.3	27026.7	12104.3	36854.2	10387.5	30753.8	25279.6	22600.6	18898.9	24218.4	22577.2	16589.2	24988.2	16317.4	18024.3	29879.3	17088	high
78	146	hsa-miR-103a-1-5p	GGCTTCTTTACAGTGCTGCCTTG	23	chr5	-	168560892	168560977	ttcttactgccctcGGCTTCTTTACAGTGCTGCCTTGttgcatatggatcaAGCAGCATTGTACAGGGCTATGAaggcattgagac	29	hsa-mir-103a-1,ptr-mir-103-1,ppy-mir-103-1,mml-mir-103-1,ggo-mir-103,ppa-mir-103,mne-mir-103,age-mir-103,lla-mir-103,cja-mir-103a-2,nle-mir-103a,oga-mir-103a,mmr-mir-103a,pha-mir-103a,cfa-mir-103-1,pal-mir-103a,tch-mir-103a-1,dma-mir-103a,mmu-mir-103-1,rno-mir-103-1,bta-mir-103-1,eca-mir-107a,mdo-mir-103-1,efu-mir-103a,ssc-mir-103-1,cpo-mir-103-1,dno-mir-103a-1,ocu-mir-103a-1,oar-mir-103,	hsa-mir-103a-1	tactgccctcGGCTTCTTTACAGTGCTGCCTTGttgcatatggatcaAGCAGCATTGTACAGGGCTATGAaggcattg	hsa-miR-103a-1-5p	GGCTTCTTTACAGTGCTGCCTTG	5'	gp1a	.(((((.((((.(((((.(((.(((((((((((.(((............)))))))))))))).))))))..)).)))).))))).	84	47.7	-34.6	5	0	0	0	5	0	0	0	6	0	7	0	3.29563	0	0	0	3.58139	0	0	0	3.6225	0	5.6752	0	low
78	147	hsa-miR-103a-3p	AGCAGCATTGTACAGGGCTATGA	23	chr5	-	168560892	168560977	ttcttactgccctcGGCTTCTTTACAGTGCTGCCTTGttgcatatggatcaAGCAGCATTGTACAGGGCTATGAaggcattgagac	29	hsa-mir-103a-1,ptr-mir-103-1,ppy-mir-103-1,mml-mir-103-1,ggo-mir-103,ppa-mir-103,mne-mir-103,age-mir-103,lla-mir-103,cja-mir-103a-2,nle-mir-103a,oga-mir-103a,mmr-mir-103a,pha-mir-103a,cfa-mir-103-1,pal-mir-103a,tch-mir-103a-1,dma-mir-103a,mmu-mir-103-1,rno-mir-103-1,bta-mir-103-1,eca-mir-107a,mdo-mir-103-1,efu-mir-103a,ssc-mir-103-1,cpo-mir-103-1,dno-mir-103a-1,ocu-mir-103a-1,oar-mir-103,	hsa-mir-103a-1	tactgccctcGGCTTCTTTACAGTGCTGCCTTGttgcatatggatcaAGCAGCATTGTACAGGGCTATGAaggcattg	hsa-miR-103a-3p	AGCAGCATTGTACAGGGCTATGA	3'	gp1a	.(((((.((((.(((((.(((.(((((((((((.(((............)))))))))))))).))))))..)).)))).))))).	84	47.7	-34.6	46658.5	31269.8	42975.2	9480.5	33811.5	11846	24161	16005.3	27026.7	12104.3	36854.2	10387.5	30753.8	25279.6	22600.6	18898.9	24218.4	22577.2	16589.2	24988.2	16317.4	18024.3	29879.3	17088	high
79	148	hsa-miR-105-5p	TCAAATGCTCAGACTCCTGTGGT	23	chrX	-	152392216	152392302	gagtgtgcatcgtggTCAAATGCTCAGACTCCTGTGGTggctgctcatgcaccacggatgtttgagcatgtgctacggtgtctactt	15	hsa-mir-105-1,ppy-mir-105-1,mml-mir-105-1,ggo-mir-105,ppa-mir-105,mne-mir-105,lla-mir-105,sla-mir-105,cja-mir-105,bta-mir-105a,cfa-mir-105a,ssc-mir-105-1,chi-mir-105a,eca-mir-105,ocu-mir-105a-1,	hsa-mir-105-1	tgtgcatcgtggTCAAATGCTCAGACTCCTGTGGTggctgctcatgcaccACGGATGTTTGAGCATGTGCTAcggtgtcta	hsa-miR-105-5p	TCAAATGCTCAGACTCCTGTGGT	5'	gp1a	(((((..((((((((.((.((((((((((..((((((((.(.......)))))))))..)))))))))).))))))))))..)))))	87	52.9	-47.2	0	0	86.5	0	0	0	0	0	0	0	0	0	0	0	45.4902	0	0	0	0	0	0	0	0	0	middle
80	149	hsa-miR-105-5p	TCAAATGCTCAGACTCCTGTGGT	23	chrX	-	152394412	152394492	tgtgcatcgtggTCAAATGCTCAGACTCCTGTGGTggctgcttatgcaccacggatgtttgagcatgtgctatggtgtcta	6	hsa-mir-105-2,ptr-mir-105,ppy-mir-105-2,mml-mir-105-2,cpo-mir-105,ocu-mir-105a-2,	hsa-mir-105-2	tgtgcatcgtggTCAAATGCTCAGACTCCTGTGGTggctgcttatgcaccACGGATGTTTGAGCATGTGCTAtggtgtcta	hsa-miR-105-5p	TCAAATGCTCAGACTCCTGTGGT	5'	gp1a	...(((((((((.((.((((((((((..((((((((.(.......)))))))))..)))))))))).)))))))))))...	75	50.6	-41.5	0	0	86.5	0	0	0	0	0	0	0	0	0	0	0	45.4902	0	0	0	0	0	0	0	0	0	middle
81	150	hsa-miR-106b-5p	TAAAGTGCTGACAGTGCAGAT	21	chr7	-	100093991	100094074	cctgccggggcTAAAGTGCTGACAGTGCAGATagtggtcctctccgtgcTACCGCACTGTGGGTACTTGCTgctccagcagggc	28	hsa-mir-106b,ptr-mir-106b,ppy-mir-106b,ggo-mir-106b,ppa-mir-106b,age-mir-106b,sla-mir-106b,mml-mir-106b,mne-mir-106b,cja-mir-106b,dno-mir-106b,nle-mir-106b,oga-mir-106b,pha-mir-106b,dma-mir-106b,lla-mir-106b,mmu-mir-106b,rno-mir-106b,bta-mir-106b,eca-mir-106b,cfa-mir-106b,efu-mir-106,cpo-mir-106b,pal-mir-106b,ocu-mir-106b,chi-mir-106b,oar-mir-106b,cgr-mir-106b,	hsa-mir-106b	cctgccggggcTAAAGTGCTGACAGTGCAGATagtggtcctctccgtgctaCCGCACTGTGGGTACTTGCTGCtccagcagg	hsa-miR-106b-5p	TAAAGTGCTGACAGTGCAGAT	5'	gp1a	(((((.(((((..((((((..(((((((...((((((......))..))))..)))))))..))))))...))))).)))))..	82	61.9	-43	8041	3357	13687	1251	10316	1479	12142	2026	20172	2162	9889	1608	5300.03	2713.91	7197.97	2493.8	7389.12	2818.82	8336.82	3163.08	12178.9	3219.39	8017.44	2645.25	middle
81	151	hsa-miR-106b-3p_L+2R-2	TACCGCACTGTGGGTACTTGCT	22	chr7	-	100093991	100094074	cctgccggggcTAAAGTGCTGACAGTGCAGATagtggtcctctccgtgcTACCGCACTGTGGGTACTTGCTgctccagcagggc	28	hsa-mir-106b,ptr-mir-106b,ppy-mir-106b,ggo-mir-106b,ppa-mir-106b,age-mir-106b,sla-mir-106b,mml-mir-106b,mne-mir-106b,cja-mir-106b,dno-mir-106b,nle-mir-106b,oga-mir-106b,pha-mir-106b,dma-mir-106b,lla-mir-106b,mmu-mir-106b,rno-mir-106b,bta-mir-106b,eca-mir-106b,cfa-mir-106b,efu-mir-106,cpo-mir-106b,pal-mir-106b,ocu-mir-106b,chi-mir-106b,oar-mir-106b,cgr-mir-106b,	hsa-mir-106b	cctgccggggcTAAAGTGCTGACAGTGCAGATagtggtcctctccgtgctaCCGCACTGTGGGTACTTGCTGCtccagcagg	hsa-miR-106b-3p	CCGCACTGTGGGTACTTGCTGC	3'	gp1a	(((((.(((((..((((((..(((((((...((((((......))..))))..)))))))..))))))...))))).)))))..	82	61.9	-43	2318	1735	2786	514	2228	481	3913	486	3758	567	1904	440	1527.85	1402.63	1465.15	1024.63	1595.87	916.735	2686.71	758.765	2268.9	844.307	1543.65	723.824	middle
82	152	hsa-miR-106a-5p_1ss1AC	CAAAGTGCTTACAGTGCAGGTAG	23	chrX	-	134170198	134170278	ccttggccatgtAAAAGTGCTTACAGTGCAGGTAGctttttgagatcTACTGCAATGTAAGCACTTCTTacattaccatgg	18	hsa-mir-106a,ptr-mir-106a,ppy-mir-106a,mml-mir-106a,ggo-mir-106a,ppa-mir-106a,mne-mir-106a,age-mir-106a,sla-mir-106a,bta-mir-106a,chi-mir-106a,oar-mir-106a,eca-mir-106a,rno-mir-17-2,ssc-mir-106a,cpo-mir-106a,pal-mir-106a,ocu-mir-106a,	hsa-mir-106a	ccttggccatgtAAAAGTGCTTACAGTGCAGGTAGctttttgagatctaCTGCAATGTAAGCACTTCTTACattaccatgg	hsa-miR-106a-5p	AAAAGTGCTTACAGTGCAGGTAG	5'	gp1a	((.(((..(((((((((((((((((.(((((.(((.((.....)).)))))))).))))))))))).))))))..))).))	81	42	-34.7	28552	5182.5	23387.8	2277	26596.3	2685.5	41457.5	4410.5	25473.2	3781.33	17570.8	2446.5	18819.4	4189.71	12299.6	4539.07	19050.4	5118.28	28465.1	6885.87	15379.4	5630.7	14245.4	4024.63	high
82	153	hsa-mir-106a-p3	TACTGCAATGTAAGCACTTCTT	22	chrX	-	134170198	134170278	ccttggccatgtAAAAGTGCTTACAGTGCAGGTAGctttttgagatcTACTGCAATGTAAGCACTTCTTacattaccatgg	18	hsa-mir-106a,ptr-mir-106a,ppy-mir-106a,mml-mir-106a,ggo-mir-106a,ppa-mir-106a,mne-mir-106a,age-mir-106a,sla-mir-106a,bta-mir-106a,chi-mir-106a,oar-mir-106a,eca-mir-106a,rno-mir-17-2,ssc-mir-106a,cpo-mir-106a,pal-mir-106a,ocu-mir-106a,	hsa-mir-106a	ccttggccatgtAAAAGTGCTTACAGTGCAGGTAGctttttgagatctaCTGCAATGTAAGCACTTCTTACattaccatgg	hsa-mir-106a-p3	taCTGCAATGTAAGCACTTCTT	3'	gp1a	((.(((..(((((((((((((((((.(((((.(((.((.....)).)))))))).))))))))))).))))))..))).))	81	42	-34.7	16	11	13	69	59	56	7	50	10	99	0	90	10.546	8.89277	6.83668	137.548	42.2604	106.73	4.80627	78.0623	6.03751	147.419	0	148.055	middle
83	154	mmu-miR-107-5p	AGCTTCTTTACAGTGTTGCCTTG	23	chr10	-	89592743	89592829	ttctctctgctttcAGCTTCTTTACAGTGTTGCCTTGtggcatggagttcaAGCAGCATTGTACAGGGCTATcaaagcacagagagc	30	hsa-mir-107,ptr-mir-107,ppy-mir-107,mml-mir-107,ggo-mir-107,ppa-mir-107,mne-mir-107,lla-mir-107,bta-mir-107,eca-mir-107b,oar-mir-107,cja-mir-103a-3,nle-mir-107,oga-mir-107,mmr-mir-107,pha-mir-107,cfa-mir-107,pal-mir-107a,tch-mir-107,dma-mir-107,mmu-mir-107,mdo-mir-107,efu-mir-107,rno-mir-107,ssc-mir-107,chi-mir-107,cpo-mir-107,dno-mir-107,ocu-mir-107,cgr-mir-107,	mmu-mir-107	ttctctgtgctttcAGCTTCTTTACAGTGTTGCCTTGtggcatggagttcaAGCAGCATTGTACAGGGCTATCAaagcacagagagc	mmu-miR-107-5p	AGCTTCTTTACAGTGTTGCCTTG	5'	gp1a	((((((.((((((.(((.(((.(((((((((((.(((............)))))))))))))).))))))...)))))).)))))).	86	47.1	-33.3	0	0	20	0	6	0	7	0	21	0	6	0	0	0	10.518	0	4.29767	0	4.80627	0	12.6788	0	4.86446	0	middle
83	155	hsa-miR-107_R-2	AGCAGCATTGTACAGGGCTAT	21	chr10	-	89592743	89592829	ttctctctgctttcAGCTTCTTTACAGTGTTGCCTTGtggcatggagttcaAGCAGCATTGTACAGGGCTATcaaagcacagagagc	30	hsa-mir-107,ptr-mir-107,ppy-mir-107,mml-mir-107,ggo-mir-107,ppa-mir-107,mne-mir-107,lla-mir-107,bta-mir-107,eca-mir-107b,oar-mir-107,cja-mir-103a-3,nle-mir-107,oga-mir-107,mmr-mir-107,pha-mir-107,cfa-mir-107,pal-mir-107a,tch-mir-107,dma-mir-107,mmu-mir-107,mdo-mir-107,efu-mir-107,rno-mir-107,ssc-mir-107,chi-mir-107,cpo-mir-107,dno-mir-107,ocu-mir-107,cgr-mir-107,	hsa-mir-107	ctctctgctttcagcttctttacagtgttgccttgtggcatggagttcaAGCAGCATTGTACAGGGCTATCAaagcacaga	hsa-miR-107	AGCAGCATTGTACAGGGCTATCA	3'	gp1a	((((((.((((((.(((.(((.(((((((((((.(((............)))))))))))))).))))))...)))))).)))))).	86	47.1	-33.3	4019	2549.33	7476.67	1164	5682	1457	5620	2418.33	3896.67	1933.33	5357.67	1536	2649.03	2060.97	3931.97	2320.37	4069.89	2776.89	3858.75	3775.61	2352.62	2878.88	4343.69	2526.8	middle
84	156	hsa-miR-122-5p_R-1	TGGAGTGTGACAATGGTGTTT	21	chr18	+	58451068	58451176	gagtttccttagcagagctgTGGAGTGTGACAATGGTGTTTgtgtctaaactatcaaacgccattatcacactaaatagctactgctaggcaatccttccctcgataaa	20	hsa-mir-122,ppy-mir-122,ptr-mir-122,mml-mir-122a,cja-mir-122,ggo-mir-122,mmu-mir-122,bta-mir-122,ssc-mir-122,eca-mir-122,mdo-mir-122,cfa-mir-122,cpo-mir-122,ocu-mir-122,rno-mir-122,pal-mir-122,dno-mir-122,chi-mir-122,cgr-mir-122,tch-mir-122,	hsa-mir-122	ccttagcagagctgTGGAGTGTGACAATGGTGTTTGtgtctaaactatcaAACGCCATTATCACACTAAATAgctactgctaggc	hsa-miR-122-5p	TGGAGTGTGACAATGGTGTTTG	5'	gp1a	.......((((((((((((((..(((((((.(((((((((((............))))))))))).)))))))..)))))).))))))))...................	83	42.2	-45.9	29	0	0	7	6	6	0	0	6	10	6	5	19.1147	0	0	13.9541	4.29767	11.4354	0	0	3.6225	14.8908	4.86446	8.22527	middle
85	157	hsa-miR-124-5p	CGTGTTCACAGCGGACCTTGAT	22	chr8	-	9903388	9903472	aggcctctctctcCGTGTTCACAGCGGACCTTGATttaaatgtccatacaatTAAGGCACGCGGTGAATGCCAagaatggggctg	14	hsa-mir-124-1,mml-mir-124a-2,mmu-mir-124-1,bta-mir-124a-1,mdo-mir-124a-1,rno-mir-124-1,ssc-mir-124a-2,cja-mir-124-2,eca-mir-124-1,cfa-mir-124-1,cfa-mir-124-3,efu-mir-124-1,cpo-mir-124-1,ocu-mir-124-1,	hsa-mir-124-1	aggcctctctctcCGTGTTCACAGCGGACCTTGATttaaatgtccatacaatTAAGGCACGCGGTGAATGCCAAgaatggggctg	hsa-miR-124-5p	CGTGTTCACAGCGGACCTTGAT	5'	gp1a	.((((((..(((..(..(((((.(((..((((((((.............))))))))..))).)))))..)..)))..)))))).	83	50.6	-35.5	0	0	0	0	0	0	0	0	0	0	0	1.66667	0	0	0	0	0	0	0	0	0	0	0	2.74176	low
85	158	hsa-miR-124-3p_R-1	TAAGGCACGCGGTGAATGCCA	21	chr8	-	9903388	9903472	aggcctctctctcCGTGTTCACAGCGGACCTTGATttaaatgtccatacaatTAAGGCACGCGGTGAATGCCAagaatggggctg	14	hsa-mir-124-1,mml-mir-124a-2,mmu-mir-124-1,bta-mir-124a-1,mdo-mir-124a-1,rno-mir-124-1,ssc-mir-124a-2,cja-mir-124-2,eca-mir-124-1,cfa-mir-124-1,cfa-mir-124-3,efu-mir-124-1,cpo-mir-124-1,ocu-mir-124-1,	hsa-mir-124-1	aggcctctctctcCGTGTTCACAGCGGACCTTGATttaaatgtccatacaatTAAGGCACGCGGTGAATGCCAAgaatggggctg	hsa-miR-124-3p	TAAGGCACGCGGTGAATGCCAA	3'	gp1a	.((((((..(((..(..(((((.(((..((((((((.............))))))))..))).)))))..)..)))..)))))).	83	50.6	-35.5	0	0	7.66667	27.6667	4.66667	11.3333	0	37.3333	0	20	0	22.3333	0	0	4.03189	55.152	3.34263	21.6001	0	58.2865	0	29.7816	0	36.7396	middle
86	159	hsa-miR-124-5p	CGTGTTCACAGCGGACCTTGAT	22	chr8	+	64379149	64379257	atcaagattagaggctctgctctcCGTGTTCACAGCGGACCTTGATttaatgtcatacaatTAAGGCACGCGGTGAATGCCAagagcggagcctacggctgcacttgaa	23	hsa-mir-124-2,ptr-mir-124a,ppa-mir-124a,ppy-mir-124a,mml-mir-124a-1,cja-mir-124-1,ggo-mir-124a,age-mir-124a,lla-mir-124a,mmu-mir-124-2,rno-mir-124-2,bta-mir-124a-2,eca-mir-124-2,mdo-mir-124a-2,cfa-mir-124-2,efu-mir-124-2,ssc-mir-124a-1,cpo-mir-124-2,pal-mir-124,dno-mir-124-1,ocu-mir-124-2,chi-mir-124a,cgr-mir-124,	hsa-mir-124-2	atcaagattagaggctctgctctcCGTGTTCACAGCGGACCTTGATttaatgtcatacaatTAAGGCACGCGGTGAATGCCAAgagcggagcctacggctgcacttgaa	hsa-miR-124-5p	CGTGTTCACAGCGGACCTTGAT	5'	gp1a	.(((((..(((((((((((((((..(..(((((.(((..((((((((...........))))))))..))).)))))..)..))))))))))))....)))..))))).	107	49.5	-50.8	0	0	0	0	0	0	0	0	0	0	0	1.66667	0	0	0	0	0	0	0	0	0	0	0	2.74176	low
86	160	hsa-miR-124-3p_R-1	TAAGGCACGCGGTGAATGCCA	21	chr8	+	64379149	64379257	atcaagattagaggctctgctctcCGTGTTCACAGCGGACCTTGATttaatgtcatacaatTAAGGCACGCGGTGAATGCCAagagcggagcctacggctgcacttgaa	23	hsa-mir-124-2,ptr-mir-124a,ppa-mir-124a,ppy-mir-124a,mml-mir-124a-1,cja-mir-124-1,ggo-mir-124a,age-mir-124a,lla-mir-124a,mmu-mir-124-2,rno-mir-124-2,bta-mir-124a-2,eca-mir-124-2,mdo-mir-124a-2,cfa-mir-124-2,efu-mir-124-2,ssc-mir-124a-1,cpo-mir-124-2,pal-mir-124,dno-mir-124-1,ocu-mir-124-2,chi-mir-124a,cgr-mir-124,	hsa-mir-124-2	atcaagattagaggctctgctctcCGTGTTCACAGCGGACCTTGATttaatgtcatacaatTAAGGCACGCGGTGAATGCCAAgagcggagcctacggctgcacttgaa	hsa-miR-124-3p	TAAGGCACGCGGTGAATGCCAA	3'	gp1a	.(((((..(((((((((((((((..(..(((((.(((..((((((((...........))))))))..))).)))))..)..))))))))))))....)))..))))).	107	49.5	-50.8	0	0	7.66667	27.6667	4.66667	11.3333	0	37.3333	0	20	0	22.3333	0	0	4.03189	55.152	3.34263	21.6001	0	58.2865	0	29.7816	0	36.7396	middle
87	161	hsa-miR-124-5p	CGTGTTCACAGCGGACCTTGAT	22	chr20	+	63178500	63178586	tgagggcccctctgCGTGTTCACAGCGGACCTTGATttaatgtctatacaatTAAGGCACGCGGTGAATGCCAagagaggcgcctcc	8	hsa-mir-124-3,ppy-mir-124-2,bta-mir-124b,rno-mir-124-3,mmu-mir-124-3,mdo-mir-124a-3,efu-mir-124-3,dno-mir-124-2,	hsa-mir-124-3	tgagggcccctctgCGTGTTCACAGCGGACCTTGATttaatgtctatacaatTAAGGCACGCGGTGAATGCCAAgagaggcgcctcc	hsa-miR-124-5p	CGTGTTCACAGCGGACCTTGAT	5'	gp1a	.(((((((.(((((.(..(((((.(((..((((((((............))))))))..))).)))))..))).))).))).)))).	85	54	-40.2	0	0	0	0	0	0	0	0	0	0	0	1.66667	0	0	0	0	0	0	0	0	0	0	0	2.74176	low
87	162	hsa-miR-124-3p_R-1	TAAGGCACGCGGTGAATGCCA	21	chr20	+	63178500	63178586	tgagggcccctctgCGTGTTCACAGCGGACCTTGATttaatgtctatacaatTAAGGCACGCGGTGAATGCCAagagaggcgcctcc	8	hsa-mir-124-3,ppy-mir-124-2,bta-mir-124b,rno-mir-124-3,mmu-mir-124-3,mdo-mir-124a-3,efu-mir-124-3,dno-mir-124-2,	hsa-mir-124-3	tgagggcccctctgCGTGTTCACAGCGGACCTTGATttaatgtctatacaatTAAGGCACGCGGTGAATGCCAAgagaggcgcctcc	hsa-miR-124-3p	TAAGGCACGCGGTGAATGCCAA	3'	gp1a	.(((((((.(((((.(..(((((.(((..((((((((............))))))))..))).)))))..))).))).))).)))).	85	54	-40.2	0	0	7.66667	27.6667	4.66667	11.3333	0	37.3333	0	20	0	22.3333	0	0	4.03189	55.152	3.34263	21.6001	0	58.2865	0	29.7816	0	36.7396	middle
88	163	hsa-miR-125b-5p	TCCCTGAGACCCTAACTTGTGA	22	chr21	+	16590237	16590325	accagacttttcctagTCCCTGAGACCCTAACTTGTGAggtattttagtaacatcACAAGTCAGGCTCTTGGGACCTaggcggagggga	29	hsa-mir-125b-2,ptr-mir-125b-2,ppy-mir-125b-2,mml-mir-125b-2,ggo-mir-125b-2,mne-mir-125b-2,age-mir-125b-2,lla-mir-125b-2,lca-mir-125b,ssc-mir-125b-2,cja-mir-125b,dma-mir-125b-2,pal-mir-125b-2,nle-mir-125b-2,sbo-mir-125b-2,cfa-mir-125b-2,dno-mir-125b-2,ocu-mir-125b-2,oga-mir-125b-2,pha-mir-125b-2,mmu-mir-125b-2,bta-mir-125b-2,eca-mir-125b-2,mdo-mir-125b-1,efu-mir-125b,rno-mir-125b-2,cpo-mir-125b-2,…	hsa-mir-125b-2	accagacttttcctagTCCCTGAGACCCTAACTTGTGAggtattttagtaacaTCACAAGTCAGGCTCTTGGGACctaggcggagggga	hsa-miR-125b-5p	TCCCTGAGACCCTAACTTGTGA	5'	gp1a	.((...(((..(((((..((..(((.(((.((((((((..(((....)))...)))))))).))).)))..))..)))))..)))))..	86	49.4	-37.9	63779	107058	36529	96349	31781.5	57634.5	7411	91668	4675.5	59340.5	9357	72835	42038.4	86548.9	19210.5	192066	22764.4	109845	5088.47	143116	2822.84	88362.6	7586.12	119818	high
88	164	hsa-miR-125b-2-3p_L-2R+2	ACAAGTCAGGCTCTTGGGACCT	22	chr21	+	16590237	16590325	accagacttttcctagTCCCTGAGACCCTAACTTGTGAggtattttagtaacatcACAAGTCAGGCTCTTGGGACCTaggcggagggga	29	hsa-mir-125b-2,ptr-mir-125b-2,ppy-mir-125b-2,mml-mir-125b-2,ggo-mir-125b-2,mne-mir-125b-2,age-mir-125b-2,lla-mir-125b-2,lca-mir-125b,ssc-mir-125b-2,cja-mir-125b,dma-mir-125b-2,pal-mir-125b-2,nle-mir-125b-2,sbo-mir-125b-2,cfa-mir-125b-2,dno-mir-125b-2,ocu-mir-125b-2,oga-mir-125b-2,pha-mir-125b-2,mmu-mir-125b-2,bta-mir-125b-2,eca-mir-125b-2,mdo-mir-125b-1,efu-mir-125b,rno-mir-125b-2,cpo-mir-125b-2,…	hsa-mir-125b-2	accagacttttcctagTCCCTGAGACCCTAACTTGTGAggtattttagtaacaTCACAAGTCAGGCTCTTGGGACctaggcggagggga	hsa-miR-125b-2-3p	TCACAAGTCAGGCTCTTGGGAC	3'	gp1a	.((...(((..(((((..((..(((.(((.((((((((..(((....)))...)))))))).))).)))..))..)))))..)))))..	86	49.4	-37.9	882	1135	214	439	159	319	0	376	18	354	12	411	581.349	917.572	112.542	875.122	113.888	607.98	0	587.028	10.8675	527.134	9.72892	676.118	middle
89	165	hsa-miR-125a-5p_R-2	TCCCTGAGACCCTTTAACCTGT	22	chr19	+	51693248	51693355	ccatgttgccagtctctaggTCCCTGAGACCCTTTAACCTGTgaggacatccagggtcACAGGTGAGGTTCTTGGGAGCCtggcgtctggcccaaccacacacctggg	23	hsa-mir-125a,ppy-mir-125a,ptr-mir-125a,mml-mir-125a,cja-mir-125a,ggo-mir-125a,ppa-mir-125a,nle-mir-125a,pha-mir-125a,sbo-mir-125a,cfa-mir-125a,cpo-mir-125a,oga-mir-125a,dma-mir-125a,mmu-mir-125a,bta-mir-125a,eca-mir-125a,rno-mir-125a,ssc-mir-125a,pal-mir-125a,chi-mir-125a,cgr-mir-125a,tch-mir-125a,	hsa-mir-125a	tgccagtctctaggTCCCTGAGACCCTTTAACCTGTGAggacatccagggtcACAGGTGAGGTTCTTGGGAGCCtggcgtctggcc	hsa-miR-125a-5p	TCCCTGAGACCCTTTAACCTGTGA	5'	gp1a	.......(((((...(((((..((..(((.((((..((((((((((....))....)))))))))))).)))..))..)))))...)))))....(((......))).	84	59.3	-47.9	77723	192037	49480	96570	42707	48670	19188	88575	27838	64303	27227	79978	51229.3	155249	26021.5	192507	30590.1	92759.8	13174.7	138287	16807.2	95752.2	22074.1	131568	high
89	166	hsa-miR-125a-3p	ACAGGTGAGGTTCTTGGGAGCC	22	chr19	+	51693248	51693355	ccatgttgccagtctctaggTCCCTGAGACCCTTTAACCTGTgaggacatccagggtcACAGGTGAGGTTCTTGGGAGCCtggcgtctggcccaaccacacacctggg	23	hsa-mir-125a,ppy-mir-125a,ptr-mir-125a,mml-mir-125a,cja-mir-125a,ggo-mir-125a,ppa-mir-125a,nle-mir-125a,pha-mir-125a,sbo-mir-125a,cfa-mir-125a,cpo-mir-125a,oga-mir-125a,dma-mir-125a,mmu-mir-125a,bta-mir-125a,eca-mir-125a,rno-mir-125a,ssc-mir-125a,pal-mir-125a,chi-mir-125a,cgr-mir-125a,tch-mir-125a,	hsa-mir-125a	tgccagtctctaggTCCCTGAGACCCTTTAACCTGTGAggacatccagggtcACAGGTGAGGTTCTTGGGAGCCtggcgtctggcc	hsa-miR-125a-3p	ACAGGTGAGGTTCTTGGGAGCC	3'	gp1a	.......(((((...(((((..((..(((.((((..((((((((((....))....)))))))))))).)))..))..)))))...)))))....(((......))).	84	59.3	-47.9	66	113	121	47	28	21	20	36	87	51	14	42	43.5023	91.353	63.6337	93.6919	20.0558	40.0238	13.7322	56.2048	52.5263	75.943	11.3504	69.0923	middle
90	167	hsa-miR-125b-5p	TCCCTGAGACCCTAACTTGTGA	22	chr11	-	122099751	122099847	tgttgcgctcctctcagTCCCTGAGACCCTAACTTGTGAtgtttaccgtttaaatccACGGGTTAGGCTCTTGGGAGCTgcgagtcgtgcttttgca	31	hsa-mir-125b-1,ptr-mir-125b-1,ppy-mir-125b-1,mml-mir-125b-1,ggo-mir-125b-1,mne-mir-125b-1,age-mir-125b-1,lla-mir-125b-1,sla-mir-125b,cja-mir-125,ppa-mir-125b,nle-mir-125b-1,pha-mir-125b-1,cfa-mir-125b-1,oga-mir-125b-1,mmr-mir-125a,sbo-mir-125b-1,cpo-mir-125b-1,dno-mir-125b-1,ocu-mir-125b-1,tch-mir-125b,dma-mir-125b-1,mmu-mir-125b-1,bta-mir-125b-1,oar-mir-125b,eca-mir-125b,mdo-mir-125b-2,rno-mir-1…	hsa-mir-125b-1	tgcgctcctctcagTCCCTGAGACCCTAACTTGTGAtgtttaccgtttaaatccACGGGTTAGGCTCTTGGGAGCTgcgagtcgtgct	hsa-miR-125b-5p	TCCCTGAGACCCTAACTTGTGA	5'	gp1a	....((((..(((.(((..((..(((.((((((..(((..(((((.....))))).)))..)))))).)))..))..))).)))..)))).......	86	51.5	-42	63779	107058	36529	96349	31781.5	57634.5	7411	91668	4675.5	59340.5	9357	72835	42038.4	86548.9	19210.5	192066	22764.4	109845	5088.47	143116	2822.84	88362.6	7586.12	119818	high
90	168	hsa-miR-125b-1-3p	ACGGGTTAGGCTCTTGGGAGCT	22	chr11	-	122099751	122099847	tgttgcgctcctctcagTCCCTGAGACCCTAACTTGTGAtgtttaccgtttaaatccACGGGTTAGGCTCTTGGGAGCTgcgagtcgtgcttttgca	31	hsa-mir-125b-1,ptr-mir-125b-1,ppy-mir-125b-1,mml-mir-125b-1,ggo-mir-125b-1,mne-mir-125b-1,age-mir-125b-1,lla-mir-125b-1,sla-mir-125b,cja-mir-125,ppa-mir-125b,nle-mir-125b-1,pha-mir-125b-1,cfa-mir-125b-1,oga-mir-125b-1,mmr-mir-125a,sbo-mir-125b-1,cpo-mir-125b-1,dno-mir-125b-1,ocu-mir-125b-1,tch-mir-125b,dma-mir-125b-1,mmu-mir-125b-1,bta-mir-125b-1,oar-mir-125b,eca-mir-125b,mdo-mir-125b-2,rno-mir-1…	hsa-mir-125b-1	tgcgctcctctcagTCCCTGAGACCCTAACTTGTGAtgtttaccgtttaaatccACGGGTTAGGCTCTTGGGAGCTgcgagtcgtgct	hsa-miR-125b-1-3p	ACGGGTTAGGCTCTTGGGAGCT	3'	gp1a	....((((..(((.(((..((..(((.((((((..(((..(((((.....))))).)))..)))))).)))..))..))).)))..)))).......	86	51.5	-42	189	193	183	323	153	251	49	286	17	230	21	205	124.575	156.028	96.2394	643.883	109.59	478.379	33.6439	446.516	10.2638	342.488	17.0256	337.236	middle
91	169	hsa-miR-126-5p	CATTATTACTTTTGGTACGCG	21	chr9	+	136670597	136670693	gcctccgctggcgacgggaCATTATTACTTTTGGTACGCGctgtgacacttcaaacTCGTACCGTGAGTAATAATGCGccgtccacggcaccgcatc	19	hsa-mir-126,ptr-mir-126,ppy-mir-126,mml-mir-126,cja-mir-126,nle-mir-126,mmr-mir-126,cfa-mir-126,cpo-mir-126,mmu-mir-126a,bta-mir-126,eca-mir-126,mdo-mir-126,efu-mir-126,rno-mir-126a,ssc-mir-126,pal-mir-126,dno-mir-126,chi-mir-126,	hsa-mir-126	cgctggcgacgggaCATTATTACTTTTGGTACGCGctgtgacacttcaaacTCGTACCGTGAGTAATAATGCGccgtccacggca	hsa-miR-126-5p	CATTATTACTTTTGGTACGCG	5'	gp1a	((....((((..(((((..((((((((((..(((((((.....(((....)))....)))))))..))))))))))..)))))..))))...))...	94	55.7	-39.7	8717	54229	19282	3424	17209	3950	11164	1810	8155	4673	6734	4757	5745.6	43840.5	10140.4	6825.55	12326.4	7528.28	7665.32	2825.85	4923.59	6958.46	5459.54	7825.53	high
91	170	hsa-miR-126-3p	TCGTACCGTGAGTAATAATGCG	22	chr9	+	136670597	136670693	gcctccgctggcgacgggaCATTATTACTTTTGGTACGCGctgtgacacttcaaacTCGTACCGTGAGTAATAATGCGccgtccacggcaccgcatc	19	hsa-mir-126,ptr-mir-126,ppy-mir-126,mml-mir-126,cja-mir-126,nle-mir-126,mmr-mir-126,cfa-mir-126,cpo-mir-126,mmu-mir-126a,bta-mir-126,eca-mir-126,mdo-mir-126,efu-mir-126,rno-mir-126a,ssc-mir-126,pal-mir-126,dno-mir-126,chi-mir-126,	hsa-mir-126	cgctggcgacgggaCATTATTACTTTTGGTACGCGctgtgacacttcaaacTCGTACCGTGAGTAATAATGCGccgtccacggca	hsa-miR-126-3p	TCGTACCGTGAGTAATAATGCG	3'	gp1a	((....((((..(((((..((((((((((..(((((((.....(((....)))....)))))))..))))))))))..)))))..))))...))...	94	55.7	-39.7	62445	455303	103189	17283	82548	23969	48813	11572	33053	25577	29041	24979	41159.1	368082	54266.9	34452.7	59127.3	45682.4	33515.5	18066.7	19955.8	38086.1	23544.8	41091.8	high
92	171	hsa-miR-127-5p_R+1	CTGAAGCTCAGAGGGCTCTGATT	23	chr14	+	100882965	100883090	gtaaaaggtctcgctgtgatcactgtctccagcctgCTGAAGCTCAGAGGGCTCTGATTcagaaagatcaTCGGATCCGTCTGAGCTTGGCTggtcggaagtctcatcatctgcttccttcgggtt	31	hsa-mir-127,ptr-mir-127,ppy-mir-127,age-mir-127,lla-mir-127,sla-mir-127,mml-mir-127,mne-mir-127,cja-mir-127,ggo-mir-127,ppa-mir-127,dma-mir-127,cpo-mir-127,pal-mir-127,dno-mir-127,ocu-mir-127,tch-mir-127,nle-mir-127,oga-mir-127,sbo-mir-127,cfa-mir-127,pha-mir-127,mmu-mir-127,eca-mir-127,cgr-mir-127,bta-mir-127,efu-mir-127,rno-mir-127,ssc-mir-127,chi-mir-127,oar-mir-127,	hsa-mir-127	tgtgatcactgtctccagcctgCTGAAGCTCAGAGGGCTCTGATtcagaaagatcaTCGGATCCGTCTGAGCTTGGCTggtcggaagtctcatcatc	hsa-miR-127-5p	CTGAAGCTCAGAGGGCTCTGAT	5'	gp1a	............((.(((((.(((.(((((((((.....(((((((((.((.((((((((.....))..)))))).)).)))))))))))))))..))))))...)))))..))..((....))..	102	52.4	-45.7	83	70	643	43	384	65	249	51	276	70	97	65	54.7075	56.5903	338.153	85.7181	275.051	123.883	170.966	79.6235	166.635	104.235	78.6421	106.929	middle
92	172	hsa-miR-127-3p	TCGGATCCGTCTGAGCTTGGCT	22	chr14	+	100882965	100883090	gtaaaaggtctcgctgtgatcactgtctccagcctgCTGAAGCTCAGAGGGCTCTGATTcagaaagatcaTCGGATCCGTCTGAGCTTGGCTggtcggaagtctcatcatctgcttccttcgggtt	31	hsa-mir-127,ptr-mir-127,ppy-mir-127,age-mir-127,lla-mir-127,sla-mir-127,mml-mir-127,mne-mir-127,cja-mir-127,ggo-mir-127,ppa-mir-127,dma-mir-127,cpo-mir-127,pal-mir-127,dno-mir-127,ocu-mir-127,tch-mir-127,nle-mir-127,oga-mir-127,sbo-mir-127,cfa-mir-127,pha-mir-127,mmu-mir-127,eca-mir-127,cgr-mir-127,bta-mir-127,efu-mir-127,rno-mir-127,ssc-mir-127,chi-mir-127,oar-mir-127,	hsa-mir-127	tgtgatcactgtctccagcctgCTGAAGCTCAGAGGGCTCTGATtcagaaagatcaTCGGATCCGTCTGAGCTTGGCTggtcggaagtctcatcatc	hsa-miR-127-3p	TCGGATCCGTCTGAGCTTGGCT	3'	gp1a	............((.(((((.(((.(((((((((.....(((((((((.((.((((((((.....))..)))))).)).)))))))))))))))..))))))...)))))..))..((....))..	102	52.4	-45.7	2483	2412	13799	2551	8537	2350	7227	2056	6046	2862	2668	3179	1636.61	1949.94	7256.87	5085.28	6114.86	4478.85	4962.13	3209.92	3650.28	4261.74	2163.06	5229.63	middle
93	173	hsa-miR-128-3p	TCACAGTGAACCGGTCTCTTT	21	chr3	+	35744476	35744559	tgtgcagtgggaaggggggccgatacactgtacgagagtgagtagcaggtcTCACAGTGAACCGGTCTCTTTccctactgtgtc	19	hsa-mir-128-2,ppy-mir-128-2,mml-mir-128b,ptr-mir-128-2,cja-mir-128-2,nle-mir-128-2,oga-mir-128-2,mmr-mir-128,cfa-mir-128-2,cpo-mir-128-2,dno-mir-128-2,ocu-mir-128b,mmu-mir-128-2,bta-mir-128-2,eca-mir-128-1,mdo-mir-128a,efu-mir-128a,rno-mir-128-2,ssc-mir-128-2,	hsa-mir-128-2	tgtgcagtgggaagGGGGGCCGATACACTGTACGAGAgtgagtagcaggtcTCACAGTGAACCGGTCTCTTTccctactgtgtc	hsa-miR-128-3p	TCACAGTGAACCGGTCTCTTT	3'	gp1a	.(..(((((((.(..(((((((...((((((..((((.((.....))..))))))))))...)))))))..).)))))))..).	82	56	-37	911	847	1965.5	545.5	1686.5	539.5	2072.5	683	4613.5	691.5	2182	768	600.464	684.743	1033.65	1087.42	1208	1028.23	1423	1066.33	2785.4	1029.7	1769.04	1263.4	middle
94	174	hsa-miR-128-1-5p	CGGGGCCGTAGCACTGTCTGAGA	23	chr2	+	135665366	135665495	tttaatattttgcaataattggccttgttcctgagctgttggattCGGGGCCGTAGCACTGTCTGAGAggtttacatttcTCACAGTGAACCGGTCTCTTTttcagctgcttcctggcttctttttactc	27	hsa-mir-128-1,ptr-mir-128-1,ppy-mir-128-1,mml-mir-128a,ppa-mir-128,age-mir-128,sla-mir-128,bta-mir-128-1,rno-mir-128-1,ssc-mir-128-1,cja-mir-128-1,mmu-mir-128-1,eca-mir-128-2,ggo-mir-128,nle-mir-128-1,oga-mir-128-1,mdo-mir-128b,cfa-mir-128-1,cpo-mir-128-1,pal-mir-128,dno-mir-128-1,ocu-mir-128a,tch-mir-128,efu-mir-128b,chi-mir-128,cgr-mir-128,sha-mir-128,	hsa-mir-128-1	tgagctgttggattCGGGGCCGTAGCACTGTCTGAGAggtttacatttcTCACAGTGAACCGGTCTCTTTttcagctgcttc	hsa-miR-128-1-5p	CGGGGCCGTAGCACTGTCTGAGA	5'	gp1a	....................((((........((((.((((((...(((((((...((((((..((((..(....)..))))))))))...)))))))...)))))).))))...))))...........	99	43.8	-38.4	11	14	10	7	11	0	24	0	25	0	6	0	7.25039	11.3181	5.25898	13.9541	7.87905	0	16.4786	0	15.0938	0	4.86446	0	middle
94	175	hsa-miR-128-3p	TCACAGTGAACCGGTCTCTTT	21	chr2	+	135665366	135665495	tttaatattttgcaataattggccttgttcctgagctgttggattCGGGGCCGTAGCACTGTCTGAGAggtttacatttcTCACAGTGAACCGGTCTCTTTttcagctgcttcctggcttctttttactc	27	hsa-mir-128-1,ptr-mir-128-1,ppy-mir-128-1,mml-mir-128a,ppa-mir-128,age-mir-128,sla-mir-128,bta-mir-128-1,rno-mir-128-1,ssc-mir-128-1,cja-mir-128-1,mmu-mir-128-1,eca-mir-128-2,ggo-mir-128,nle-mir-128-1,oga-mir-128-1,mdo-mir-128b,cfa-mir-128-1,cpo-mir-128-1,pal-mir-128,dno-mir-128-1,ocu-mir-128a,tch-mir-128,efu-mir-128b,chi-mir-128,cgr-mir-128,sha-mir-128,	hsa-mir-128-1	tgagctgttggattCGGGGCCGTAGCACTGTCTGAGAggtttacatttcTCACAGTGAACCGGTCTCTTTttcagctgcttc	hsa-miR-128-3p	TCACAGTGAACCGGTCTCTTT	3'	gp1a	....................((((........((((.((((((...(((((((...((((((..((((..(....)..))))))))))...)))))))...)))))).))))...))))...........	99	43.8	-38.4	911	847	1965.5	545.5	1686.5	539.5	2072.5	683	4613.5	691.5	2182	768	600.464	684.743	1033.65	1087.42	1208	1028.23	1423	1066.33	2785.4	1029.7	1769.04	1263.4	middle
95	176	hsa-miR-129-5p	CTTTTTGCGGTCTGGGCTTGC	21	chr11	+	43581380	43581487	aagccggcatattctgcccttcgcgaatCTTTTTGCGGTCTGGGCTTGCtgtacataactcaatagccggAAGCCCTTACCCCAAAAAGCATttgcggagggcgcact	19	hsa-mir-129-2,ppy-mir-129-2,ptr-mir-129-2,mml-mir-129-2,cja-mir-129-1,ggo-mir-129,mmu-mir-129-2,bta-mir-129-2,eca-mir-129b,cfa-mir-129-2,efu-mir-129a,rno-mir-129-2,ssc-mir-129a,cpo-mir-129-2,pal-mir-129a,dno-mir-129-2,ocu-mir-129-2,chi-mir-129,tch-mir-129-2,	hsa-mir-129-2	tgcccttcgcgaatCTTTTTGCGGTCTGGGCTTGCtgtacataactcaatagccggAAGCCCTTACCCCAAAAAGCATttgcggagggcg	hsa-miR-129-5p	CTTTTTGCGGTCTGGGCTTGC	5'	gp1a	...............((((((((((((((((((((.(((..(((((((((((..........)))))...))))))..))).))))))).))))))))))))).....	88	52.8	-48.8	4.5	0	21	52	20.5	41.5	2.5	72	7.5	66	9	69.5	2.96607	0	11.0439	103.659	14.6837	79.0946	1.71653	112.41	4.52813	98.2791	7.29669	114.331	middle
95	177	hsa-miR-129-2-3p	AAGCCCTTACCCCAAAAAGCAT	22	chr11	+	43581380	43581487	aagccggcatattctgcccttcgcgaatCTTTTTGCGGTCTGGGCTTGCtgtacataactcaatagccggAAGCCCTTACCCCAAAAAGCATttgcggagggcgcact	19	hsa-mir-129-2,ppy-mir-129-2,ptr-mir-129-2,mml-mir-129-2,cja-mir-129-1,ggo-mir-129,mmu-mir-129-2,bta-mir-129-2,eca-mir-129b,cfa-mir-129-2,efu-mir-129a,rno-mir-129-2,ssc-mir-129a,cpo-mir-129-2,pal-mir-129a,dno-mir-129-2,ocu-mir-129-2,chi-mir-129,tch-mir-129-2,	hsa-mir-129-2	tgcccttcgcgaatCTTTTTGCGGTCTGGGCTTGCtgtacataactcaatagccggAAGCCCTTACCCCAAAAAGCATttgcggagggcg	hsa-miR-129-2-3p	AAGCCCTTACCCCAAAAAGCAT	3'	gp1a	...............((((((((((((((((((((.(((..(((((((((((..........)))))...))))))..))).))))))).))))))))))))).....	88	52.8	-48.8	8	0	70	54	66	46	7	103	12	65	35	64	5.27301	0	36.8129	107.646	47.2743	87.6711	4.80627	160.808	7.24501	96.7901	28.376	105.284	middle
96	178	hsa-miR-129-5p	CTTTTTGCGGTCTGGGCTTGC	21	chr7	+	128207857	128207951	gctgctgtctcctttggatCTTTTTGCGGTCTGGGCTTGCtgttcctctcaacagtagtcaggAAGCCCTTACCCCAAAAAGTATctgcgggagg	19	hsa-mir-129-1,ppy-mir-129-1,mml-mir-129-1,ptr-mir-129-1,cja-mir-129-2,mmu-mir-129-1,bta-mir-129-1,eca-mir-129a,mdo-mir-129,cfa-mir-129-1,tch-mir-129-1,efu-mir-129b,rno-mir-129-1,ssc-mir-129b,cpo-mir-129-1,pal-mir-129b,dno-mir-129-1,ocu-mir-129-1,cgr-mir-129,	hsa-mir-129-1	ggatCTTTTTGCGGTCTGGGCTTGCtgttcctctcaacagtagtcaggAAGCCCTTACCCCAAAAAGTATct	hsa-miR-129-5p	CTTTTTGCGGTCTGGGCTTGC	5'	gp1a	........(((((..(((((((((((.(((..((((((.(((.....((....))....))).))))))..))).))))))).))))..))))).	86	52.6	-38.4	4.5	0	21	52	20.5	41.5	2.5	72	7.5	66	9	69.5	2.96607	0	11.0439	103.659	14.6837	79.0946	1.71653	112.41	4.52813	98.2791	7.29669	114.331	middle
96	179	hsa-miR-129-1-3p	AAGCCCTTACCCCAAAAAGTAT	22	chr7	+	128207857	128207951	gctgctgtctcctttggatCTTTTTGCGGTCTGGGCTTGCtgttcctctcaacagtagtcaggAAGCCCTTACCCCAAAAAGTATctgcgggagg	19	hsa-mir-129-1,ppy-mir-129-1,mml-mir-129-1,ptr-mir-129-1,cja-mir-129-2,mmu-mir-129-1,bta-mir-129-1,eca-mir-129a,mdo-mir-129,cfa-mir-129-1,tch-mir-129-1,efu-mir-129b,rno-mir-129-1,ssc-mir-129b,cpo-mir-129-1,pal-mir-129b,dno-mir-129-1,ocu-mir-129-1,cgr-mir-129,	hsa-mir-129-1	ggatCTTTTTGCGGTCTGGGCTTGCtgttcctctcaacagtagtcaggAAGCCCTTACCCCAAAAAGTATct	hsa-miR-129-1-3p	AAGCCCTTACCCCAAAAAGTAT	3'	gp1a	........(((((..(((((((((((.(((..((((((.(((.....((....))....))).))))))..))).))))))).))))..))))).	86	52.6	-38.4	0	0	11	29	0	10	0	13	0	25	0	31	0	0	5.78488	57.8099	0	19.0589	0	20.2962	0	37.2269	0	50.9967	middle
97	180	hsa-miR-130b-5p_R+1	ACTCTTTCCCTGTTGCACTACT	22	chr22	+	21653284	21653395	ccctgggggaggcactggcaggcctgcccgacACTCTTTCCCTGTTGCACTACTataggccgctgggaagCAGTGCAATGATGAAAGGGCATcggtcaggtccagcctgcta	17	hsa-mir-130b,ptr-mir-130b,ppy-mir-130b,mml-mir-130b,cja-mir-130b,ggo-mir-130b,pha-mir-130b,bta-mir-130b,eca-mir-130b,cfa-mir-130b,dno-mir-130b,rno-mir-130b,ssc-mir-130b,cpo-mir-130b,ocu-mir-130b,chi-mir-130b,cgr-mir-130b,	hsa-mir-130b	ggcctgcccgacACTCTTTCCCTGTTGCACTACtataggccgctgggaagCAGTGCAATGATGAAAGGGCATcggtcaggtc	hsa-miR-130b-5p	ACTCTTTCCCTGTTGCACTAC	5'	gp1a	((....))..((((..(((.((((((.((((..(((((((...((((((((..........(((....)))))))))))...)))))))..)))).))))))..))))))).	101	60.7	-46.2	225	71	476	24	300	39	733	28	439	33	315	30	148.303	57.3988	250.328	47.8427	214.883	74.3298	503.285	43.7149	265.047	49.1396	255.384	49.3516	middle
97	181	hsa-miR-130b-3p	CAGTGCAATGATGAAAGGGCAT	22	chr22	+	21653284	21653395	ccctgggggaggcactggcaggcctgcccgacACTCTTTCCCTGTTGCACTACTataggccgctgggaagCAGTGCAATGATGAAAGGGCATcggtcaggtccagcctgcta	17	hsa-mir-130b,ptr-mir-130b,ppy-mir-130b,mml-mir-130b,cja-mir-130b,ggo-mir-130b,pha-mir-130b,bta-mir-130b,eca-mir-130b,cfa-mir-130b,dno-mir-130b,rno-mir-130b,ssc-mir-130b,cpo-mir-130b,ocu-mir-130b,chi-mir-130b,cgr-mir-130b,	hsa-mir-130b	ggcctgcccgacACTCTTTCCCTGTTGCACTACtataggccgctgggaagCAGTGCAATGATGAAAGGGCATcggtcaggtc	hsa-miR-130b-3p	CAGTGCAATGATGAAAGGGCAT	3'	gp1a	((....))..((((..(((.((((((.((((..(((((((...((((((((..........(((....)))))))))))...)))))))..)))).))))))..))))))).	101	60.7	-46.2	379	70	661	10	412	37	1150	51	931	41	345	17	249.809	56.5903	347.619	19.9344	295.106	70.5181	789.602	79.6235	562.092	61.0522	279.706	27.9659	middle
98	182	hsa-miR-130a-5p	GCTCTTTTCACATTGTGCTACT	22	chr11	+	57641198	57641286	tgctgctggccagaGCTCTTTTCACATTGTGCTACTgtctgcacctgtcactagCAGTGCAATGTTAAAAGGGCATtggccgtgtagtg	28	hsa-mir-130a,ppy-mir-130a,ggo-mir-130a,ppa-mir-130a,mne-mir-130a,ptr-mir-130a,mml-mir-130a,cja-mir-130a,mmr-mir-130a,nle-mir-130a,dma-mir-130a,oga-mir-130a,pha-mir-130a,mmu-mir-130a,bta-mir-130a,eca-mir-130a,mdo-mir-130a,cfa-mir-130a,pal-mir-130,efu-mir-130,rno-mir-130a,ssc-mir-130a,cpo-mir-130a,dno-mir-130a,ocu-mir-130a,chi-mir-130a,cgr-mir-130a,tch-mir-130a,	hsa-mir-130a	tgctgctggccagaGCTCTTTTCACATTGTGCTACTgtctgcacctgtcactagCAGTGCAATGTTAAAAGGGCATtggccgtgtagtg	hsa-miR-130a-5p	GCTCTTTTCACATTGTGCTACT	5'	gp1a	.(((((((((((..((((((((.((((((..((.(((...((....))...))).))..)))))).))))))))..)))))).))))).	87	50.6	-41.4	10	12	19	6	5	0	7	9	5	0	0	0	6.59126	9.7012	9.99207	11.9607	3.58139	0	4.80627	14.0512	3.01875	0	0	0	middle
98	183	hsa-miR-130a-3p	CAGTGCAATGTTAAAAGGGCAT	22	chr11	+	57641198	57641286	tgctgctggccagaGCTCTTTTCACATTGTGCTACTgtctgcacctgtcactagCAGTGCAATGTTAAAAGGGCATtggccgtgtagtg	28	hsa-mir-130a,ppy-mir-130a,ggo-mir-130a,ppa-mir-130a,mne-mir-130a,ptr-mir-130a,mml-mir-130a,cja-mir-130a,mmr-mir-130a,nle-mir-130a,dma-mir-130a,oga-mir-130a,pha-mir-130a,mmu-mir-130a,bta-mir-130a,eca-mir-130a,mdo-mir-130a,cfa-mir-130a,pal-mir-130,efu-mir-130,rno-mir-130a,ssc-mir-130a,cpo-mir-130a,dno-mir-130a,ocu-mir-130a,chi-mir-130a,cgr-mir-130a,tch-mir-130a,	hsa-mir-130a	tgctgctggccagaGCTCTTTTCACATTGTGCTACTgtctgcacctgtcactagCAGTGCAATGTTAAAAGGGCATtggccgtgtagtg	hsa-miR-130a-3p	CAGTGCAATGTTAAAAGGGCAT	3'	gp1a	.(((((((((((..((((((((.((((((..((.(((...((....))...))).))..)))))).))))))))..)))))).))))).	87	50.6	-41.4	2905	4668	2051	1589	1311	935	610	2311	555	1872	463	1579	1914.76	3773.77	1078.62	3167.58	939.04	1782.01	418.832	3608.04	335.082	2787.55	375.374	2597.54	middle
99	184	hsa-miR-132-5p	ACCGTGGCTTTCGATTGTTACT	22	chr17	-	2049908	2050008	ccgcccccgcgtctccagggcaACCGTGGCTTTCGATTGTTACTgtgggaactggaggTAACAGTCTACAGCCATGGTCGccccgcagcacgcccacgcgc	20	hsa-mir-132,ppy-mir-132,mml-mir-132,cja-mir-132,nle-mir-132,oga-mir-132,mmr-mir-132,cpo-mir-132,pal-mir-132,pha-mir-132,mmu-mir-132,bta-mir-132,eca-mir-132,mdo-mir-132,cfa-mir-132,efu-mir-132,ssc-mir-132,rno-mir-132,dno-mir-132,cgr-mir-132,	hsa-mir-132	ccgcccccgcgtctccagggcaACCGTGGCTTTCGATTGTTACTgtgggaactggaggTAACAGTCTACAGCCATGGTCGccccgcagcacgcccacgcgc	hsa-miR-132-5p	ACCGTGGCTTTCGATTGTTACT	5'	gp1a	.(((....((((((...((((.(((((((((...((((((((((............))))))))))...))))))))).))))...)).))))....))).	99	65.3	-44.9	147	104	357	83	313	148	138	165	189	108	109	115	96.8915	84.0771	187.746	165.456	224.195	282.072	94.7522	257.605	114.109	160.82	88.371	189.181	middle
99	185	hsa-miR-132-3p	TAACAGTCTACAGCCATGGTCG	22	chr17	-	2049908	2050008	ccgcccccgcgtctccagggcaACCGTGGCTTTCGATTGTTACTgtgggaactggaggTAACAGTCTACAGCCATGGTCGccccgcagcacgcccacgcgc	20	hsa-mir-132,ppy-mir-132,mml-mir-132,cja-mir-132,nle-mir-132,oga-mir-132,mmr-mir-132,cpo-mir-132,pal-mir-132,pha-mir-132,mmu-mir-132,bta-mir-132,eca-mir-132,mdo-mir-132,cfa-mir-132,efu-mir-132,ssc-mir-132,rno-mir-132,dno-mir-132,cgr-mir-132,	hsa-mir-132	ccgcccccgcgtctccagggcaACCGTGGCTTTCGATTGTTACTgtgggaactggaggTAACAGTCTACAGCCATGGTCGccccgcagcacgcccacgcgc	hsa-miR-132-3p	TAACAGTCTACAGCCATGGTCG	3'	gp1a	.(((....((((((...((((.(((((((((...((((((((((............))))))))))...))))))))).))))...)).))))....))).	99	65.3	-44.9	976	580	2109	280	1279	588	714	918	846	622	579	415	643.307	468.891	1109.12	558.164	916.119	1120.67	490.24	1433.22	510.773	926.206	469.42	682.698	middle
100	186	hsa-miR-133a-5p	AGCTGGTAAAATGGAACCAAAT	22	chr18	-	21825698	21825785	acaatgctttgctagAGCTGGTAAAATGGAACCAAATcgcctcttcaatggaTTTGGTCCCCTTCAACCAGCTGTagctatgcattga	25	hsa-mir-133a-1,ptr-mir-133a-1,ppy-mir-133a,mml-mir-133a,ggo-mir-133a,ppa-mir-133a,mne-mir-133a,age-mir-133a,lla-mir-133a,sla-mir-133a,cja-mir-133a-1,mmu-mir-133a-1,bta-mir-133a-2,cfa-mir-133a,eca-mir-133a,mdo-mir-133a-1,mdo-mir-133a-2,efu-mir-133-2,rno-mir-133a,ssc-mir-133a-2,cpo-mir-133a-2,pal-mir-133a-2,ocu-mir-133a,dno-mir-133a-2,dno-mir-133a-1,	hsa-mir-133a-1	acaatgctttgctagAGCTGGTAAAATGGAACCAAATcgcctcttcaatggaTTTGGTCCCCTTCAACCAGCTGtagctatgcattga	hsa-miR-133a-5p	AGCTGGTAAAATGGAACCAAAT	5'	gp1a	.((((((...((((.(((((((..((.((.((((((((............)))))))).)).))..))))))).))))...)))))).	86	44.3	-40	13	8.5	31.5	259.5	68.5	383	0	542	6.5	337	14.5	258.5	8.56864	6.87168	16.5658	517.299	49.065	729.957	0	846.195	3.92438	501.819	11.7558	425.247	middle
100	187	hsa-miR-133a-3p_R+1	TTTGGTCCCCTTCAACCAGCTGT	23	chr18	-	21825698	21825785	acaatgctttgctagAGCTGGTAAAATGGAACCAAATcgcctcttcaatggaTTTGGTCCCCTTCAACCAGCTGTagctatgcattga	25	hsa-mir-133a-1,ptr-mir-133a-1,ppy-mir-133a,mml-mir-133a,ggo-mir-133a,ppa-mir-133a,mne-mir-133a,age-mir-133a,lla-mir-133a,sla-mir-133a,cja-mir-133a-1,mmu-mir-133a-1,bta-mir-133a-2,cfa-mir-133a,eca-mir-133a,mdo-mir-133a-1,mdo-mir-133a-2,efu-mir-133-2,rno-mir-133a,ssc-mir-133a-2,cpo-mir-133a-2,pal-mir-133a-2,ocu-mir-133a,dno-mir-133a-2,dno-mir-133a-1,	hsa-mir-133a-1	acaatgctttgctagAGCTGGTAAAATGGAACCAAATcgcctcttcaatggaTTTGGTCCCCTTCAACCAGCTGtagctatgcattga	hsa-miR-133a-3p	TTTGGTCCCCTTCAACCAGCTG	3'	gp1a	.((((((...((((.(((((((..((.((.((((((((............)))))))).)).))..))))))).))))...)))))).	86	44.3	-40	614.5	596.333	1552.17	16640	2264.5	15250.3	193.667	36293.7	225.667	22817.5	393.333	17389	405.033	482.096	816.282	33170.9	1622.01	29065.5	132.974	56663.3	136.246	33977	318.892	28605.9	high
101	188	hsa-miR-133b_R-1	TTTGGTCCCCTTCAACCAGCT	21	chr6	+	52148919	52149041	gtcacctcagaagaaagatgccccctgctctggctggtcaaacggaaccaagtccgtcttcctgagaggTTTGGTCCCCTTCAACCAGCTacagcagggctggcaatgcccagtccttggaga	17	hsa-mir-133b,ptr-mir-133b,ppy-mir-133b,mml-mir-133b,cja-mir-133b,ggo-mir-133b,bta-mir-133b,cfa-mir-133b,rno-mir-133b,eca-mir-133b,mdo-mir-133b,ssc-mir-133b,cpo-mir-133b,ocu-mir-133b,pal-mir-133b,dno-mir-133b,chi-mir-133b,	hsa-mir-133b	cctcagaagaaagatgccccctgctctggctggtcaaacggaaccaagtccgtcttcctgagaggTTTGGTCCCCTTCAACCAGCTAcagcagggctggcaatgcccagtccttggaga	hsa-miR-133b	TTTGGTCCCCTTCAACCAGCTA	3'	gp1a	.....(((..(.((....(((((((((((.((((((((..((.((.((((((.((.((((...)))))))))))).)).))..)))))))).)))))))..))))........)).)..))).	117	56.9	-48.2	32	21.3333	101.667	814	165	897.333	7.66667	2115.67	9.66667	1329	13.3333	950	21.092	17.2466	53.4663	1622.66	118.186	1710.22	5.26401	3303.07	5.83626	1978.98	10.8099	1562.8	middle
102	189	hsa-miR-133a-5p	AGCTGGTAAAATGGAACCAAAT	22	chr20	+	62564899	62565024	gttcctcggatctgggagccaaatgctttgctagAGCTGGTAAAATGGAACCAAATcgactgtccaatggaTTTGGTCCCCTTCAACCAGCTGTagctgtgcattgatggcgccgtgcggcccggc	15	hsa-mir-133a-2,ppy-mir-133c,mml-mir-133c,ptr-mir-133a-2,cja-mir-133a-2,mmu-mir-133a-2,bta-mir-133a-1,eca-mir-133a-2,cfa-mir-133c,efu-mir-133-1,ssc-mir-133a-1,cpo-mir-133a-1,pal-mir-133a-1,chi-mir-133a,oar-mir-133,	hsa-mir-133a-2	gggagccaaatgctttgctagAGCTGGTAAAATGGAACCAAATcgactgtccaatggaTTTGGTCCCCTTCAACCAGCTGtagctgtgcattgatggcgccg	hsa-miR-133a-5p	AGCTGGTAAAATGGAACCAAAT	5'	gp1a	.....((((..(..((.(((((((((...((((.(((((((..((.((.((((((((............)))))))).)).))..))))))).))))...)))))..)))).))....)..)))).	120	54.8	-51.2	13	8.5	31.5	259.5	68.5	383	0	542	6.5	337	14.5	258.5	8.56864	6.87168	16.5658	517.299	49.065	729.957	0	846.195	3.92438	501.819	11.7558	425.247	middle
102	190	hsa-miR-133a-3p_R+1	TTTGGTCCCCTTCAACCAGCTGT	23	chr20	+	62564899	62565024	gttcctcggatctgggagccaaatgctttgctagAGCTGGTAAAATGGAACCAAATcgactgtccaatggaTTTGGTCCCCTTCAACCAGCTGTagctgtgcattgatggcgccgtgcggcccggc	15	hsa-mir-133a-2,ppy-mir-133c,mml-mir-133c,ptr-mir-133a-2,cja-mir-133a-2,mmu-mir-133a-2,bta-mir-133a-1,eca-mir-133a-2,cfa-mir-133c,efu-mir-133-1,ssc-mir-133a-1,cpo-mir-133a-1,pal-mir-133a-1,chi-mir-133a,oar-mir-133,	hsa-mir-133a-2	gggagccaaatgctttgctagAGCTGGTAAAATGGAACCAAATcgactgtccaatggaTTTGGTCCCCTTCAACCAGCTGtagctgtgcattgatggcgccg	hsa-miR-133a-3p	TTTGGTCCCCTTCAACCAGCTG	3'	gp1a	.....((((..(..((.(((((((((...((((.(((((((..((.((.((((((((............)))))))).)).))..))))))).))))...)))))..)))).))....)..)))).	120	54.8	-51.2	614.5	596.333	1552.17	16640	2264.5	15250.3	193.667	36293.7	225.667	22817.5	393.333	17389	405.033	482.096	816.282	33170.9	1622.01	29065.5	132.974	56663.3	136.246	33977	318.892	28605.9	high
103	191	hsa-miR-134-5p	TGTGACTGGTTGACCAGAGGGG	22	chr14	+	101054684	101054764	gtccagggtgTGTGACTGGTTGACCAGAGGGGcatgcactgtgttcaccctgtgggccacctagtcaccaaccctcagcat	16	hsa-mir-134,ppy-mir-134,ppa-mir-134,mne-mir-134,ptr-mir-134,mml-mir-134,cja-mir-134,ggo-mir-134,mmu-mir-134,bta-mir-134,eca-mir-134,cfa-mir-134,rno-mir-134,cpo-mir-134,ocu-mir-134,cgr-mir-134,	hsa-mir-134	cagggtgTGTGACTGGTTGACCAGAGGGGcatgcactgtgttcacCCTGTGGGCCACCTAGTCACCAAccctc	hsa-miR-134-5p	TGTGACTGGTTGACCAGAGGGG	5'	gp1a	((..(((((..((((((((.((.(((.((((((((.....))))...)))).)))..)).))))))))..)))))..))..	79	59.3	-37.2	50	41	526	49	243	52	223	59	203	54	118	69	32.9563	33.1458	276.623	97.6788	174.055	99.1065	153.114	92.1135	122.561	80.4102	95.6677	113.509	middle
104	192	hsa-miR-135a-5p	TATGGCTTTTTATTCCTATGTGA	23	chr3	-	52294219	52294308	aggcctcgctgttctcTATGGCTTTTTATTCCTATGTGAttctactgctcactcatatagggattggagccgtggcgcacggcggggaca	19	hsa-mir-135a-1,ppy-mir-135a-1,mml-mir-135a-1,age-mir-135-1,lla-mir-135-1,ptr-mir-135a-1,cja-mir-135,ppa-mir-135-1,mmu-mir-135a-1,bta-mir-135a-1,chi-mir-135a,eca-mir-135a,cfa-mir-135a-1,ssc-mir-135-1,cpo-mir-135a-1,pal-mir-135-2,dno-mir-135a-1,ocu-mir-135a-1,tch-mir-135a,	hsa-mir-135a-1	aggcctcgctgttctcTATGGCTTTTTATTCCTATGTGAttctactgctcactcaTATAGGGATTGGAGCCGTGGCGcacggcggggaca	hsa-miR-135a-5p	TATGGCTTTTTATTCCTATGTGA	5'	gp1a	...(((((((((...(((((((((...((((((((((((.............))))))))))))..)))))))))...)))))))))...	84	52.2	-42.1	54.5	283	77	58.5	22.5	19	0	19	9.5	46.5	21.5	256	35.9224	228.787	40.4942	116.617	16.1162	36.212	0	29.6637	5.73563	69.2421	17.431	421.134	middle
105	193	hsa-miR-135a-5p	TATGGCTTTTTATTCCTATGTGA	23	chr12	+	97563810	97563939	caagataaattcactctagtgcttTATGGCTTTTTATTCCTATGTGAtagtaataaagtctcatgtagggatggaagccatgaaatacattgtgaaaaatcatcaactaagaaggggccatcagtataga	21	hsa-mir-135a-2,ptr-mir-135a-2,ppy-mir-135a-2,mml-mir-135a-2,ggo-mir-135a,ppa-mir-135-2,age-mir-135-2,bta-mir-135a-2,eca-mir-135a-2,ssc-mir-135-2,lla-mir-135-2,mmu-mir-135a-2,rno-mir-135a,mdo-mir-135a,cfa-mir-135a-2,efu-mir-135,cpo-mir-135a-2,dno-mir-135a-2,ocu-mir-135a-2,pal-mir-135-1,sha-mir-135a,	hsa-mir-135a-2	agataaattcactctagtgcttTATGGCTTTTTATTCCTATGTGAtagtaataaagtctcATGTAGGGATGGAAGCCATGAAatacattgtgaaaaatca	hsa-miR-135a-5p	TATGGCTTTTTATTCCTATGTGA	5'	gp1a	...(((...(((((....((..(((((((((.(..(((((((..(((.............)))..)))))))..))))))))))..))...)))))..))).....(((.....((....))....))).	98	34.6	-33.8	54.5	283	77	58.5	22.5	19	0	19	9.5	46.5	21.5	256	35.9224	228.787	40.4942	116.617	16.1162	36.212	0	29.6637	5.73563	69.2421	17.431	421.134	middle
106	194	hsa-miR-135b-5p	TATGGCTTTTCATTCCTATGTGA	23	chr1	-	205448291	205448403	ccctccactctgctgtggccTATGGCTTTTCATTCCTATGTGAttgctgtcccaaactcATGTAGGGCTAAAAGCCATGGGctacagtgaggggcgagctccttctcctgcgc	16	hsa-mir-135b,mml-mir-135b,ptr-mir-135b,ppy-mir-135b,ggo-mir-135b,mmu-mir-135b,bta-mir-135b,eca-mir-135b,mdo-mir-135b,cfa-mir-135b,rno-mir-135b,cpo-mir-135b,dno-mir-135b,ocu-mir-135b,chi-mir-135b,tch-mir-135b,	hsa-mir-135b	cactctgctgtggccTATGGCTTTTCATTCCTATGTGAttgctgtcccaaactcATGTAGGGCTAAAAGCCATGGGctacagtgaggggcgagctcc	hsa-miR-135b-5p	TATGGCTTTTCATTCCTATGTGA	5'	gp1a	(((((......(((((((((((((((((((...(((((..((((((......)))..)))..)))))..))))))))))))))))))))))))..(((......)))......	93	54.9	-50.3	3910	573	3686	9	2185	33	3992	53	5963	20	6133	0	2577.18	463.232	1938.46	17.941	1565.07	62.8945	2740.95	82.746	3600.17	29.7816	4972.29	0	middle
106	195	hsa-miR-135b-3p	ATGTAGGGCTAAAAGCCATGGG	22	chr1	-	205448291	205448403	ccctccactctgctgtggccTATGGCTTTTCATTCCTATGTGAttgctgtcccaaactcATGTAGGGCTAAAAGCCATGGGctacagtgaggggcgagctccttctcctgcgc	16	hsa-mir-135b,mml-mir-135b,ptr-mir-135b,ppy-mir-135b,ggo-mir-135b,mmu-mir-135b,bta-mir-135b,eca-mir-135b,mdo-mir-135b,cfa-mir-135b,rno-mir-135b,cpo-mir-135b,dno-mir-135b,ocu-mir-135b,chi-mir-135b,tch-mir-135b,	hsa-mir-135b	cactctgctgtggccTATGGCTTTTCATTCCTATGTGAttgctgtcccaaactcATGTAGGGCTAAAAGCCATGGGctacagtgaggggcgagctcc	hsa-miR-135b-3p	ATGTAGGGCTAAAAGCCATGGG	3'	gp1a	(((((......(((((((((((((((((((...(((((..((((((......)))..)))..)))))..))))))))))))))))))))))))..(((......)))......	93	54.9	-50.3	339	12	131	0	48	0	148	0	159	0	91	0	223.444	9.7012	68.8927	0	34.3813	0	101.618	0	95.9964	0	73.7776	0	middle
107	196	hsa-miR-136-5p_R-1	ACTCCATTTGTTTTGATGATGG	22	chr14	+	100884697	100884788	ttggatgagccctcggaggACTCCATTTGTTTTGATGATGGattcttatgctcCATCATCGTCTCAAATGAGTCTtcagagggttctatcat	23	hsa-mir-136,ptr-mir-136,ppy-mir-136,ggo-mir-136,ppa-mir-136,mml-mir-136,nle-mir-136,oga-mir-136,mmr-mir-136,mmu-mir-136,bta-mir-136,eca-mir-136,cfa-mir-136,cpo-mir-136,pal-mir-136,tch-mir-136,efu-mir-136,rno-mir-136,ssc-mir-136,dno-mir-136,ocu-mir-136,chi-mir-136,oar-mir-136,	hsa-mir-136	tgagccctcggaggACTCCATTTGTTTTGATGATGGAttcttatgctcCATCATCGTCTCAAATGAGTCTtcagagggttct	hsa-miR-136-5p	ACTCCATTTGTTTTGATGATGGA	5'	gp1a	...(((((((((((.(((((((.((((((...((((((((((.........))))))))))...))))))))))))).)))))))).)))..	87	43.5	-48.1	29	34	238	25	177	24	84	14	71	24	44	24	19.1147	27.4867	125.164	49.8361	126.781	45.7414	57.6753	21.8574	42.8663	35.7379	35.6727	39.4813	middle
107	197	hsa-miR-136-3p	CATCATCGTCTCAAATGAGTCT	22	chr14	+	100884697	100884788	ttggatgagccctcggaggACTCCATTTGTTTTGATGATGGattcttatgctcCATCATCGTCTCAAATGAGTCTtcagagggttctatcat	23	hsa-mir-136,ptr-mir-136,ppy-mir-136,ggo-mir-136,ppa-mir-136,mml-mir-136,nle-mir-136,oga-mir-136,mmr-mir-136,mmu-mir-136,bta-mir-136,eca-mir-136,cfa-mir-136,cpo-mir-136,pal-mir-136,tch-mir-136,efu-mir-136,rno-mir-136,ssc-mir-136,dno-mir-136,ocu-mir-136,chi-mir-136,oar-mir-136,	hsa-mir-136	tgagccctcggaggACTCCATTTGTTTTGATGATGGAttcttatgctcCATCATCGTCTCAAATGAGTCTtcagagggttct	hsa-miR-136-3p	CATCATCGTCTCAAATGAGTCT	3'	gp1a	...(((((((((((.(((((((.((((((...((((((((((.........))))))))))...))))))))))))).)))))))).)))..	87	43.5	-48.1	324	429	2409	191	2184	328	1240	195	954	372	586	360	213.557	346.818	1266.89	380.748	1564.35	625.133	851.397	304.443	575.978	553.937	475.095	592.22	middle
108	198	hsa-miR-137-3p	TTATTGCTTAAGAATACGCGTAG	23	chr1	-	98046068	98046171	ggtcctctgactctcttcggtgacgggtattcttgggtggataatacggattacgttgTTATTGCTTAAGAATACGCGTAGtcgaggagagtaccagcggcagg	17	hsa-mir-137,ppy-mir-137,mml-mir-137,bta-mir-137,ptr-mir-137,cja-mir-137,mmu-mir-137,eca-mir-137,mdo-mir-137a,cfa-mir-137,rno-mir-137,ssc-mir-137,pal-mir-137,dno-mir-137,ocu-mir-137,chi-mir-137,cgr-mir-137,	hsa-mir-137	ggtcctctgactctcttcggtgACGGGTATTCTTGGGTGGATAATacggattacgttgTTATTGCTTAAGAATACGCGTAGtcgaggagagtaccagcggca	hsa-miR-137-3p	TTATTGCTTAAGAATACGCGTAG	3'	gp1a	.(.((.((((((((((((((..(((.((((((((..(..(.(((((((.....)).))))))..)..)))))))).)))..)))))))))))..))).)))...	100	50	-47.7	0	0	76	111	30	71	0	112	0	150	0	92	0	0	39.9683	221.272	21.4883	135.318	0	174.859	0	223.362	0	151.345	middle
109	199	hsa-miR-138-5p	AGCTGGTGTTGTGAATCAGGCCG	23	chr16	+	56858486	56858631	cccagaggaggaagccggcggagttctggtatcgttgctgcAGCTGGTGTTGTGAATCAGGCCGacgagcagcgcatcctcttacccggctatttcacgacaccagggttgcatcatacccatcctctccaggcgagcctcgtggg	21	hsa-mir-138-2,ppy-mir-138-2,mml-mir-138,ptr-mir-138,bta-mir-138-2,cja-mir-138,ggo-mir-138,nle-mir-138,oga-mir-138-2,mmr-mir-138-2,dno-mir-138-2,mmu-mir-138-2,eca-mir-138-1,mdo-mir-138,cfa-mir-138b,efu-mir-138b,rno-mir-138-2,cpo-mir-138-2,ocu-mir-138-2,pal-mir-138-2,cgr-mir-138,	hsa-mir-138-2	cgttgctgcAGCTGGTGTTGTGAATCAGGCCGacgagcagcgcatcctcttacccgGCTATTTCACGACACCAGGGTTgcatca	hsa-miR-138-5p	AGCTGGTGTTGTGAATCAGGCCG	5'	gp1a	((((((((.....(((((.((((....(((((...(((..(..(((((((((((((...(((((..(((.((......)))))...)))))..))))))))))))).)..)))..)))))....)))))).)))...)))).))))	146	60.3	-63.8	29.5	449.5	111.5	24.5	31.5	16.5	14.5	21.5	25.5	33	76	31	19.4442	363.391	58.6377	48.8394	22.5627	31.4472	9.95585	33.5668	15.3956	49.1396	61.6165	50.9967	middle
110	200	hsa-miR-138-5p	AGCTGGTGTTGTGAATCAGGCCG	23	chr3	+	44114212	44114310	ccctggcatggtgtggtggggcAGCTGGTGTTGTGAATCAGGCCGttgccaatcagagaacgGCTACTTCACAACACCAGGGCcacaccacactacagg	12	hsa-mir-138-1,oga-mir-138-1,mmr-mir-138-1,mmu-mir-138-1,bta-mir-138-1,eca-mir-138-2,cfa-mir-138a,efu-mir-138a,ssc-mir-138,cpo-mir-138-1,pal-mir-138-1,ocu-mir-138-1,	hsa-mir-138-1	ccctggcatggtgtggtggggcAGCTGGTGTTGTGAATCAGGCCGttgccaatcagagaacgGCTACTTCACAACACCAGGGCCacaccacactacagg	hsa-miR-138-5p	AGCTGGTGTTGTGAATCAGGCCG	5'	gp1a	.((((...((((((((((.(((..(((((((((((((...(((((((...........)))))))..))))))))))))).))).))))))))))))))	98	58.6	-58.2	29.5	449.5	111.5	24.5	31.5	16.5	14.5	21.5	25.5	33	76	31	19.4442	363.391	58.6377	48.8394	22.5627	31.4472	9.95585	33.5668	15.3956	49.1396	61.6165	50.9967	middle
110	201	hsa-miR-138-1-3p_R-1	GCTACTTCACAACACCAGGGC	21	chr3	+	44114212	44114310	ccctggcatggtgtggtggggcAGCTGGTGTTGTGAATCAGGCCGttgccaatcagagaacgGCTACTTCACAACACCAGGGCcacaccacactacagg	12	hsa-mir-138-1,oga-mir-138-1,mmr-mir-138-1,mmu-mir-138-1,bta-mir-138-1,eca-mir-138-2,cfa-mir-138a,efu-mir-138a,ssc-mir-138,cpo-mir-138-1,pal-mir-138-1,ocu-mir-138-1,	hsa-mir-138-1	ccctggcatggtgtggtggggcAGCTGGTGTTGTGAATCAGGCCGttgccaatcagagaacgGCTACTTCACAACACCAGGGCCacaccacactacagg	hsa-miR-138-1-3p	GCTACTTCACAACACCAGGGCC	3'	gp1a	.((((...((((((((((.(((..(((((((((((((...(((((((...........)))))))..))))))))))))).))).))))))))))))))	98	58.6	-58.2	0	7	0	0	0	0	0	0	0	0	0	0	0	5.65903	0	0	0	0	0	0	0	0	0	0	low
111	202	hsa-miR-139-5p	TCTACAGTGCACGTGTCTCCAGT	23	chr11	-	72615033	72615143	gggactggctcaggtgtatTCTACAGTGCACGTGTCTCCAGTgtggctcggaggcTGGAGACGCGGCCCTGTTGGAGTaacaactgaagccggagtctgcgaagggtgggc	21	hsa-mir-139,ppy-mir-139,mml-mir-139,ppa-mir-139,lla-mir-139,mmu-mir-139,rno-mir-139,ssc-mir-139,ptr-mir-139,cja-mir-139,ggo-mir-139,bta-mir-139,eca-mir-139,cfa-mir-139,efu-mir-139,cpo-mir-139,pal-mir-139,dno-mir-139,ocu-mir-139,cgr-mir-139,tch-mir-139,	hsa-mir-139	gtgtatTCTACAGTGCACGTGTCTCCAGTgtggctcggaggcTGGAGACGCGGCCCTGTTGGAGTaac	hsa-miR-139-5p	TCTACAGTGCACGTGTCTCCAGT	5'	gp1a	....(((((((((.((((((((((((.((.((((((((((((...........)))))))))))))).)))).)))))).)).)))).))))).(((..(.....)..)))	89	61.3	-52.9	844	3481	1243	2024	985	1323	315	2202	278	2577	399	2706	556.302	2814.16	653.692	4034.73	705.533	2521.5	216.282	3437.86	167.843	3837.35	323.486	4451.52	middle
111	203	hsa-miR-139-3p	TGGAGACGCGGCCCTGTTGGAGT	23	chr11	-	72615033	72615143	gggactggctcaggtgtatTCTACAGTGCACGTGTCTCCAGTgtggctcggaggcTGGAGACGCGGCCCTGTTGGAGTaacaactgaagccggagtctgcgaagggtgggc	21	hsa-mir-139,ppy-mir-139,mml-mir-139,ppa-mir-139,lla-mir-139,mmu-mir-139,rno-mir-139,ssc-mir-139,ptr-mir-139,cja-mir-139,ggo-mir-139,bta-mir-139,eca-mir-139,cfa-mir-139,efu-mir-139,cpo-mir-139,pal-mir-139,dno-mir-139,ocu-mir-139,cgr-mir-139,tch-mir-139,	hsa-mir-139	gtgtatTCTACAGTGCACGTGTCTCCAGTgtggctcggaggcTGGAGACGCGGCCCTGTTGGAGTaac	hsa-miR-139-3p	TGGAGACGCGGCCCTGTTGGAGT	3'	gp1a	....(((((((((.((((((((((((.((.((((((((((((...........)))))))))))))).)))).)))))).)).)))).))))).(((..(.....)..)))	89	61.3	-52.9	53	198	45	137	17	70	5	118	0	108	9	159	34.9337	160.07	23.6654	273.102	12.1767	133.413	3.43305	184.227	0	160.82	7.29669	261.564	middle
112	204	hsa-miR-140-5p	CAGTGGTTTTACCCTATGGTAG	22	chr16	+	69933073	69933186	gccctgtgtgtgtctctctctgtgtcctgcCAGTGGTTTTACCCTATGGTAGgttacgtcatgctgttctACCACAGGGTAGAACCACGGACaggataccggggcaccctctgc	28	hsa-mir-140,ptr-mir-140,ppy-mir-140,mml-mir-140,cja-mir-140,ggo-mir-140,ppa-mir-140,nle-mir-140,oga-mir-140,mmr-mir-140,cpo-mir-140,dno-mir-140,ocu-mir-140,pha-mir-140,dma-mir-140,mne-mir-140,mmu-mir-140,mdo-mir-140,ssc-mir-140,bta-mir-140,eca-mir-140,cfa-mir-140,pal-mir-140,efu-mir-140,rno-mir-140,chi-mir-140,cgr-mir-140,tch-mir-140,	hsa-mir-140	tgtgtctctctctgtgtcctgcCAGTGGTTTTACCCTATGGTAGgttacgtcatgctgttcTACCACAGGGTAGAACCACGGacaggataccggggcacc	hsa-miR-140-5p	CAGTGGTTTTACCCTATGGTAG	5'	gp1a	((((((...............((((((((((.(((((((((((((.(((((((..(((......)))))))))).))))))))))))))).)))))))))))))).........	78	56.1	-56.1	1824	3524	4015	619	2315	1231	1627	1317	1147	973	1626	950	1202.25	2848.92	2111.48	1233.94	1658.18	2346.15	1117.12	2056.16	692.502	1448.87	1318.27	1562.8	middle
112	205	hsa-miR-140-3p_L-1R+2	ACCACAGGGTAGAACCACGGAC	22	chr16	+	69933073	69933186	gccctgtgtgtgtctctctctgtgtcctgcCAGTGGTTTTACCCTATGGTAGgttacgtcatgctgttctACCACAGGGTAGAACCACGGACaggataccggggcaccctctgc	28	hsa-mir-140,ptr-mir-140,ppy-mir-140,mml-mir-140,cja-mir-140,ggo-mir-140,ppa-mir-140,nle-mir-140,oga-mir-140,mmr-mir-140,cpo-mir-140,dno-mir-140,ocu-mir-140,pha-mir-140,dma-mir-140,mne-mir-140,mmu-mir-140,mdo-mir-140,ssc-mir-140,bta-mir-140,eca-mir-140,cfa-mir-140,pal-mir-140,efu-mir-140,rno-mir-140,chi-mir-140,cgr-mir-140,tch-mir-140,	hsa-mir-140	tgtgtctctctctgtgtcctgcCAGTGGTTTTACCCTATGGTAGgttacgtcatgctgttcTACCACAGGGTAGAACCACGGacaggataccggggcacc	hsa-miR-140-3p	TACCACAGGGTAGAACCACGG	3'	gp1a	((((((...............((((((((((.(((((((((((((.(((((((..(((......)))))))))).))))))))))))))).)))))))))))))).........	78	56.1	-56.1	19961	34323	22679	7760	14202	8097	11957	10195	5902	7873	11035	10051	13156.8	27747.9	11926.9	15469.1	10172.6	15432	8209.8	15916.9	3563.34	11723.5	8946.55	16534.4	high
113	206	hsa-miR-141-5p	CATCTTCCAGTACAGTGTTGGA	22	chr12	+	6964097	6964191	cggccggccctgggtcCATCTTCCAGTACAGTGTTGGAtggtctaattgtgaagctccTAACACTGTCTGGTAAAGATGGCtcccgggtgggttc	20	hsa-mir-141,ptr-mir-141,ppy-mir-141,mml-mir-141,cja-mir-141,ggo-mir-141,ppa-mir-141,mmu-mir-141,bta-mir-141,chi-mir-141,eca-mir-141,cfa-mir-141,efu-mir-141,ssc-mir-141,cpo-mir-141,pal-mir-141,dno-mir-141,ocu-mir-141,cgr-mir-141,tch-mir-141,	hsa-mir-141	cggccggccctgggtcCATCTTCCAGTACAGTGTTGGAtggtctaattgtgaagctccTAACACTGTCTGGTAAAGATGGctcccgggtgggttc	hsa-miR-141-5p	CATCTTCCAGTACAGTGTTGGA	5'	gp1a	..(((..(((.(((.(((((((((((.(((((((((((...((.......))...))).))))))))))))..)))))))..))))))..)))..	91	55.8	-46.6	127	30	401	0	318	6	437	7	267	7	383	8	83.709	24.253	210.885	0	227.776	11.4354	300.049	10.9287	161.201	10.4235	310.515	13.1604	middle
113	207	hsa-miR-141-3p_R+1	TAACACTGTCTGGTAAAGATGGC	23	chr12	+	6964097	6964191	cggccggccctgggtcCATCTTCCAGTACAGTGTTGGAtggtctaattgtgaagctccTAACACTGTCTGGTAAAGATGGCtcccgggtgggttc	20	hsa-mir-141,ptr-mir-141,ppy-mir-141,mml-mir-141,cja-mir-141,ggo-mir-141,ppa-mir-141,mmu-mir-141,bta-mir-141,chi-mir-141,eca-mir-141,cfa-mir-141,efu-mir-141,ssc-mir-141,cpo-mir-141,pal-mir-141,dno-mir-141,ocu-mir-141,cgr-mir-141,tch-mir-141,	hsa-mir-141	cggccggccctgggtcCATCTTCCAGTACAGTGTTGGAtggtctaattgtgaagctccTAACACTGTCTGGTAAAGATGGctcccgggtgggttc	hsa-miR-141-3p	TAACACTGTCTGGTAAAGATGG	3'	gp1a	..(((..(((.(((.(((((((((((.(((((((((((...((.......))...))).))))))))))))..)))))))..))))))..)))..	91	55.8	-46.6	25493.5	8035	31760	137	36257	769	39481.5	550	34692	1454	60291	822	16803.4	6495.76	16702.5	273.102	25970.1	1465.63	27108.4	858.685	20945.3	2165.12	48880.5	1352.24	high
114	208	hsa-miR-142-5p_L+2R-3	CCCATAAAGTAGAAAGCACT	20	chr17	-	58331215	58331325	acagacagacagtgcagtcaCCCATAAAGTAGAAAGCACTactaacagcactggagggTGTAGTGTTTCCTACTTTATGGatgagtgtactgtgggcttcggagatcacgc	20	hsa-mir-142,ppy-mir-142,mml-mir-142,bta-mir-142,rno-mir-142,ptr-mir-142,cja-mir-142,ggo-mir-142,mmu-mir-142a,eca-mir-142,mdo-mir-142,cfa-mir-142,pal-mir-142,efu-mir-142,ssc-mir-142,cpo-mir-142,dno-mir-142,ocu-mir-142,cgr-mir-142,tch-mir-142,	hsa-mir-142	gacagtgcagtcaccCATAAAGTAGAAAGCACTACTaacagcactggagggTGTAGTGTTTCCTACTTTATGGAtgagtgtactgtg	hsa-miR-142-5p	CATAAAGTAGAAAGCACTACT	5'	gp1a	........((((((((.(((.(((((((((((.(((((((((...((....))......))))))))).))))))))))).))).))))))))..................	85	47.7	-44.4	9412	11399	31586	894	11553	1143	8922	579	10533	1697	12008	1996	6203.69	9215.33	16611	1782.14	8275.15	2178.44	6125.94	903.961	6359.31	2526.96	9735.4	3283.53	middle
114	209	hsa-miR-142-3p_R-1	TGTAGTGTTTCCTACTTTATGG	22	chr17	-	58331215	58331325	acagacagacagtgcagtcaCCCATAAAGTAGAAAGCACTactaacagcactggagggTGTAGTGTTTCCTACTTTATGGatgagtgtactgtgggcttcggagatcacgc	20	hsa-mir-142,ppy-mir-142,mml-mir-142,bta-mir-142,rno-mir-142,ptr-mir-142,cja-mir-142,ggo-mir-142,mmu-mir-142a,eca-mir-142,mdo-mir-142,cfa-mir-142,pal-mir-142,efu-mir-142,ssc-mir-142,cpo-mir-142,dno-mir-142,ocu-mir-142,cgr-mir-142,tch-mir-142,	hsa-mir-142	gacagtgcagtcaccCATAAAGTAGAAAGCACTACTaacagcactggagggTGTAGTGTTTCCTACTTTATGGAtgagtgtactgtg	hsa-miR-142-3p	TGTAGTGTTTCCTACTTTATGGA	3'	gp1a	........((((((((.(((.(((((((((((.(((((((((...((....))......))))))))).))))))))))).))).))))))))..................	85	47.7	-44.4	1922	2735	16448	213	5817	278	3041	191	4227	482	5867	356	1266.84	2211.07	8649.98	424.604	4166.59	529.838	2087.98	298.198	2552.05	717.735	4756.63	585.64	middle
115	210	hsa-miR-143-5p_R-1	GGTGCAGTGCTGCATCTCTGG	21	chr5	+	149428918	149429023	gcgcagcgccctgtctcccagcctgaGGTGCAGTGCTGCATCTCTGGtcagttgggagtcTGAGATGAAGCACTGTAGCTCAggaagagagaagttgttctgcagc	29	hsa-mir-143,ppy-mir-143,ggo-mir-143,lla-mir-143,ptr-mir-143,ppa-mir-143,mml-mir-143,cja-mir-143,mmu-mir-143,nle-mir-143,oga-mir-143,pha-mir-143,cfa-mir-143,cpo-mir-143,pal-mir-143,dno-mir-143,ocu-mir-143,dma-mir-143,sbo-mir-143,bta-mir-143,eca-mir-143,mdo-mir-143,efu-mir-143,rno-mir-143,ssc-mir-143,chi-mir-143,oar-mir-143,cgr-mir-143,tch-mir-143,	hsa-mir-143	gcgcagcgccctgtctcccagcctgaGGTGCAGTGCTGCATCTCTGGTcagttgggagtcTGAGATGAAGCACTGTAGCTCaggaagagagaagttgttctgcagc	hsa-miR-143-5p	GGTGCAGTGCTGCATCTCTGGT	5'	gp1a	((((((..(....((((....((((((.(((((((((.((((((.((((......)).)).)))))).))))))))).))))))....))))....)..)))).))	106	57.5	-50.9	5644	6664	18480	35285	19345	59128	4599	64371	5771	51841	4004	49952	3720.11	5387.4	9718.6	70338.7	13856.4	112692	3157.72	100499	3484.25	77195.3	3246.21	82173.8	high
115	211	hsa-miR-143-3p_R+1	TGAGATGAAGCACTGTAGCTCT	22	chr5	+	149428918	149429023	gcgcagcgccctgtctcccagcctgaGGTGCAGTGCTGCATCTCTGGtcagttgggagtcTGAGATGAAGCACTGTAGCTCAggaagagagaagttgttctgcagc	29	hsa-mir-143,ppy-mir-143,ggo-mir-143,lla-mir-143,ptr-mir-143,ppa-mir-143,mml-mir-143,cja-mir-143,mmu-mir-143,nle-mir-143,oga-mir-143,pha-mir-143,cfa-mir-143,cpo-mir-143,pal-mir-143,dno-mir-143,ocu-mir-143,dma-mir-143,sbo-mir-143,bta-mir-143,eca-mir-143,mdo-mir-143,efu-mir-143,rno-mir-143,ssc-mir-143,chi-mir-143,oar-mir-143,cgr-mir-143,tch-mir-143,	hsa-mir-143	gcgcagcgccctgtctcccagcctgaGGTGCAGTGCTGCATCTCTGGTcagttgggagtcTGAGATGAAGCACTGTAGCTCaggaagagagaagttgttctgcagc	hsa-miR-143-3p	TGAGATGAAGCACTGTAGCTC	3'	gp1a	((((((..(....((((....((((((.(((((((((.((((((.((((......)).)).)))))).))))))))).))))))....))))....)..)))).))	106	57.5	-50.9	531752	689842	1289107	8288381	1726174	8673351	318777	13137080	290588	8032005	328100	8894198	350492	557691	677939	1.65224e+07	1.23642e+06	1.65305e+07	218876	2.05102e+07	175443	1.19603e+07	266005	1.46314e+07	high
116	212	hsa-miR-144-5p	GGATATCATCATATACTGTAAG	22	chr17	-	28861514	28861624	ccccagtggggccctggctgGGATATCATCATATACTGTAAGtttgcgatgagacacTACAGTATAGATGATGTACTagtccgggcacccccagctctggagcctgacaag	20	hsa-mir-144,ptr-mir-144,ppa-mir-144,ppy-mir-144,mml-mir-144,mne-mir-144,cja-mir-144,ggo-mir-144,mmu-mir-144,bta-mir-144,eca-mir-144,cfa-mir-144,rno-mir-144,ssc-mir-144,cpo-mir-144,pal-mir-144,dno-mir-144,ocu-mir-144,chi-mir-144,cgr-mir-144,	hsa-mir-144	tggggccctggctgGGATATCATCATATACTGTAAGtttgcgatgagacacTACAGTATAGATGATGTACTagtccgggcaccccc	hsa-miR-144-5p	GGATATCATCATATACTGTAAG	5'	gp1a	..((((((((((((.((((((.((((((((.(((((((((.((((......))))..))))))))))))))))).)))))).))))...))))...))))...........	98	53.2	-48.3	273	2601	622	212	378	238	1510	167	732	329	461	223	179.941	2102.74	327.109	422.61	270.753	453.603	1036.78	260.728	441.946	489.907	373.753	366.847	middle
116	213	hsa-miR-144-3p	TACAGTATAGATGATGTACT	20	chr17	-	28861514	28861624	ccccagtggggccctggctgGGATATCATCATATACTGTAAGtttgcgatgagacacTACAGTATAGATGATGTACTagtccgggcacccccagctctggagcctgacaag	20	hsa-mir-144,ptr-mir-144,ppa-mir-144,ppy-mir-144,mml-mir-144,mne-mir-144,cja-mir-144,ggo-mir-144,mmu-mir-144,bta-mir-144,eca-mir-144,cfa-mir-144,rno-mir-144,ssc-mir-144,cpo-mir-144,pal-mir-144,dno-mir-144,ocu-mir-144,chi-mir-144,cgr-mir-144,	hsa-mir-144	tggggccctggctgGGATATCATCATATACTGTAAGtttgcgatgagacacTACAGTATAGATGATGTACTagtccgggcaccccc	hsa-miR-144-3p	TACAGTATAGATGATGTACT	3'	gp1a	..((((((((((((.((((((.((((((((.(((((((((.((((......))))..))))))))))))))))).)))))).))))...))))...))))...........	98	53.2	-48.3	512	2591	1274	411	841	359	3897	292	2928	458	1432	425	337.473	2094.65	669.995	819.306	602.389	684.216	2675.72	455.884	1767.78	681.998	1160.98	699.148	middle
117	214	hsa-miR-145-5p	GTCCAGTTTTCCCAGGAATCCCT	23	chr5	+	149430646	149430733	caccttgtcctcacgGTCCAGTTTTCCCAGGAATCCCTtagatgctaagatggGGATTCCTGGAAATACTGTTCTtgaggtcatggtt	25	hsa-mir-145,ptr-mir-145,ppy-mir-145,ggo-mir-145,bta-mir-145,chi-mir-145,mml-mir-145,mne-mir-145,cja-mir-145,ppa-mir-145,nle-mir-145,oga-mir-145,mmr-mir-145,pal-mir-145,ocu-mir-145,pha-mir-145,dma-mir-145,mmu-mir-145a,eca-mir-145,mdo-mir-145,cfa-mir-145,efu-mir-145,rno-mir-145,ssc-mir-145,cpo-mir-145,	hsa-mir-145	caccttgtcctcacgGTCCAGTTTTCCCAGGAATCCCTtagatgctaagatggGGATTCCTGGAAATACTGTTCTtgaggtcatggtt	hsa-miR-145-5p	GTCCAGTTTTCCCAGGAATCCCT	5'	gp1a	.(((.((.(((((.((..((((.((.((((((((((((.............)))))))))))).)).))))..))))))).)).))).	86	47.7	-41.8	16815	35036	36772	221056	52386	198502	8739	433980	7815	245678	11400	219673	11083.2	28324.3	19338.3	440663	37522.9	378324	6000.29	677549	4718.31	365834	9242.47	361374	high
117	215	hsa-miR-145-3p	GGATTCCTGGAAATACTGTTCT	22	chr5	+	149430646	149430733	caccttgtcctcacgGTCCAGTTTTCCCAGGAATCCCTtagatgctaagatggGGATTCCTGGAAATACTGTTCTtgaggtcatggtt	25	hsa-mir-145,ptr-mir-145,ppy-mir-145,ggo-mir-145,bta-mir-145,chi-mir-145,mml-mir-145,mne-mir-145,cja-mir-145,ppa-mir-145,nle-mir-145,oga-mir-145,mmr-mir-145,pal-mir-145,ocu-mir-145,pha-mir-145,dma-mir-145,mmu-mir-145a,eca-mir-145,mdo-mir-145,cfa-mir-145,efu-mir-145,rno-mir-145,ssc-mir-145,cpo-mir-145,	hsa-mir-145	caccttgtcctcacgGTCCAGTTTTCCCAGGAATCCCTtagatgctaagatggGGATTCCTGGAAATACTGTTCTtgaggtcatggtt	hsa-miR-145-3p	GGATTCCTGGAAATACTGTTCT	3'	gp1a	.(((.((.(((((.((..((((.((.((((((((((((.............)))))))))))).)).))))..))))))).)).))).	86	47.7	-41.8	3327	5787	6522	21787	8255	16355	1973	21031	1856	22162	1936	26332	2192.91	4678.4	3429.91	43431.2	5912.87	31170.9	1354.68	32834.5	1120.56	33000.9	1569.6	43317.6	high
118	216	hsa-miR-146a-5p	TGAGAACTGAATTCCATGGGTT	22	chr5	+	160485352	160485460	ccgatgtgtatcctcagcttTGAGAACTGAATTCCATGGGTTgtgtcagtgtcagACCTCTGAAATTCAGTTCTTCagctgggatatctctgtcatcgtgggcttgagg	20	hsa-mir-146a,ptr-mir-146a,ppy-mir-146a,mml-mir-146a,cja-mir-146a,ggo-mir-146a,nle-mir-146a,pha-mir-146a,pal-mir-146a,mmr-mir-146a,bta-mir-146a,eca-mir-146a,mdo-mir-146a,cfa-mir-146a,ssc-mir-146a,cpo-mir-146a,tch-mir-146a,ocu-mir-146a,chi-mir-146a,cgr-mir-146a,	hsa-mir-146a	ccgatgtgtatcctcagcttTGAGAACTGAATTCCATGGGTTgtgtcagtgtcagaCCTCTGAAATTCAGTTCTTCAGctgggatatctctgtcatcgt	hsa-miR-146a-5p	TGAGAACTGAATTCCATGGGTT	5'	gp1a	.......((((((.(((((..((((((((((((.((..((((.((.......))))))..)).)))))))))))).)))))))))))(((.(((......)))..))).	80	47.7	-40	25069	28383.5	59846.5	1560	38312.5	2716	77394	1970.5	398465	7244	142854	3086	16523.6	22946.2	31473.2	3109.77	27442.4	5176.41	53139.5	3076.43	240574	10786.9	115818	5076.64	high
118	217	hsa-miR-146a-3p_L+1R-2	ACCTCTGAAATTCAGTTCTTC	21	chr5	+	160485352	160485460	ccgatgtgtatcctcagcttTGAGAACTGAATTCCATGGGTTgtgtcagtgtcagACCTCTGAAATTCAGTTCTTCagctgggatatctctgtcatcgtgggcttgagg	20	hsa-mir-146a,ptr-mir-146a,ppy-mir-146a,mml-mir-146a,cja-mir-146a,ggo-mir-146a,nle-mir-146a,pha-mir-146a,pal-mir-146a,mmr-mir-146a,bta-mir-146a,eca-mir-146a,mdo-mir-146a,cfa-mir-146a,ssc-mir-146a,cpo-mir-146a,tch-mir-146a,ocu-mir-146a,chi-mir-146a,cgr-mir-146a,	hsa-mir-146a	ccgatgtgtatcctcagcttTGAGAACTGAATTCCATGGGTTgtgtcagtgtcagaCCTCTGAAATTCAGTTCTTCAGctgggatatctctgtcatcgt	hsa-miR-146a-3p	CCTCTGAAATTCAGTTCTTCAG	3'	gp1a	.......((((((.(((((..((((((((((((.((..((((.((.......))))))..)).)))))))))))).)))))))))))(((.(((......)))..))).	80	47.7	-40	10	11	101	0	73	0	130	0	1174	0	252	0	6.59126	8.89277	53.1157	0	52.2883	0	89.2593	0	708.803	0	204.307	0	middle
119	218	hsa-miR-146b-5p_R+1	TGAGAACTGAATTCCATAGGCTGT	24	chr10	+	102436494	102436609	ctgaaagaactttggccacctggcacTGAGAACTGAATTCCATAGGCTGTgagctctagcaatGCCCTGTGGACTCAGTTCTGGTgcccggcagtgctacaacatcaatgccaagg	21	hsa-mir-146b,ptr-mir-146b,ppy-mir-146b,mml-mir-146b,cja-mir-146b,ggo-mir-146b,ppa-mir-146b,nle-mir-146b,mmr-mir-146b,pha-mir-146b,sbo-mir-146b,mmu-mir-146b,bta-mir-146b,eca-mir-146b,efu-mir-146,rno-mir-146b,ssc-mir-146b,pal-mir-146b,dno-mir-146b,chi-mir-146b,cgr-mir-146b,	hsa-mir-146b	cctggcacTGAGAACTGAATTCCATAGGCTGtgagctctagcaatGCCCTGTGGACTCAGTTCTGGTgcccgg	hsa-miR-146b-5p	TGAGAACTGAATTCCATAGGCTG	5'	gp1a	.........(((((((..((.((((((.((((((((..((((((((..((..((....)).))..)))))))).)))))))))))))).))..((......))......)))))))	73	52.6	-47.2	63681	87468.5	48401.5	1105	26511.5	5473	26896	1160.5	16740	3577	17254	1934	41973.8	70712.5	25454.3	2202.76	18989.6	10431	18467.1	1811.82	10106.8	5326.43	13988.6	3181.54	high
119	219	hsa-miR-146b-3p	GCCCTGTGGACTCAGTTCTGGT	22	chr10	+	102436494	102436609	ctgaaagaactttggccacctggcacTGAGAACTGAATTCCATAGGCTGTgagctctagcaatGCCCTGTGGACTCAGTTCTGGTgcccggcagtgctacaacatcaatgccaagg	21	hsa-mir-146b,ptr-mir-146b,ppy-mir-146b,mml-mir-146b,cja-mir-146b,ggo-mir-146b,ppa-mir-146b,nle-mir-146b,mmr-mir-146b,pha-mir-146b,sbo-mir-146b,mmu-mir-146b,bta-mir-146b,eca-mir-146b,efu-mir-146,rno-mir-146b,ssc-mir-146b,pal-mir-146b,dno-mir-146b,chi-mir-146b,cgr-mir-146b,	hsa-mir-146b	cctggcacTGAGAACTGAATTCCATAGGCTGtgagctctagcaatGCCCTGTGGACTCAGTTCTGGTgcccgg	hsa-miR-146b-3p	GCCCTGTGGACTCAGTTCTGGT	3'	gp1a	.........(((((((..((.((((((.((((((((..((((((((..((..((....)).))..)))))))).)))))))))))))).))..((......))......)))))))	73	52.6	-47.2	793	1148	489	20	240	52	185	0	138	22	162	6	522.687	928.082	257.164	39.8689	171.907	99.1065	127.023	0	83.3176	32.7597	131.34	9.87033	middle
120	220	hsa-miR-147a_R+3_1ss6TC	GTGTGCGGAAATGCTTCTGCTAG	23	chr9	-	120244979	120245050	aatctaaagacaacatttctgcacacacaccagactatggaagccaGTGTGTGGAAATGCTTCTGCTAGatt	4	hsa-mir-147a,ptr-mir-147a,ppy-mir-147a,ppa-mir-147,	hsa-mir-147a	aatctaaagacaacatttctgcacacacaccagactatggaagccaGTGTGTGGAAATGCTTCTGCtagatt	hsa-miR-147a	GTGTGTGGAAATGCTTCTGC	3'	gp1a	((((((.(((...((((((..(((((...(((.....)))......)))))..))))))..)))..))))))	72	41.7	-24.1	0	0	0	0	0	0	0	0	0	0	6.5	0	0	0	0	0	0	0	0	0	0	0	5.26983	0	low
121	221	hsa-miR-147b-5p	TGGAAACATTTCTGCACAAACT	22	chr15	+	45433045	45433130	tactctataaatctagTGGAAACATTTCTGCACAAACTagattctggacaccaGTGTGCGGAAATGCTTCTGCTacatttttaggg	10	hsa-mir-147b,ppy-mir-147b,ptr-mir-147b,mmu-mir-147,bta-mir-147,cfa-mir-147,rno-mir-147,dno-mir-147,chi-mir-147,cgr-mir-147,	hsa-mir-147b	tataaatctagTGGAAACATTTCTGCACAAACTagattctggacaccaGTGTGCGGAAATGCTTCTGCTacatttttagg	hsa-miR-147b-5p	TGGAAACATTTCTGCACAAACT	5'	gp1a	..(((((.((((.(((..(((.((((((((((((.........((((...)))))))))))))))).)))..))).)))).)))))	84	39.5	-34.4	0	9	171	0	267	0	339	0	70	10	197	0	0	7.2759	89.9286	0	191.246	0	232.761	0	42.2625	14.8908	159.716	0	middle
121	222	hsa-miR-147b-3p	GTGTGCGGAAATGCTTCTGCT	21	chr15	+	45433045	45433130	tactctataaatctagTGGAAACATTTCTGCACAAACTagattctggacaccaGTGTGCGGAAATGCTTCTGCTacatttttaggg	10	hsa-mir-147b,ppy-mir-147b,ptr-mir-147b,mmu-mir-147,bta-mir-147,cfa-mir-147,rno-mir-147,dno-mir-147,chi-mir-147,cgr-mir-147,	hsa-mir-147b	tataaatctagTGGAAACATTTCTGCACAAACTagattctggacaccaGTGTGCGGAAATGCTTCTGCTacatttttagg	hsa-miR-147b-3p	GTGTGCGGAAATGCTTCTGCT	3'	gp1a	..(((((.((((.(((..(((.((((((((((((.........((((...)))))))))))))))).)))..))).)))).)))))	84	39.5	-34.4	26	14	599	0	686	17	792	0	627	54	780.5	18	17.1373	11.3181	315.013	0	491.366	32.4002	543.795	0	378.552	80.4102	632.785	29.611	middle
122	223	hsa-miR-148b-5p_L+1	GAAGTTCTGTTATACACTCAGGC	23	chr12	+	54337208	54337320	atcatttccaagcacgattagcatttgaggtGAAGTTCTGTTATACACTCAGGCtgtggctctctgaaagTCAGTGCATCACAGAACTTTGTctcgaaagctttctagcagct	26	hsa-mir-148b,ppy-mir-148b,mml-mir-148b,ptr-mir-148b,cja-mir-148b,ggo-mir-148b,ppa-mir-148b,nle-mir-148b,oga-mir-148b,mmr-mir-148b,pha-mir-148b,dma-mir-148b,mmu-mir-148b,bta-mir-148b,eca-mir-148b,cfa-mir-148b,cpo-mir-148b,pal-mir-148b,dno-mir-148b,ocu-mir-148b,tch-mir-148b,efu-mir-148,rno-mir-148b,ssc-mir-148b,chi-mir-148b,cgr-mir-148b,	hsa-mir-148b	caagcacgattagcatttgaggtgAAGTTCTGTTATACACTCAGGCtgtggctctctgaaagTCAGTGCATCACAGAACTTTGTctcgaaagctttcta	hsa-miR-148b-5p	AAGTTCTGTTATACACTCAGGC	5'	gp1a	...........((..((..(((.(((((((..(((((((((.((.((((..((((.............)))))))).)).)))))))))..))))))).))).))..))....	98	43.4	-36.4	252	171	321	57	355	93	352	93	648	123	334	73	166.1	138.242	168.813	113.626	254.279	177.248	241.687	145.196	391.23	183.157	270.788	120.089	middle
122	224	hsa-miR-148b-3p	TCAGTGCATCACAGAACTTTGT	22	chr12	+	54337208	54337320	atcatttccaagcacgattagcatttgaggtGAAGTTCTGTTATACACTCAGGCtgtggctctctgaaagTCAGTGCATCACAGAACTTTGTctcgaaagctttctagcagct	26	hsa-mir-148b,ppy-mir-148b,mml-mir-148b,ptr-mir-148b,cja-mir-148b,ggo-mir-148b,ppa-mir-148b,nle-mir-148b,oga-mir-148b,mmr-mir-148b,pha-mir-148b,dma-mir-148b,mmu-mir-148b,bta-mir-148b,eca-mir-148b,cfa-mir-148b,cpo-mir-148b,pal-mir-148b,dno-mir-148b,ocu-mir-148b,tch-mir-148b,efu-mir-148,rno-mir-148b,ssc-mir-148b,chi-mir-148b,cgr-mir-148b,	hsa-mir-148b	caagcacgattagcatttgaggtgAAGTTCTGTTATACACTCAGGCtgtggctctctgaaagTCAGTGCATCACAGAACTTTGTctcgaaagctttcta	hsa-miR-148b-3p	TCAGTGCATCACAGAACTTTGT	3'	gp1a	...........((..((..(((.(((((((..(((((((((.((.((((..((((.............)))))))).)).)))))))))..))))))).))).))..))....	98	43.4	-36.4	16654	13203	20980.5	3280.5	21384.5	5002.5	25738.5	5279.5	37559.5	4899.5	24020	4919	10977.1	10673.7	11033.6	6539.49	15317.2	9534.23	17672.3	8242.59	22676.6	7295.74	19474	8092.03	high
123	225	hsa-miR-148a-5p	AAAGTTCTGAGACACTCCGACT	22	chr7	-	25949903	25950013	ggaggaagacagcacgtttggtcttttgaggcAAAGTTCTGAGACACTCCGACTctgagtatgatagaagTCAGTGCACTACAGAACTTTGTctctagaggctgtggtcgc	26	hsa-mir-148a,ppy-mir-148a,mml-mir-148a,ptr-mir-148a,cja-mir-148a,ggo-mir-148a,ppa-mir-148a,nle-mir-148a,oga-mir-148a,pha-mir-148a,sbo-mir-148a,cpo-mir-148a,dno-mir-148a,tch-mir-148a,mmu-mir-148a,bta-mir-148a,eca-mir-148a,ssc-mir-148a,oar-mir-148a,mdo-mir-148,cfa-mir-148a,pal-mir-148a,rno-mir-148a,ocu-mir-148a,chi-mir-148a,cgr-mir-148a,	hsa-mir-148a	gaggcAAAGTTCTGAGACACTCCGACTctgagtatgatagaagTCAGTGCACTACAGAACTTTGTctc	hsa-miR-148a-5p	AAAGTTCTGAGACACTCCGACT	5'	gp1a	.......(((..(((....(((((((.((((((((((((((((.((((..(((((((.......))).))))))))..)).)))))))))))))).)))))))))))))..	102	48.6	-40.9	1094	312	941	22	1165	33	2052	38	2230	98	2091	46	721.084	252.231	494.87	43.8558	834.463	62.8945	1408.92	59.3273	1346.36	145.93	1695.26	75.6725	middle
123	226	hsa-miR-148a-3p	TCAGTGCACTACAGAACTTTGT	22	chr7	-	25949903	25950013	ggaggaagacagcacgtttggtcttttgaggcAAAGTTCTGAGACACTCCGACTctgagtatgatagaagTCAGTGCACTACAGAACTTTGTctctagaggctgtggtcgc	26	hsa-mir-148a,ppy-mir-148a,mml-mir-148a,ptr-mir-148a,cja-mir-148a,ggo-mir-148a,ppa-mir-148a,nle-mir-148a,oga-mir-148a,pha-mir-148a,sbo-mir-148a,cpo-mir-148a,dno-mir-148a,tch-mir-148a,mmu-mir-148a,bta-mir-148a,eca-mir-148a,ssc-mir-148a,oar-mir-148a,mdo-mir-148,cfa-mir-148a,pal-mir-148a,rno-mir-148a,ocu-mir-148a,chi-mir-148a,cgr-mir-148a,	hsa-mir-148a	gaggcAAAGTTCTGAGACACTCCGACTctgagtatgatagaagTCAGTGCACTACAGAACTTTGTctc	hsa-miR-148a-3p	TCAGTGCACTACAGAACTTTGT	3'	gp1a	.......(((..(((....(((((((.((((((((((((((((.((((..(((((((.......))).))))))))..)).)))))))))))))).)))))))))))))..	102	48.6	-40.9	118690	70880	260926	5768.5	317266	11886.5	579794	10084.5	711114	23724.5	718040	17056	78231.7	57301.8	137220	11499.2	227251	22654.4	398093	15744.4	429335	35327.6	582146	28058.1	high
124	227	hsa-miR-149-5p_R-2	TCTGGCTCCGTGTCTTCACTC	21	chr2	+	240455995	240456103	tcccaggccggcgcccgagcTCTGGCTCCGTGTCTTCACTCccgtgcttgtccgaggagggagggagggacgggggctgtgctggggcagctggaacaacgcaggtcgc	18	hsa-mir-149,ptr-mir-149,ppy-mir-149,mml-mir-149,ggo-mir-149,nle-mir-149-1,nle-mir-149-2,oga-mir-149,mmu-mir-149,bta-mir-149,eca-mir-149,cfa-mir-149,efu-mir-149,rno-mir-149,ssc-mir-149,cpo-mir-149,dno-mir-149,cgr-mir-149,	hsa-mir-149	gccggcgcccgagcTCTGGCTCCGTGTCTTCACTCCCgtgcttgtccgaggagggAGGGAGGGACGGGGGCTGTGCtggggcagctgga	hsa-miR-149-5p	TCTGGCTCCGTGTCTTCACTCCC	5'	gp1a	.......(((((((((.(((...((((((((..((((.(((((...(((....)))..)))))))))..)).))))))..))).)))).)))))...............	87	70.6	-51.1	1460	510	544	716	364	409	352	550	1446	548	153	527	962.324	412.301	286.089	1427.31	260.725	779.51	241.687	858.685	873.024	816.015	124.044	866.944	middle
125	228	hsa-miR-150-5p	TCTCCCAACCCTTGTACCAGTG	22	chr19	-	49500762	49500873	ctcctctccccatggccctgTCTCCCAACCCTTGTACCAGTGctgggctcagaccCTGGTACAGGCCTGGGGGACAgggacctggggaccccggcaccggcaggccccaagg	13	hsa-mir-150,ppy-mir-150,mml-mir-150,ptr-mir-150,cja-mir-150,ggo-mir-150,mmu-mir-150,eca-mir-150,cfa-mir-150,rno-mir-150,cpo-mir-150,dno-mir-150,cgr-mir-150,	hsa-mir-150	ctccccatggccctgTCTCCCAACCCTTGTACCAGTGctgggctcagaccCTGGTACAGGCCTGGGGGACAGggacctggggac	hsa-miR-150-5p	TCTCCCAACCCTTGTACCAGTG	5'	gp1a	..(((.((((((.((((((((((((((..(((.(((((((..(((....)))...))))))))))..)))))))))))).))))))))..(((....))).........)))	82	69.6	-61.9	3136	7833	11407	415	3202	444	890	306	1414	929	3974	1756	2067.02	6332.46	5998.92	827.279	2293.52	846.217	611.083	477.741	853.703	1383.35	3221.89	2888.72	middle
125	229	hsa-miR-150-3p_R-1	CTGGTACAGGCCTGGGGGACA	21	chr19	-	49500762	49500873	ctcctctccccatggccctgTCTCCCAACCCTTGTACCAGTGctgggctcagaccCTGGTACAGGCCTGGGGGACAgggacctggggaccccggcaccggcaggccccaagg	13	hsa-mir-150,ppy-mir-150,mml-mir-150,ptr-mir-150,cja-mir-150,ggo-mir-150,mmu-mir-150,eca-mir-150,cfa-mir-150,rno-mir-150,cpo-mir-150,dno-mir-150,cgr-mir-150,	hsa-mir-150	ctccccatggccctgTCTCCCAACCCTTGTACCAGTGctgggctcagaccCTGGTACAGGCCTGGGGGACAGggacctggggac	hsa-miR-150-3p	CTGGTACAGGCCTGGGGGACAG	3'	gp1a	..(((.((((((.((((((((((((((..(((.(((((((..(((....)))...))))))))))..)))))))))))).))))))))..(((....))).........)))	82	69.6	-61.9	13	53	33	0	5	0	0	0	17	0	11	0	8.56864	42.847	17.3546	0	3.58139	0	0	0	10.2638	0	8.91817	0	middle
126	230	hsa-miR-151a-5p	TCGAGGAGCTCACAGTCTAGT	21	chr8	-	140732564	140732676	ggggcaaagatgactaaaacacttttcctgcccTCGAGGAGCTCACAGTCTAGTatgtctcatcccctaCTAGACTGAAGCTCCTTGAGGacagggatggtcatactcacctc	25	hsa-mir-151a,mml-mir-151,ptr-mir-151,ppy-mir-151a,ggo-mir-151a,ppa-mir-151,nle-mir-151,pha-mir-151,oga-mir-151,mmr-mir-151,dma-mir-151,sbo-mir-151,mmu-mir-151,bta-mir-151,eca-mir-151,cfa-mir-151,efu-mir-151,rno-mir-151,ssc-mir-151,cpo-mir-151,pal-mir-151,dno-mir-151,ocu-mir-151,chi-mir-151,cgr-mir-151,	hsa-mir-151a	tttcctgcccTCGAGGAGCTCACAGTCTAGTatgtctcatcccctaCTAGACTGAAGCTCCTTGAGGacagggatggtcatactcacctc	hsa-miR-151a-5p	TCGAGGAGCTCACAGTCTAGT	5'	gp1a	((((.....(((((((........((((((.((((((((((((..((((((((((............)))))))))).)))))))))))).))))))))))))).....))))	113	50.4	-54.3	31291.7	37876.5	28864.5	16927	29888.8	12331.5	45388.5	17677.5	34525	16067	32533	21738.5	20625.2	30620.6	15179.8	33743	21408.7	23502.5	31164.2	27598.9	20844.5	23925	26375.9	35761	high
126	231	hsa-miR-151a-3p	CTAGACTGAAGCTCCTTGAGG	21	chr8	-	140732564	140732676	ggggcaaagatgactaaaacacttttcctgcccTCGAGGAGCTCACAGTCTAGTatgtctcatcccctaCTAGACTGAAGCTCCTTGAGGacagggatggtcatactcacctc	25	hsa-mir-151a,mml-mir-151,ptr-mir-151,ppy-mir-151a,ggo-mir-151a,ppa-mir-151,nle-mir-151,pha-mir-151,oga-mir-151,mmr-mir-151,dma-mir-151,sbo-mir-151,mmu-mir-151,bta-mir-151,eca-mir-151,cfa-mir-151,efu-mir-151,rno-mir-151,ssc-mir-151,cpo-mir-151,pal-mir-151,dno-mir-151,ocu-mir-151,chi-mir-151,cgr-mir-151,	hsa-mir-151a	tttcctgcccTCGAGGAGCTCACAGTCTAGTatgtctcatcccctaCTAGACTGAAGCTCCTTGAGGacagggatggtcatactcacctc	hsa-miR-151a-3p	CTAGACTGAAGCTCCTTGAGG	3'	gp1a	((((.....(((((((........((((((.((((((((((((..((((((((((............)))))))))).)))))))))))).))))))))))))).....))))	113	50.4	-54.3	15010	13160	12941	3582	13904	3468	25904	3670	14160	4028	13398	4752	9893.48	10639	6805.65	7140.52	9959.12	6609.64	17786	5729.77	8549.11	5998.01	10862.3	7817.3	middle
127	232	hsa-miR-151b_R+2	TCGAGGAGCTCACAGTCTAG	20	chr14	-	100109414	100109523	tcaccagacacctctgatgtgtcagtctctcttcagggctcccgagacacagaaacagacacctgcccTCGAGGAGCTCACAGTCTAGacaaacaaacccagggtccaaa	2	hsa-mir-151b,ppy-mir-151b,	hsa-mir-151b	acctctgatgtgtcagtctctcttcagggctcccgagacacagaaacagacacctgcccTCGAGGAGCTCACAGTCTagacaaacaaacccagggt	hsa-miR-151b	TCGAGGAGCTCACAGTCT	3'	gp1a	..(((.(((((.......))))).((((..((...(((((((((((...(((..........)))..)))).)))))))..))...))))............))).....	66	53.6	-31.5	843.667	1165.5	588.5	552	527.833	296.5	578.5	490.5	656	496	718	698.5	556.083	942.229	309.491	1100.38	378.075	565.097	397.204	765.791	396.06	738.583	582.113	1149.07	middle
128	233	hsa-miR-152-5p	AGGTTCTGTGATACACTCCGACT	23	chr17	-	48037154	48037263	aggaggctcggcccgctgtcccccccggcccAGGTTCTGTGATACACTCCGACTcgggctctggagcagTCAGTGCATGACAGAACTTGGgcccggaaggaccttctgca	24	hsa-mir-152,mml-mir-152,ptr-mir-152,ppy-mir-152,cja-mir-152,ggo-mir-152,ppa-mir-152,nle-mir-152,pha-mir-152,oga-mir-152,mmr-mir-152,mmu-mir-152,bta-mir-152,mdo-mir-152,cfa-mir-152,ocu-mir-152,efu-mir-152,rno-mir-152,ssc-mir-152,cpo-mir-152,pal-mir-152,cgr-mir-152,tch-mir-152,oar-mir-152,	hsa-mir-152	tgtcccccccggcccAGGTTCTGTGATACACTCCGACTcgggctctggagcagTCAGTGCATGACAGAACTTGGgcccggaaggacc	hsa-miR-152-5p	AGGTTCTGTGATACACTCCGACT	5'	gp1a	((((((..(((....)))(((..((.((((((((((((((.((.((((..((((...(((....))))))))))).)).)))))))))))))).))..)))))))))...	83	64.5	-51.4	22	24	30	6	19	11	7	13	0	18	5	10	14.5008	19.4024	15.777	11.9607	13.6093	20.9648	4.80627	20.2962	0	26.8034	4.05371	16.4505	middle
128	234	hsa-miR-152-3p	TCAGTGCATGACAGAACTTGG	21	chr17	-	48037154	48037263	aggaggctcggcccgctgtcccccccggcccAGGTTCTGTGATACACTCCGACTcgggctctggagcagTCAGTGCATGACAGAACTTGGgcccggaaggaccttctgca	24	hsa-mir-152,mml-mir-152,ptr-mir-152,ppy-mir-152,cja-mir-152,ggo-mir-152,ppa-mir-152,nle-mir-152,pha-mir-152,oga-mir-152,mmr-mir-152,mmu-mir-152,bta-mir-152,mdo-mir-152,cfa-mir-152,ocu-mir-152,efu-mir-152,rno-mir-152,ssc-mir-152,cpo-mir-152,pal-mir-152,cgr-mir-152,tch-mir-152,oar-mir-152,	hsa-mir-152	tgtcccccccggcccAGGTTCTGTGATACACTCCGACTcgggctctggagcagTCAGTGCATGACAGAACTTGGgcccggaaggacc	hsa-miR-152-3p	TCAGTGCATGACAGAACTTGG	3'	gp1a	((((((..(((....)))(((..((.((((((((((((((.((.((((..((((...(((....))))))))))).)).)))))))))))))).))..)))))))))...	83	64.5	-51.4	9378	11119	17133	6414	12670	9791	5572	12120	4304	9483	4772	9656	6181.28	8988.97	9010.22	12786	9075.24	18660.6	3825.79	18922.3	2598.54	14120.9	3868.87	15884.7	middle
129	235	hsa-miR-153-5p_L+1	GTCATTTTTGTGATGTTGCAGCT	23	chr7	-	157574321	157574437	ccttgccagctaattagcggtggccagtGTCATTTTTGTGATGTTGCAGCTagtaatatgagcccagTTGCATAGTCACAAAAGTGATCattggaaactgtgactgtactgcagggg	20	hsa-mir-153-2,ppy-mir-153-2,mml-mir-153-2,ggo-mir-153,mne-mir-153-2,bta-mir-153-2,rno-mir-153,ssc-mir-153,ptr-mir-153,cja-mir-153-1,nle-mir-153-2,cpo-mir-153,pal-mir-153-1,dno-mir-153b,ocu-mir-153,mmu-mir-153,eca-mir-153-1,mdo-mir-153-2,cfa-mir-153,efu-mir-153-1,	hsa-mir-153-2	agcggtggccagtgTCATTTTTGTGATGTTGCAGCTagtaatatgagcccagTTGCATAGTCACAAAAGTGATCattggaaactgtg	hsa-miR-153-5p	TCATTTTTGTGATGTTGCAGCT	5'	gp1a	(((((.(((.((....(((((..(((((((((((((((((((..(((((((.((.......))..)))))))..))))))))))))).))))))..))))).....)))))))))).	116	46.2	-51.6	0	0	0	0	0	0	0	0	0	0	8	0	0	0	0	0	0	0	0	0	0	0	6.48594	0	low
129	236	hsa-miR-153-3p	TTGCATAGTCACAAAAGTGATC	22	chr7	-	157574321	157574437	ccttgccagctaattagcggtggccagtGTCATTTTTGTGATGTTGCAGCTagtaatatgagcccagTTGCATAGTCACAAAAGTGATCattggaaactgtgactgtactgcagggg	20	hsa-mir-153-2,ppy-mir-153-2,mml-mir-153-2,ggo-mir-153,mne-mir-153-2,bta-mir-153-2,rno-mir-153,ssc-mir-153,ptr-mir-153,cja-mir-153-1,nle-mir-153-2,cpo-mir-153,pal-mir-153-1,dno-mir-153b,ocu-mir-153,mmu-mir-153,eca-mir-153-1,mdo-mir-153-2,cfa-mir-153,efu-mir-153-1,	hsa-mir-153-2	agcggtggccagtgTCATTTTTGTGATGTTGCAGCTagtaatatgagcccagTTGCATAGTCACAAAAGTGATCattggaaactgtg	hsa-miR-153-3p	TTGCATAGTCACAAAAGTGATC	3'	gp1a	(((((.(((.((....(((((..(((((((((((((((((((..(((((((.((.......))..)))))))..))))))))))))).))))))..))))).....)))))))))).	116	46.2	-51.6	3.5	2.5	60.5	0	45	3.5	44.5	6.5	24	5.5	41.5	2.5	2.30694	2.02108	31.8169	0	32.2325	6.67063	30.5542	10.1481	14.49	8.18993	33.6458	4.11264	middle
130	237	hsa-miR-153-3p	TTGCATAGTCACAAAAGTGATC	22	chr2	-	219294111	219294200	ctcacagctgccagtgtcatttttgtgatctgcagctagtattctcactccagTTGCATAGTCACAAAAGTGATCattggcaggtgtggc	11	hsa-mir-153-1,ppy-mir-153-1,mml-mir-153-1,mne-mir-153-1,cja-mir-153-2,nle-mir-153-1,pal-mir-153-2,bta-mir-153-1,eca-mir-153-2,mdo-mir-153-1,efu-mir-153-2,	hsa-mir-153-1	ctcacagctgccagtgtcatttttgtgatctgcagctagtattctcactccagTTGCATAGTCACAAAAGTGATCattggcaggtgtggc	hsa-miR-153-3p	TTGCATAGTCACAAAAGTGATC	3'	gp1a	.(((((.((((((((((((((((((((((.((((((((((......)))..)))))))..))))))))))))).))))))))).))))).	88	46.7	-48.2	3.5	2.5	60.5	0	45	3.5	44.5	6.5	24	5.5	41.5	2.5	2.30694	2.02108	31.8169	0	32.2325	6.67063	30.5542	10.1481	14.49	8.18993	33.6458	4.11264	middle
131	238	hsa-miR-154-5p	TAGGTTATCCGTGTTGCCTTCG	22	chr14	+	101059755	101059838	gtggtacttgaagaTAGGTTATCCGTGTTGCCTTCGctttatttgtgacgAATCATACACGGTTGACCTATTtttcagtaccaa	14	hsa-mir-154,ptr-mir-154,ppy-mir-154,ggo-mir-154,ppa-mir-154,mml-mir-154,mne-mir-154,cja-mir-154,mmu-mir-154,eca-mir-154a,rno-mir-154,dno-mir-154a,ocu-mir-154,cgr-mir-154,	hsa-mir-154	gtggtacttgaagaTAGGTTATCCGTGTTGCCTTCGctttatttgtgacgAATCATACACGGTTGACCTATTtttcagtaccaa	hsa-miR-154-5p	TAGGTTATCCGTGTTGCCTTCG	5'	gp1a	.(((((((..(((((((((((.((((((((...((((.......)))).....)).)))))).)))))))))))..))))))).	82	40.5	-36.4	20	20	182	7	89	20	37	15	26	43	16	15	13.1825	16.1687	95.7135	13.9541	63.7487	38.1179	25.4046	23.4187	15.6975	64.0303	12.9719	24.6758	middle
131	239	hsa-miR-154-3p	AATCATACACGGTTGACCTATT	22	chr14	+	101059755	101059838	gtggtacttgaagaTAGGTTATCCGTGTTGCCTTCGctttatttgtgacgAATCATACACGGTTGACCTATTtttcagtaccaa	14	hsa-mir-154,ptr-mir-154,ppy-mir-154,ggo-mir-154,ppa-mir-154,mml-mir-154,mne-mir-154,cja-mir-154,mmu-mir-154,eca-mir-154a,rno-mir-154,dno-mir-154a,ocu-mir-154,cgr-mir-154,	hsa-mir-154	gtggtacttgaagaTAGGTTATCCGTGTTGCCTTCGctttatttgtgacgAATCATACACGGTTGACCTATTtttcagtaccaa	hsa-miR-154-3p	AATCATACACGGTTGACCTATT	3'	gp1a	.(((((((..(((((((((((.((((((((...((((.......)))).....)).)))))).)))))))))))..))))))).	82	40.5	-36.4	10	0	158	11	81	8	58	9	71	8	12	7	6.59126	0	83.092	21.9279	58.0185	15.2471	39.8234	14.0512	42.8663	11.9126	9.72892	11.5154	middle
132	240	hsa-miR-155-5p_R-1	TTAATGCTAATCGTGATAGGGGT	23	chr21	+	25573963	25574073	ttgctgtaggctgtatgctgTTAATGCTAATCGTGATAGGGGTttttgcctccaactgactcctacatattagcattaacagtgtatgatgcctgttactagcattcacat	21	hsa-mir-155,ptr-mir-155,ppy-mir-155,mml-mir-155,cja-mir-155,ggo-mir-155,ppa-mir-155,nle-mir-155,pha-mir-155,ocu-mir-155,oga-mir-155,cpo-mir-155,bta-mir-155,eca-mir-155,cfa-mir-155,efu-mir-155,pal-mir-155,dno-mir-155,chi-mir-155,cgr-mir-155,tch-mir-155,	hsa-mir-155	ctgTTAATGCTAATCGTGATAGGGGTTtttgcctccaactgaCTCCTACATATTAGCATTAACAg	hsa-miR-155-5p	TTAATGCTAATCGTGATAGGGGTT	5'	gp1a	.((((((((((.(((..((((((((((((((.(((.((((((((.(((....)))..)))))))))))))))))))))))))..)))...)))))....))))).......	103	40.5	-46.6	3002	4292	9974	205	3831	588	3009	242	2157	780	6708	502	1978.7	3469.8	5245.31	408.656	2744.06	1120.67	2066.01	377.821	1302.29	1161.48	5438.46	825.818	middle
133	241	hsa-miR-181a-5p	AACATTCAACGCTGTCGGTGAGT	23	chr9	+	124692442	124692551	agaagggctatcaggccagccttcagaggactccaaggAACATTCAACGCTGTCGGTGAGTttgggatttgaaaaaACCACTGACCGTTGACTGTACCttggggtcctta	27	hsa-mir-181a-2,ptr-mir-181a-2,ppy-mir-181a-2,ppa-mir-181a-2,mml-mir-181a-2,cja-mir-181a-2,ggo-mir-181a-2,nle-mir-181a-2,pha-mir-181a-2,oga-mir-181a-2,mmr-mir-181a,cfa-mir-181a-2,pal-mir-181a-2,ocu-mir-181a-2,tch-mir-181a-2,mne-mir-181a-2,dma-mir-181a-2,sbo-mir-181a-2,sla-mir-181a-2,bta-mir-181a-2,eca-mir-181a,mdo-mir-181a-2,efu-mir-181f,ssc-mir-181a-2,cpo-mir-181a-2,dno-mir-181a-2,oar-mir-181a-2,	hsa-mir-181a-2	agaagggctatcaggccagccttcagaggactccaaggAACATTCAACGCTGTCGGTGAGTttgggatttgaaaaaACCACTGACCGTTGACTGTACCttggggtcctta	hsa-miR-181a-5p	AACATTCAACGCTGTCGGTGAGT	5'	gp1a	.((((((((....)))...))))).(((((((((((((.(((.((((((..(((((((.((((...........))))))))))))))))).))).))))))))))))).	84	50	-53.8	43936	45381	16346	1917	12405.5	2752	9017.5	2918.5	24982.5	3385	15454.5	2705	28959.4	36687.5	8596.34	3821.43	8885.78	5245.02	6191.51	4556.49	15083.2	5040.53	12529.6	4449.87	high
133	242	hsa-miR-181a-2-3p	ACCACTGACCGTTGACTGTACC	22	chr9	+	124692442	124692551	agaagggctatcaggccagccttcagaggactccaaggAACATTCAACGCTGTCGGTGAGTttgggatttgaaaaaACCACTGACCGTTGACTGTACCttggggtcctta	27	hsa-mir-181a-2,ptr-mir-181a-2,ppy-mir-181a-2,ppa-mir-181a-2,mml-mir-181a-2,cja-mir-181a-2,ggo-mir-181a-2,nle-mir-181a-2,pha-mir-181a-2,oga-mir-181a-2,mmr-mir-181a,cfa-mir-181a-2,pal-mir-181a-2,ocu-mir-181a-2,tch-mir-181a-2,mne-mir-181a-2,dma-mir-181a-2,sbo-mir-181a-2,sla-mir-181a-2,bta-mir-181a-2,eca-mir-181a,mdo-mir-181a-2,efu-mir-181f,ssc-mir-181a-2,cpo-mir-181a-2,dno-mir-181a-2,oar-mir-181a-2,	hsa-mir-181a-2	agaagggctatcaggccagccttcagaggactccaaggAACATTCAACGCTGTCGGTGAGTttgggatttgaaaaaACCACTGACCGTTGACTGTACCttggggtcctta	hsa-miR-181a-2-3p	ACCACTGACCGTTGACTGTACC	3'	gp1a	.((((((((....)))...))))).(((((((((((((.(((.((((((..(((((((.((((...........))))))))))))))))).))).))))))))))))).	84	50	-53.8	717	826	447	142	416	150	195	207	472	202	1020	188	472.593	667.766	235.077	283.069	297.971	285.884	133.889	323.178	284.97	300.794	826.958	309.27	middle
134	243	hsa-miR-181b-5p	AACATTCATTGCTGTCGGTGGGT	23	chr1	-	198858873	198858982	cctgtgcagagattattttttaaaaggtcacaatcAACATTCATTGCTGTCGGTGGGTtgaactgtgtggacaagCTCACTGAACAATGAATGCAActgtggccccgctt	26	hsa-mir-181b-1,ggo-mir-181b,ppa-mir-181b,lla-mir-181b,ptr-mir-181b-1,ppy-mir-181b,mml-mir-181b-1,mne-mir-181b,cja-mir-181b-1,nle-mir-181b-1,tch-mir-181b,oga-mir-181b-1,pha-mir-181b-1,dma-mir-181b-1,cfa-mir-181b-1,mmu-mir-181b-1,bta-mir-181b-1,mdo-mir-181b-1,efu-mir-181b,rno-mir-181b-1,ssc-mir-181b-1,cpo-mir-181b-1,pal-mir-181b-1,dno-mir-181b-1,ocu-mir-181b-1,cgr-mir-181b,	hsa-mir-181b-1	cctgtgcagagattattttttaaaaggtcacaatcAACATTCATTGCTGTCGGTGGGTtgaactgtgtggacaagCTCACTGAACAATGAATGCAActgtggccccgctt	hsa-miR-181b-5p	AACATTCATTGCTGTCGGTGGGT	5'	gp1a	.....((.((((.....))))....(((((((.....(((((((((...((((((((((...((....))...)))))))))).)))))))))....)))))))..))..	79	44.5	-33.5	6028.67	6267.5	2715.17	368.833	2158.67	512.833	1691.67	609.167	8463.5	613.833	3100.83	535	3973.65	5066.86	1427.9	735.249	1546.2	977.406	1161.52	951.058	5109.84	914.046	2513.98	880.104	middle
134	244	hsa-miR-181b-3p	CTCACTGAACAATGAATGCAA	21	chr1	-	198858873	198858982	cctgtgcagagattattttttaaaaggtcacaatcAACATTCATTGCTGTCGGTGGGTtgaactgtgtggacaagCTCACTGAACAATGAATGCAActgtggccccgctt	26	hsa-mir-181b-1,ggo-mir-181b,ppa-mir-181b,lla-mir-181b,ptr-mir-181b-1,ppy-mir-181b,mml-mir-181b-1,mne-mir-181b,cja-mir-181b-1,nle-mir-181b-1,tch-mir-181b,oga-mir-181b-1,pha-mir-181b-1,dma-mir-181b-1,cfa-mir-181b-1,mmu-mir-181b-1,bta-mir-181b-1,mdo-mir-181b-1,efu-mir-181b,rno-mir-181b-1,ssc-mir-181b-1,cpo-mir-181b-1,pal-mir-181b-1,dno-mir-181b-1,ocu-mir-181b-1,cgr-mir-181b,	hsa-mir-181b-1	cctgtgcagagattattttttaaaaggtcacaatcAACATTCATTGCTGTCGGTGGGTtgaactgtgtggacaagCTCACTGAACAATGAATGCAActgtggccccgctt	hsa-miR-181b-3p	CTCACTGAACAATGAATGCAA	3'	gp1a	.....((.((((.....))))....(((((((.....(((((((((...((((((((((...((....))...)))))))))).)))))))))....)))))))..))..	79	44.5	-33.5	46	20	33	0	7	0	39	0	33	0	6	0	30.3198	16.1687	17.3546	0	5.01394	0	26.7778	0	19.9238	0	4.86446	0	middle
135	245	hsa-miR-181c-5p_R+1	AACATTCAACCTGTCGGTGAGTT	23	chr19	+	13874699	13874808	cggaaaatttgccaagggtttgggggAACATTCAACCTGTCGGTGAGTTtgggcagctcaggcaaACCATCGACCGTTGAGTGGACCctgaggcctggaattgccatcct	25	hsa-mir-181c,ptr-mir-181c,ggo-mir-181c,ppa-mir-181c,ppy-mir-181c,mml-mir-181c,cja-mir-181c,nle-mir-181c,oga-mir-181c,dma-mir-181c,cfa-mir-181c,dno-mir-181c,pha-mir-181c,mmu-mir-181c,bta-mir-181c,mdo-mir-181a-3,efu-mir-181c,rno-mir-181c,ssc-mir-181c,cpo-mir-181c,pal-mir-181c,ocu-mir-181c,chi-mir-181c,cgr-mir-181c,tch-mir-181c,	hsa-mir-181c	cggaaaatttgccaagggtttgggggAACATTCAACCTGTCGGTGAGTttgggcagctcaggcaAACCATCGACCGTTGAGTGGACcctgaggcctggaattgccatcct	hsa-miR-181c-5p	AACATTCAACCTGTCGGTGAGT	5'	gp1a	.(((.......((.(((..(..(((...((((((((..(((((((.(((((((....))...)))))))))))).))))))))..)))..)..)))))........))).	87	54.5	-41.9	1498	1119	1921	435	1007	512	1494	902	1763	575	1525	486	987.371	904.637	1010.25	867.148	721.291	975.817	1025.8	1408.24	1064.41	856.22	1236.38	799.497	middle
135	246	hsa-miR-181c-3p_L-1R+1	ACCATCGACCGTTGAGTGGACC	22	chr19	+	13874699	13874808	cggaaaatttgccaagggtttgggggAACATTCAACCTGTCGGTGAGTTtgggcagctcaggcaaACCATCGACCGTTGAGTGGACCctgaggcctggaattgccatcct	25	hsa-mir-181c,ptr-mir-181c,ggo-mir-181c,ppa-mir-181c,ppy-mir-181c,mml-mir-181c,cja-mir-181c,nle-mir-181c,oga-mir-181c,dma-mir-181c,cfa-mir-181c,dno-mir-181c,pha-mir-181c,mmu-mir-181c,bta-mir-181c,mdo-mir-181a-3,efu-mir-181c,rno-mir-181c,ssc-mir-181c,cpo-mir-181c,pal-mir-181c,ocu-mir-181c,chi-mir-181c,cgr-mir-181c,tch-mir-181c,	hsa-mir-181c	cggaaaatttgccaagggtttgggggAACATTCAACCTGTCGGTGAGTttgggcagctcaggcaAACCATCGACCGTTGAGTGGACcctgaggcctggaattgccatcct	hsa-miR-181c-3p	AACCATCGACCGTTGAGTGGAC	3'	gp1a	.(((.......((.(((..(..(((...((((((((..(((((((.(((((((....))...)))))))))))).))))))))..)))..)..)))))........))).	87	54.5	-41.9	661	436	680	138	423	137	560	232	526	204	767	194	435.682	352.477	357.611	275.095	302.985	261.107	384.502	362.209	317.573	303.772	621.84	319.141	middle
136	247	hsa-miR-181b-5p	AACATTCATTGCTGTCGGTGGGT	23	chr9	+	124693710	124693798	ctgatggctgcactcAACATTCATTGCTGTCGGTGGGTttgagtctgaatcaaCTCACTGATCAATGAATGCAAActgcggaccaaaca	22	hsa-mir-181b-2,eca-mir-181b,ptr-mir-181b-2,ppy-mir-181b-2,mml-mir-181b-2,cja-mir-181b-2,nle-mir-181b-2,oga-mir-181e,pha-mir-181b-2,dma-mir-181b-2,cfa-mir-181b-2,mmu-mir-181b-2,bta-mir-181b-2,mdo-mir-181b-2,efu-mir-181e,rno-mir-181b-2,ssc-mir-181b-2,cpo-mir-181b-2,pal-mir-181b-2,dno-mir-181b-2,ocu-mir-181b-2,chi-mir-181b,	hsa-mir-181b-2	ctgatggctgcactcAACATTCATTGCTGTCGGTGGGTttgagtctgaatcaaCTCACTGATCAATGAATGCAaactgcggaccaaaca	hsa-miR-181b-5p	AACATTCATTGCTGTCGGTGGGT	5'	gp1a	....((((((((.....(((((((((..(((((((((((.((.......)))))))))))))))))))))).....))))).)))....	81	46.1	-34.7	6028.67	6267.5	2715.17	368.833	2158.67	512.833	1691.67	609.167	8463.5	613.833	3100.83	535	3973.65	5066.86	1427.9	735.249	1546.2	977.406	1161.52	951.058	5109.84	914.046	2513.98	880.104	middle
136	248	hsa-miR-181b-2-3p_R+2	CTCACTGATCAATGAATGCAAA	22	chr9	+	124693710	124693798	ctgatggctgcactcAACATTCATTGCTGTCGGTGGGTttgagtctgaatcaaCTCACTGATCAATGAATGCAAActgcggaccaaaca	22	hsa-mir-181b-2,eca-mir-181b,ptr-mir-181b-2,ppy-mir-181b-2,mml-mir-181b-2,cja-mir-181b-2,nle-mir-181b-2,oga-mir-181e,pha-mir-181b-2,dma-mir-181b-2,cfa-mir-181b-2,mmu-mir-181b-2,bta-mir-181b-2,mdo-mir-181b-2,efu-mir-181e,rno-mir-181b-2,ssc-mir-181b-2,cpo-mir-181b-2,pal-mir-181b-2,dno-mir-181b-2,ocu-mir-181b-2,chi-mir-181b,	hsa-mir-181b-2	ctgatggctgcactcAACATTCATTGCTGTCGGTGGGTttgagtctgaatcaaCTCACTGATCAATGAATGCAaactgcggaccaaaca	hsa-miR-181b-2-3p	CTCACTGATCAATGAATGCA	3'	gp1a	....((((((((.....(((((((((..(((((((((((.((.......)))))))))))))))))))))).....))))).)))....	81	46.1	-34.7	5	0	6	0	5	0	0	0	15	0	16	0	3.29563	0	3.15539	0	3.58139	0	0	0	9.05626	0	12.9719	0	middle
137	249	hsa-miR-181d-5p	AACATTCATTGTTGTCGGTGGGT	23	chr19	+	13874875	13875011	gtcccctcccctaggccacagccgaggtcacaatcAACATTCATTGTTGTCGGTGGGTtgtgaggactgaggccagacccaccgggggatgaatgtcactgtggctgggccagacacggcttaaggggaatggggac	19	hsa-mir-181d,ptr-mir-181d,ppy-mir-181d,mml-mir-181d,cja-mir-181d,ggo-mir-181d,ppa-mir-181d,oga-mir-181d,mmu-mir-181d,bta-mir-181d,cfa-mir-181d,efu-mir-181d,rno-mir-181d,ssc-mir-181d,pal-mir-181d,dno-mir-181d,chi-mir-181d,cgr-mir-181d,tch-mir-181d,	hsa-mir-181d	gtcccctcccctaggccacagccgaggtcacaatcAACATTCATTGTTGTCGGTGGGTtgtgaggactgaggccagacCCACCGGGGGATGAATGTCACtgtggctgggccagacacggcttaaggggaatggggac	hsa-miR-181d-5p	AACATTCATTGTTGTCGGTGGGT	5'	gp1a	(((((((((((((((((...(((..(((((((....(((((((((....((((((((((....((.......)).))))))))))..)))))))))...))))))).))).......)))))).)))))..))))))	137	59.9	-66.6	1106.67	1166	1726.17	317.333	979.667	467.833	1327.67	700.167	2113.5	499.333	1546.83	433	729.433	942.633	907.788	632.586	701.713	891.64	911.59	1093.13	1276.03	743.546	1254.08	712.309	middle
138	250	hsa-miR-181a-5p	AACATTCAACGCTGTCGGTGAGT	23	chr1	-	198859044	198859153	tgagttttgaggttgcttcagtgAACATTCAACGCTGTCGGTGAGTttggaattaaaatcaaaACCATCGACCGTTGATTGTACCctatggctaaccatcatctactcca	30	hsa-mir-181a-1,ptr-mir-181a-1,ppy-mir-181a-1,mml-mir-181a-1,ppa-mir-181a-1,mne-mir-181a-1,lla-mir-181a-1,cja-mir-181a-1,ggo-mir-181a-1,nle-mir-181a-1,oga-mir-181a-1,pha-mir-181a-1,dma-mir-181a-1,sbo-mir-181a-1,cfa-mir-181a-1,cpo-mir-181a-1,dno-mir-181a-1,ocu-mir-181a-1,mmu-mir-181a-1,bta-mir-181a-1,eca-mir-181a-2,mdo-mir-181a-1,efu-mir-181a,rno-mir-181a-1,ssc-mir-181a-1,pal-mir-181a-1,cgr-mir-181…	hsa-mir-181a-1	tgagttttgaggttgcttcagtgAACATTCAACGCTGTCGGTGAGTttggaattaaaatcaaaACCATCGACCGTTGATTGTACCctatggctaaccatcatctactcca	hsa-miR-181a-5p	AACATTCAACGCTGTCGGTGAGT	5'	gp1a	.((((..((((((((((..((...(((.((((((..(((((((.((((.((.......)).))))))))))))))))).)))...))..))).)))).)))...))))..	107	41.8	-37.2	43936	45381	16346	1917	12405.5	2752	9017.5	2918.5	24982.5	3385	15454.5	2705	28959.4	36687.5	8596.34	3821.43	8885.78	5245.02	6191.51	4556.49	15083.2	5040.53	12529.6	4449.87	high
138	251	hsa-miR-181a-3p	ACCATCGACCGTTGATTGTACC	22	chr1	-	198859044	198859153	tgagttttgaggttgcttcagtgAACATTCAACGCTGTCGGTGAGTttggaattaaaatcaaaACCATCGACCGTTGATTGTACCctatggctaaccatcatctactcca	30	hsa-mir-181a-1,ptr-mir-181a-1,ppy-mir-181a-1,mml-mir-181a-1,ppa-mir-181a-1,mne-mir-181a-1,lla-mir-181a-1,cja-mir-181a-1,ggo-mir-181a-1,nle-mir-181a-1,oga-mir-181a-1,pha-mir-181a-1,dma-mir-181a-1,sbo-mir-181a-1,cfa-mir-181a-1,cpo-mir-181a-1,dno-mir-181a-1,ocu-mir-181a-1,mmu-mir-181a-1,bta-mir-181a-1,eca-mir-181a-2,mdo-mir-181a-1,efu-mir-181a,rno-mir-181a-1,ssc-mir-181a-1,pal-mir-181a-1,cgr-mir-181…	hsa-mir-181a-1	tgagttttgaggttgcttcagtgAACATTCAACGCTGTCGGTGAGTttggaattaaaatcaaaACCATCGACCGTTGATTGTACCctatggctaaccatcatctactcca	hsa-miR-181a-3p	ACCATCGACCGTTGATTGTACC	3'	gp1a	.((((..((((((((((..((...(((.((((((..(((((((.((((.((.......)).))))))))))))))))).)))...))..))).)))).)))...))))..	107	41.8	-37.2	2110	1514	843	35	658	63	566	47	1089	74	361	50	1390.76	1223.97	443.332	69.7706	471.311	120.071	388.621	73.3785	657.485	110.192	292.678	82.2527	middle
139	252	hsa-miR-182-5p	TTTGGCAATGGTAGAACTCACACT	24	chr7	-	129770379	129770492	gagctgcttgcctccccccgttTTTGGCAATGGTAGAACTCACACTggtgaggtaacaggatccGGTGGTTCTAGACTTGCCAACTatggggcgaggactcagccggcaccctg	19	hsa-mir-182,ptr-mir-182,ppy-mir-182,mml-mir-182,cja-mir-182,ggo-mir-182,nle-mir-182,oga-mir-182,cpo-mir-182,dno-mir-182,mmr-mir-182,mmu-mir-182,eca-mir-182,mdo-mir-182,cfa-mir-182,efu-mir-182,ssc-mir-182,ocu-mir-182,chi-mir-182,	hsa-mir-182	gagctgcttgcctccccccgttTTTGGCAATGGTAGAACTCACACTggtgaggtaacaggatccggTGGTTCTAGACTTGCCAACTAtggggcgaggactcagccggcac	hsa-miR-182-5p	TTTGGCAATGGTAGAACTCACACT	5'	gp1a	..((((((..((((.((((((..(((((((...((((((...((((((..............))))))))))))...)))))))..)))))).))))....))).)))......	106	57.9	-46.8	50284	4056	14009	186	16292	594	14656	254	13087	333	21097	294	33143.5	3279.01	7367.31	370.781	11669.6	1132.1	10063	396.556	7901.29	495.863	17104.2	483.646	high
139	253	hsa-miR-182-3p_L+2R-1	GGTGGTTCTAGACTTGCCAACT	22	chr7	-	129770379	129770492	gagctgcttgcctccccccgttTTTGGCAATGGTAGAACTCACACTggtgaggtaacaggatccGGTGGTTCTAGACTTGCCAACTatggggcgaggactcagccggcaccctg	19	hsa-mir-182,ptr-mir-182,ppy-mir-182,mml-mir-182,cja-mir-182,ggo-mir-182,nle-mir-182,oga-mir-182,cpo-mir-182,dno-mir-182,mmr-mir-182,mmu-mir-182,eca-mir-182,mdo-mir-182,cfa-mir-182,efu-mir-182,ssc-mir-182,ocu-mir-182,chi-mir-182,	hsa-mir-182	gagctgcttgcctccccccgttTTTGGCAATGGTAGAACTCACACTggtgaggtaacaggatccggTGGTTCTAGACTTGCCAACTAtggggcgaggactcagccggcac	hsa-miR-182-3p	TGGTTCTAGACTTGCCAACTA	3'	gp1a	..((((((..((((.((((((..(((((((...((((((...((((((..............))))))))))))...)))))))..)))))).))))....))).)))......	106	57.9	-46.8	62	0	17	0	6	0	18	0	22	0	31	0	40.8658	0	8.94027	0	4.29767	0	12.359	0	13.2825	0	25.133	0	middle
140	254	hsa-miR-183-5p	TATGGCACTGGTAGAATTCACT	22	chr7	-	129774905	129775014	ccgcagagtgtgactcctgttctgtgTATGGCACTGGTAGAATTCACTgtgaacagtctcagtcagTGAATTACCGAAGGGCCATAAAcagagcagagacagatccacga	23	hsa-mir-183,ptr-mir-183,ggo-mir-183,ppa-mir-183,ppy-mir-183,mml-mir-183,mne-mir-183,cja-mir-183,sla-mir-183,mmu-mir-183,bta-mir-183,ssc-mir-183,eca-mir-183,mdo-mir-183,cfa-mir-183,pal-mir-183,dno-mir-183,ocu-mir-183,tch-mir-183,rno-mir-183,cpo-mir-183,chi-mir-183,cgr-mir-183,	hsa-mir-183	ccgcagagtgtgactcctgttctgtgTATGGCACTGGTAGAATTCACTgtgaacagtctcagtcaGTGAATTACCGAAGGGCCATAAacagagcagagacagatccacga	hsa-miR-183-5p	TATGGCACTGGTAGAATTCACT	5'	gp1a	.......(((.((.(((((((((((.((((((..(((((..(((((((((((......)))..)))))))))))))....)))))).))))))))).))....)))))..	101	49.1	-41.7	70130	3396	11095	91	16038	433	10591	159	15291	178	12963	176	46224.5	2745.44	5834.84	181.403	11487.7	825.252	7271.89	248.238	9231.95	265.056	10509.7	289.53	high
140	255	hsa-miR-183-3p_L-1R+1	TGAATTACCGAAGGGCCATAAA	22	chr7	-	129774905	129775014	ccgcagagtgtgactcctgttctgtgTATGGCACTGGTAGAATTCACTgtgaacagtctcagtcagTGAATTACCGAAGGGCCATAAAcagagcagagacagatccacga	23	hsa-mir-183,ptr-mir-183,ggo-mir-183,ppa-mir-183,ppy-mir-183,mml-mir-183,mne-mir-183,cja-mir-183,sla-mir-183,mmu-mir-183,bta-mir-183,ssc-mir-183,eca-mir-183,mdo-mir-183,cfa-mir-183,pal-mir-183,dno-mir-183,ocu-mir-183,tch-mir-183,rno-mir-183,cpo-mir-183,chi-mir-183,cgr-mir-183,	hsa-mir-183	ccgcagagtgtgactcctgttctgtgTATGGCACTGGTAGAATTCACTgtgaacagtctcagtcaGTGAATTACCGAAGGGCCATAAacagagcagagacagatccacga	hsa-miR-183-3p	GTGAATTACCGAAGGGCCATAA	3'	gp1a	.......(((.((.(((((((((((.((((((..(((((..(((((((((((......)))..)))))))))))))....)))))).))))))))).))....)))))..	101	49.1	-41.7	482	23	183	0	131	0	78	0	204	0	192	0	317.699	18.594	96.2394	0	93.8324	0	53.5556	0	123.165	0	155.663	0	middle
141	256	hsa-miR-184	TGGACGGAGAACTGATAAGGGT	22	chr15	+	79209788	79209871	ccagtcacgtccccttatcacttttccagcccagctttgtgactgtaagtgtTGGACGGAGAACTGATAAGGGTaggtgattga	20	hsa-mir-184,ptr-mir-184,ppy-mir-184,mml-mir-184,mne-mir-184,cja-mir-184,oga-mir-184,mmu-mir-184,bta-mir-184,chi-mir-184,eca-mir-184,mdo-mir-184,cfa-mir-184,rno-mir-184,ssc-mir-184,cpo-mir-184,pal-mir-184,dno-mir-184,ocu-mir-184,tch-mir-184,	hsa-mir-184	ccagtcacgtccccttatcacttttccagcccagctttgtgactgtaagtgtTGGACGGAGAACTGATAAGGGTaggtgattga	hsa-miR-184	TGGACGGAGAACTGATAAGGGT	3'	gp1a	.(((((((...(((((((((.((((((...(((((((((......)))).)))))..)))))).)))))))))...))))))).	82	48.8	-35.6	19	196	0	5	0	0	0	0	0	6	0	0	12.5234	158.453	0	9.96722	0	0	0	0	0	8.93447	0	0	middle
142	257	hsa-miR-185-5p	TGGAGAGAAAGGCAGTTCCTGA	22	chr22	+	20033116	20033243	tgggcagtgggcctggctcgagcagggggcgagggatTGGAGAGAAAGGCAGTTCCTGAtggtcccctccccAGGGGCTGGCTTTCCTCTGGTccttccctcccaatgaccgcgtcttcgtcgaggcc	19	hsa-mir-185,ppy-mir-185,ptr-mir-185,mml-mir-185,cja-mir-185,ggo-mir-185,oga-mir-185,mmu-mir-185,eca-mir-185,cfa-mir-185,tch-mir-185,efu-mir-185,rno-mir-185,ssc-mir-185,cpo-mir-185,pal-mir-185,dno-mir-185,ocu-mir-185,cgr-mir-185,	hsa-mir-185	agggggcgagggatTGGAGAGAAAGGCAGTTCCTGAtggtcccctccccAGGGGCTGGCTTTCCTCTGGTCcttccctccca	hsa-miR-185-5p	TGGAGAGAAAGGCAGTTCCTGA	5'	gp1a	.((((.....))))(((((((...(((((.(((((((..(((.(((((.(((..((((..((......)).))))..))).))))))))..))))))).)))))...(((...)))....))))).))	80	65.6	-65.2	6835	6775	7350	826	5608	1449	9040	1350	6107	1383	4769	1135	4505.13	5477.14	3865.35	1646.59	4016.88	2761.64	6206.96	2107.68	3687.11	2059.39	3866.43	1867.14	middle
142	258	hsa-miR-185-3p_R-1	AGGGGCTGGCTTTCCTCTGGT	21	chr22	+	20033116	20033243	tgggcagtgggcctggctcgagcagggggcgagggatTGGAGAGAAAGGCAGTTCCTGAtggtcccctccccAGGGGCTGGCTTTCCTCTGGTccttccctcccaatgaccgcgtcttcgtcgaggcc	19	hsa-mir-185,ppy-mir-185,ptr-mir-185,mml-mir-185,cja-mir-185,ggo-mir-185,oga-mir-185,mmu-mir-185,eca-mir-185,cfa-mir-185,tch-mir-185,efu-mir-185,rno-mir-185,ssc-mir-185,cpo-mir-185,pal-mir-185,dno-mir-185,ocu-mir-185,cgr-mir-185,	hsa-mir-185	agggggcgagggatTGGAGAGAAAGGCAGTTCCTGAtggtcccctccccAGGGGCTGGCTTTCCTCTGGTCcttccctccca	hsa-miR-185-3p	AGGGGCTGGCTTTCCTCTGGTC	3'	gp1a	.((((.....))))(((((((...(((((.(((((((..(((.(((((.(((..((((..((......)).))))..))).))))))))..))))))).)))))...(((...)))....))))).))	80	65.6	-65.2	119	56	74	8	53	8	42	8	83	7	35	8	78.436	45.2723	38.9165	15.9476	37.9627	15.2471	28.8376	12.49	50.1113	10.4235	28.376	13.1604	middle
143	259	hsa-miR-186-5p	CAAAGAATTCTCCTTTTGGGCT	22	chr1	-	71067631	71067716	tgcttgtaactttcCAAAGAATTCTCCTTTTGGGCTttctggttttattttaagCCCAAAGGTGAATTTTTTgggaagtttgagct	27	hsa-mir-186,ptr-mir-186,ppy-mir-186,ggo-mir-186,ppa-mir-186,mml-mir-186,cja-mir-186,nle-mir-186,sbo-mir-186,oga-mir-186,dma-mir-186,mmr-mir-186,pha-mir-186,mmu-mir-186,bta-mir-186,chi-mir-186,eca-mir-186,mdo-mir-186,cfa-mir-186,dno-mir-186,rno-mir-186,ssc-mir-186,cpo-mir-186,pal-mir-186,ocu-mir-186,cgr-mir-186,tch-mir-186,	hsa-mir-186	tgcttgtaactttcCAAAGAATTCTCCTTTTGGGCTttctggttttattttaaGCCCAAAGGTGAATTTTTTGGGaagtttgagct	hsa-miR-186-5p	CAAAGAATTCTCCTTTTGGGCT	5'	gp1a	.(((...(((((((((((((((((.(((((.((((((..............))))))))))).)))))))))))))))))..))).	84	36	-39.7	25021	20203	19463	6015	21220	6837	28887	6013	23091	6734	21023	6032	16492	16332.8	10235.6	11990.6	15199.4	13030.6	19834.1	9387.77	13941.2	10027.4	17044.2	9922.97	middle
143	260	hsa-miR-186-3p_L-1R-3	CCCAAAGGTGAATTTTTT	18	chr1	-	71067631	71067716	tgcttgtaactttcCAAAGAATTCTCCTTTTGGGCTttctggttttattttaagCCCAAAGGTGAATTTTTTgggaagtttgagct	27	hsa-mir-186,ptr-mir-186,ppy-mir-186,ggo-mir-186,ppa-mir-186,mml-mir-186,cja-mir-186,nle-mir-186,sbo-mir-186,oga-mir-186,dma-mir-186,mmr-mir-186,pha-mir-186,mmu-mir-186,bta-mir-186,chi-mir-186,eca-mir-186,mdo-mir-186,cfa-mir-186,dno-mir-186,rno-mir-186,ssc-mir-186,cpo-mir-186,pal-mir-186,ocu-mir-186,cgr-mir-186,tch-mir-186,	hsa-mir-186	tgcttgtaactttcCAAAGAATTCTCCTTTTGGGCTttctggttttattttaaGCCCAAAGGTGAATTTTTTGGGaagtttgagct	hsa-miR-186-3p	GCCCAAAGGTGAATTTTTTGGG	3'	gp1a	.(((...(((((((((((((((((.(((((.((((((..............))))))))))).)))))))))))))))))..))).	84	36	-39.7	6	0	0	0	0	0	14	0	7	0	5	0	3.95476	0	0	0	0	0	9.61255	0	4.22625	0	4.05371	0	low
144	261	hsa-miR-187-3p_R+1	TCGTGTCTTGTGTTGCAGCCGGT	23	chr18	-	35904818	35904926	ggtcgggctcaccatgacacagtgtgagacctcgggctacaacacaggacccgggcgctgctctgaccccTCGTGTCTTGTGTTGCAGCCGGAgggacgcaggtccgca	20	hsa-mir-187,ggo-mir-187,ppa-mir-187,ppy-mir-187,mml-mir-187,mne-mir-187,cja-mir-187,mmr-mir-187,mmu-mir-187,bta-mir-187,eca-mir-187,cfa-mir-187,rno-mir-187,ssc-mir-187,cpo-mir-187,pal-mir-187,dno-mir-187,ocu-mir-187,chi-mir-187,cgr-mir-187,	hsa-mir-187	ggtcgggctcaccatgacacagtgtgagacctcgGGCTACAACACAGGACCCGGGCgctgctctgaccccTCGTGTCTTGTGTTGCAGCCGGagggacgcaggtccgca	hsa-miR-187-3p	TCGTGTCTTGTGTTGCAGCCGG	3'	gp1a	.(.((((((.............((((...((((.((((.(((((((((((.((((..............)))).))))))))))).)))).))))..))))))))))).	79	65.1	-46.8	757	90	0	16	5	131	0	13	0	15	0	352	498.958	72.759	0	31.8951	3.58139	249.672	0	20.2962	0	22.3362	0	579.059	middle
145	262	hsa-miR-188-5p_R+1	CATCCCTTGCATGGTGGAGGGT	22	chrX	+	50003497	50003607	cttccctgctccctctctcaCATCCCTTGCATGGTGGAGGGTgagctttctgaaaacccCTCCCACATGCAGGGTTTGCAggatggcgagcctcagctttccttgctctct	21	hsa-mir-188,ppy-mir-188,ppa-mir-188,ptr-mir-188,mml-mir-188,mne-mir-188,ggo-mir-188,mmr-mir-188,mmu-mir-188,bta-mir-188,eca-mir-188,cfa-mir-188,efu-mir-188,rno-mir-188,cpo-mir-188,pal-mir-188,dno-mir-188,ocu-mir-188,chi-mir-188,cgr-mir-188,tch-mir-188,	hsa-mir-188	tgctccctctctcaCATCCCTTGCATGGTGGAGGGtgagctttctgaaaacccCTCCCACATGCAGGGTTTGCAggatggcgagcc	hsa-miR-188-5p	CATCCCTTGCATGGTGGAGGG	5'	gp1a	.......((((((..(((..((..(((((((((..((((((................))))))..)))))))))..))..))).)).))))...(((.......)))....	84	56.8	-40.9	25	15	145	0	106	5	167	6	279	0	141	0	16.4782	12.1265	76.2553	0	75.9254	9.52947	114.664	9.36747	168.446	0	114.315	0	middle
145	263	hsa-miR-188-3p	CTCCCACATGCAGGGTTTGCA	21	chrX	+	50003497	50003607	cttccctgctccctctctcaCATCCCTTGCATGGTGGAGGGTgagctttctgaaaacccCTCCCACATGCAGGGTTTGCAggatggcgagcctcagctttccttgctctct	21	hsa-mir-188,ppy-mir-188,ppa-mir-188,ptr-mir-188,mml-mir-188,mne-mir-188,ggo-mir-188,mmr-mir-188,mmu-mir-188,bta-mir-188,eca-mir-188,cfa-mir-188,efu-mir-188,rno-mir-188,cpo-mir-188,pal-mir-188,dno-mir-188,ocu-mir-188,chi-mir-188,cgr-mir-188,tch-mir-188,	hsa-mir-188	tgctccctctctcaCATCCCTTGCATGGTGGAGGGtgagctttctgaaaacccCTCCCACATGCAGGGTTTGCAggatggcgagcc	hsa-miR-188-3p	CTCCCACATGCAGGGTTTGCA	3'	gp1a	.......((((((..(((..((..(((((((((..((((((................))))))..)))))))))..))..))).)).))))...(((.......)))....	84	56.8	-40.9	37	10	33	0	11	0	20	5	63	0	21	0	24.3877	8.08434	17.3546	0	7.87905	0	13.7322	7.80623	38.0363	0	17.0256	0	middle
146	264	hsa-miR-190a-5p_R+1	TGATATGTTTGATATATTAGGTT	23	chr15	+	62823941	62824082	acctggatgccttttctgcaggcctctgtgTGATATGTTTGATATATTAGGTTgttatttaatccaACTATATATCAAACATATTCCTacagtgtcttgccctgtctccgggggttcctaataaagtttataaggcaacagg	24	hsa-mir-190a,ptr-mir-190a,ppy-mir-190a,mml-mir-190a,ggo-mir-190a,ppa-mir-190,bta-mir-190a,cfa-mir-190a,cja-mir-190a,nle-mir-190,oga-mir-190,cpo-mir-190a,dno-mir-190a,ocu-mir-190a,tch-mir-190a,mmu-mir-190a,eca-mir-190a,mdo-mir-190a,rno-mir-190a-2,rno-mir-190a-1,ssc-mir-190a,chi-mir-190a,cgr-mir-190a,sha-mir-190,	hsa-mir-190a	tgcaggcctctgtgTGATATGTTTGATATATTAGGTtgttatttaatccaaCTATATATCAAACATATTCCTacagtgtcttgcc	hsa-miR-190a-5p	TGATATGTTTGATATATTAGGT	5'	gp1a	.((((..((((((....((.(((..(((((.((((((((((((((((..(((((..........)))))))))))))))))))))..))))).)))...(((((....)))))............))....)))))).))))	76	39.4	-49.2	63	139	1146	98	1409	94	1307	93	954	186	1776	114	41.5249	112.372	602.68	195.358	1009.24	179.154	897.4	145.196	575.978	276.968	1439.88	187.536	middle
146	265	hsa-miR-190a-3p_L+1	ACTATATATCAAACATATTCCT	22	chr15	+	62823941	62824082	acctggatgccttttctgcaggcctctgtgTGATATGTTTGATATATTAGGTTgttatttaatccaACTATATATCAAACATATTCCTacagtgtcttgccctgtctccgggggttcctaataaagtttataaggcaacagg	24	hsa-mir-190a,ptr-mir-190a,ppy-mir-190a,mml-mir-190a,ggo-mir-190a,ppa-mir-190,bta-mir-190a,cfa-mir-190a,cja-mir-190a,nle-mir-190,oga-mir-190,cpo-mir-190a,dno-mir-190a,ocu-mir-190a,tch-mir-190a,mmu-mir-190a,eca-mir-190a,mdo-mir-190a,rno-mir-190a-2,rno-mir-190a-1,ssc-mir-190a,chi-mir-190a,cgr-mir-190a,sha-mir-190,	hsa-mir-190a	tgcaggcctctgtgTGATATGTTTGATATATTAGGTtgttatttaatccaaCTATATATCAAACATATTCCTacagtgtcttgcc	hsa-miR-190a-3p	CTATATATCAAACATATTCCT	3'	gp1a	.((((..((((((....((.(((..(((((.((((((((((((((((..(((((..........)))))))))))))))))))))..))))).)))...(((((....)))))............))....)))))).))))	76	39.4	-49.2	0	7	54	0	67	0	46	0	28	0	90	0	0	5.65903	28.3985	0	47.9906	0	31.5841	0	16.905	0	72.9669	0	middle
147	266	hsa-miR-190b-5p	TGATATGTTTGATATTGGGTTG	22	chr1	-	154193642	154193753	ctctcctgcctgcttctgtgTGATATGTTTGATATTGGGTTGtttaattaggaaccaactaaatgtcaaacatattcttacagcagcaggtgattcagcaccaccctctttc	19	hsa-mir-190b,ppy-mir-190b,ptr-mir-190b,mml-mir-190b,cja-mir-190b,ggo-mir-190b,mmu-mir-190b,bta-mir-190b,eca-mir-190b,mdo-mir-190b,cfa-mir-190b,ssc-mir-190b,chi-mir-190b,cpo-mir-190b,ocu-mir-190b,tch-mir-190b,pal-mir-190b,dno-mir-190b,cgr-mir-190b,	hsa-mir-190b	tgcttctgtgTGATATGTTTGATATTGGGTTGtttaattaggaaccaACTAAATGTCAAACATATTCTtacagcagcag	hsa-miR-190b-5p	TGATATGTTTGATATTGGGTTG	5'	gp1a	.......(((((((.(((((.(((((((((((((((..(((((((......))).))))..)))))))))))))))..))))).))))))).....................	84	41.1	-40	20	11	12	0	5	5	0	0	13	0	5	0	13.1825	8.89277	6.31078	0	3.58139	9.52947	0	0	7.84876	0	4.05371	0	middle
148	267	hsa-miR-191-5p_R-1	CAACGGAATCCCAAAAGCAGCT	22	chr3	-	49020602	49020714	gccaacggctggacagcgggCAACGGAATCCCAAAAGCAGCTgttgtctccagagcattccagCTGCGCTTGGATTTCGTCCCCtgctctcctgcctgagcagcgccctggcc	29	hsa-mir-191,ppy-mir-191,mml-mir-191,ptr-mir-191,cja-mir-191,ggo-mir-191,ppa-mir-191,pha-mir-191,sbo-mir-191,nle-mir-191,oga-mir-191,mmr-mir-191,dma-mir-191,cfa-mir-191,dno-mir-191,tch-mir-191,mmu-mir-191,bta-mir-191,oar-mir-191,eca-mir-191a,mdo-mir-191,efu-mir-191,rno-mir-191a,ssc-mir-191,cpo-mir-191,pal-mir-191,ocu-mir-191,chi-mir-191,cgr-mir-191,	hsa-mir-191	cggctggacagcgggCAACGGAATCCCAAAAGCAGCTGttgtctccagagcattccaGCTGCGCTTGGATTTCGTCCCCtgctctcctgcct	hsa-miR-191-5p	CAACGGAATCCCAAAAGCAGCTG	5'	gp1a	((((..(((.(((.((((((..(((((((((.((..(((((((..((((....)).))..)))))))..)))))))))))..)))))).))).)))...((...))..)))).	90	62.8	-53.1	83432	61670	87424	17827	75480	17414	140348	18065	148324	19918	126555	18390	54992.2	49856.1	45976.1	35537.1	54064.6	33189.2	96364.4	28203.9	89550.7	29659.5	102604	30252.6	high
148	268	hsa-miR-191-3p_L-1	CTGCGCTTGGATTTCGTCCCC	21	chr3	-	49020602	49020714	gccaacggctggacagcgggCAACGGAATCCCAAAAGCAGCTgttgtctccagagcattccagCTGCGCTTGGATTTCGTCCCCtgctctcctgcctgagcagcgccctggcc	29	hsa-mir-191,ppy-mir-191,mml-mir-191,ptr-mir-191,cja-mir-191,ggo-mir-191,ppa-mir-191,pha-mir-191,sbo-mir-191,nle-mir-191,oga-mir-191,mmr-mir-191,dma-mir-191,cfa-mir-191,dno-mir-191,tch-mir-191,mmu-mir-191,bta-mir-191,oar-mir-191,eca-mir-191a,mdo-mir-191,efu-mir-191,rno-mir-191a,ssc-mir-191,cpo-mir-191,pal-mir-191,ocu-mir-191,chi-mir-191,cgr-mir-191,	hsa-mir-191	cggctggacagcgggCAACGGAATCCCAAAAGCAGCTGttgtctccagagcattccaGCTGCGCTTGGATTTCGTCCCCtgctctcctgcct	hsa-miR-191-3p	GCTGCGCTTGGATTTCGTCCCC	3'	gp1a	((((..(((.(((.((((((..(((((((((.((..(((((((..((((....)).))..)))))))..)))))))))))..)))))).))).)))...((...))..)))).	90	62.8	-53.1	14	0	41	5	43	0	23	0	61	0	7	0	9.22777	0	21.5618	9.96722	30.7999	0	15.792	0	36.8288	0	5.6752	0	middle
149	269	hsa-miR-192-5p	CTGACCTATGAATTGACAGCC	21	chr11	-	64891132	64891246	gccgagaccgagtgcacagggctCTGACCTATGAATTGACAGCCagtgctctcgtctcccctctggCTGCCAATTCCATAGGTCACAGGtatgttcgcctcaatgccagccacca	21	hsa-mir-192,ppy-mir-192,ptr-mir-192,mml-mir-192,ggo-mir-192,ppa-mir-192,nle-mir-192,oga-mir-192,mmu-mir-192,bta-mir-192,eca-mir-192,cfa-mir-192,efu-mir-192,rno-mir-192,ssc-mir-192,cpo-mir-192,pal-mir-192,dno-mir-192,chi-mir-192,cgr-mir-192,tch-mir-192,	hsa-mir-192	gccgagaccgagtgcacagggctCTGACCTATGAATTGACAGCCagtgctctcgtctcccctctggCTGCCAATTCCATAGGTCACAGgtatgttcgcctcaatgccagc	hsa-miR-192-5p	CTGACCTATGAATTGACAGCC	5'	gp1a	((((....)).))......(((..((((((((((((((.(((((((................))))))).))))).)))))))))..(((((..........))))).)))....	61	57.4	-39.6	2822	3936	560017	2531.5	680700	18581	939476	8831	1.24717e+06	43974	1.05688e+06	30079.5	1860.05	3181.99	294512	5046.4	487570	35413.4	645054	13787.4	752979	65480.7	856859	49482.4	high
149	270	hsa-miR-192-3p_R+1	CTGCCAATTCCATAGGTCACAGT	23	chr11	-	64891132	64891246	gccgagaccgagtgcacagggctCTGACCTATGAATTGACAGCCagtgctctcgtctcccctctggCTGCCAATTCCATAGGTCACAGGtatgttcgcctcaatgccagccacca	21	hsa-mir-192,ppy-mir-192,ptr-mir-192,mml-mir-192,ggo-mir-192,ppa-mir-192,nle-mir-192,oga-mir-192,mmu-mir-192,bta-mir-192,eca-mir-192,cfa-mir-192,efu-mir-192,rno-mir-192,ssc-mir-192,cpo-mir-192,pal-mir-192,dno-mir-192,chi-mir-192,cgr-mir-192,tch-mir-192,	hsa-mir-192	gccgagaccgagtgcacagggctCTGACCTATGAATTGACAGCCagtgctctcgtctcccctctggCTGCCAATTCCATAGGTCACAGgtatgttcgcctcaatgccagc	hsa-miR-192-3p	CTGCCAATTCCATAGGTCACAG	3'	gp1a	((((....)).))......(((..((((((((((((((.(((((((................))))))).))))).)))))))))..(((((..........))))).)))....	61	57.4	-39.6	0	0	690	0	726	0	960	5	1421	35	1386	18	0	0	362.87	0	520.017	0	659.146	7.80623	857.93	52.1177	1123.69	29.611	middle
150	271	hsa-miR-193a-5p	TGGGTCTTTGCGGGCGAGATGA	22	chr17	+	31559980	31560090	gacgcaccccgaactccgaggatgggagctgagggcTGGGTCTTTGCGGGCGAGATGAgggtgtcggatcAACTGGCCTACAAAGTCCCAGTtctcggcccccgggaccag	17	hsa-mir-193a,ptr-mir-193a,ppy-mir-193a,mml-mir-193a,ggo-mir-193a,ppa-mir-193a,pha-mir-193a,oga-mir-193a,eca-mir-193a,mdo-mir-193a,cfa-mir-193a,cpo-mir-193a,dno-mir-193a,ocu-mir-193a,efu-mir-193a,ssc-mir-193a,pal-mir-193a,	hsa-mir-193a	cgaggatgggagctgagggcTGGGTCTTTGCGGGCGAGATGAgggtgtcggatcAACTGGCCTACAAAGTCCCAGTtctcggcccccg	hsa-miR-193a-5p	TGGGTCTTTGCGGGCGAGATGA	5'	gp1a	.......((((...((....)).(((.((((((..(((((.(((((..(((.((.(((..........))).)).)))..))))).)))))..))))))))))))).....	79	64.9	-55.9	587	785	562	1277	316	826	714	1823	205	1244	585	1076	386.907	634.62	295.555	2545.63	226.344	1574.27	490.24	2846.15	123.769	1852.41	474.285	1770.08	middle
150	272	hsa-miR-193a-3p	AACTGGCCTACAAAGTCCCAGT	22	chr17	+	31559980	31560090	gacgcaccccgaactccgaggatgggagctgagggcTGGGTCTTTGCGGGCGAGATGAgggtgtcggatcAACTGGCCTACAAAGTCCCAGTtctcggcccccgggaccag	17	hsa-mir-193a,ptr-mir-193a,ppy-mir-193a,mml-mir-193a,ggo-mir-193a,ppa-mir-193a,pha-mir-193a,oga-mir-193a,eca-mir-193a,mdo-mir-193a,cfa-mir-193a,cpo-mir-193a,dno-mir-193a,ocu-mir-193a,efu-mir-193a,ssc-mir-193a,pal-mir-193a,	hsa-mir-193a	cgaggatgggagctgagggcTGGGTCTTTGCGGGCGAGATGAgggtgtcggatcAACTGGCCTACAAAGTCCCAGTtctcggcccccg	hsa-miR-193a-3p	AACTGGCCTACAAAGTCCCAGT	3'	gp1a	.......((((...((....)).(((.((((((..(((((.(((((..(((.((.(((..........))).)).)))..))))).)))))..))))))))))))).....	79	64.9	-55.9	136	65	125	106	80	81	417	219	66	203	181	101	89.6412	52.5482	65.7373	211.305	57.3022	154.377	286.317	341.913	39.8475	302.283	146.744	166.151	middle
151	273	hsa-miR-193b-5p	CGGGGTTTTGAGGGCGAGATGA	22	chr16	+	14303960	14304071	ggaggctgtggtctcagaatCGGGGTTTTGAGGGCGAGATGAgtttatgttttatccAACTGGCCCTCAAAGTCCCGCTtttggggtcattctggacagcgagggactcagg	27	hsa-mir-193b,ppy-mir-193b,mml-mir-193b,ptr-mir-193b,cja-mir-193,ggo-mir-193b,ppa-mir-193b,nle-mir-193b,pha-mir-193b,oga-mir-193b,mmr-mir-193,dma-mir-193,mdo-mir-193b,cpo-mir-193b,pal-mir-193b,ocu-mir-193b,tch-mir-193b,mmu-mir-193b,bta-mir-193b,eca-mir-193b,cfa-mir-193b,efu-mir-193b,rno-mir-193b,dno-mir-193b,chi-mir-193b,chi-mir-193a,cgr-mir-193b,	hsa-mir-193b	gtggtctcagaatCGGGGTTTTGAGGGCGAGATGAgtttatgttttatccAACTGGCCCTCAAAGTCCCGCTtttggggtcat	hsa-miR-193b-5p	CGGGGTTTTGAGGGCGAGATGA	5'	gp1a	.(((((((((..(((((((.((((..(((((((((.((.((..(.........)..)).)).)))))))))..)))).)))))))..).......)))))......)))...	108	53.6	-46.6	8	0	50	29	10	11	15	31	14	18	0	19	5.27301	0	26.2949	57.8099	7.16278	20.9648	10.2992	48.3986	8.45251	26.8034	0	31.256	middle
151	274	hsa-miR-193b-3p	AACTGGCCCTCAAAGTCCCGCT	22	chr16	+	14303960	14304071	ggaggctgtggtctcagaatCGGGGTTTTGAGGGCGAGATGAgtttatgttttatccAACTGGCCCTCAAAGTCCCGCTtttggggtcattctggacagcgagggactcagg	27	hsa-mir-193b,ppy-mir-193b,mml-mir-193b,ptr-mir-193b,cja-mir-193,ggo-mir-193b,ppa-mir-193b,nle-mir-193b,pha-mir-193b,oga-mir-193b,mmr-mir-193,dma-mir-193,mdo-mir-193b,cpo-mir-193b,pal-mir-193b,ocu-mir-193b,tch-mir-193b,mmu-mir-193b,bta-mir-193b,eca-mir-193b,cfa-mir-193b,efu-mir-193b,rno-mir-193b,dno-mir-193b,chi-mir-193b,chi-mir-193a,cgr-mir-193b,	hsa-mir-193b	gtggtctcagaatCGGGGTTTTGAGGGCGAGATGAgtttatgttttatccAACTGGCCCTCAAAGTCCCGCTtttggggtcat	hsa-miR-193b-3p	AACTGGCCCTCAAAGTCCCGCT	3'	gp1a	.(((((((((..(((((((.((((..(((((((((.((.((..(.........)..)).)).)))))))))..)))).)))))))..).......)))))......)))...	108	53.6	-46.6	1205	1408	3844	3031	2816	1681	3942	3017	2820	3138	1640	2596	794.247	1138.27	2021.55	6042.13	2017.04	3203.81	2706.62	4710.28	1702.58	4672.73	1329.62	4270.56	middle
152	275	hsa-miR-194-5p	TGTAACAGCAACTCCATGTGGA	22	chr1	-	220118157	220118241	atggtgttatcaagTGTAACAGCAACTCCATGTGGActgtgtaccaatttCCAGTGGAGATGCTGTTACTTTtgatggttaccaa	13	hsa-mir-194-1,ptr-mir-194,mml-mir-194-1,ggo-mir-194,mne-mir-194,age-mir-194,ppy-mir-194,cja-mir-194,mmu-mir-194-1,eca-mir-194-2,cfa-mir-194,efu-mir-194-1,ocu-mir-194,	hsa-mir-194-1	atggtgttatcaagTGTAACAGCAACTCCATGTGGActgtgtaccaatttccagtggagatgctgttacttttgatggttaccaa	hsa-miR-194-5p	TGTAACAGCAACTCCATGTGGA	5'	gp1a	.(((((..(((((..(((((((((.((((((.((((..((......)).)))))))))).)))))))))..)))))..).)))).	83	41.2	-36.9	880	1001	183756	604.5	204759	5337.5	171856	2338	358844	11829	277712	7437.5	580.031	809.242	96637	1205.04	146664	10172.7	117998	3650.19	216653	17614.3	225153	12235.1	high
152	276	mmu-miR-194-1-3p_2ss10CA22CT	CCAGTGGAGATGCTGTTACTTT	22	chr1	-	220118157	220118241	atggtgttatcaagTGTAACAGCAACTCCATGTGGActgtgtaccaatttCCAGTGGAGATGCTGTTACTTTtgatggttaccaa	13	hsa-mir-194-1,ptr-mir-194,mml-mir-194-1,ggo-mir-194,mne-mir-194,age-mir-194,ppy-mir-194,cja-mir-194,mmu-mir-194-1,eca-mir-194-2,cfa-mir-194,efu-mir-194-1,ocu-mir-194,	mmu-mir-194-1	atcgggTGTAACAGCAACTCCATGTGGActgtgctcggattCCAGTGGAGCTGCTGTTACTTCtgat	mmu-miR-194-1-3p	CCAGTGGAGCTGCTGTTACTTC	3'	gp1a	.(((((..(((((..(((((((((.((((((.((((..((......)).)))))))))).)))))))))..)))))..).)))).	83	41.2	-36.9	0	0	172	0	203	0	70	0	36	5	75	7	0	0	90.4545	0	145.404	0	48.0627	0	21.735	7.44539	60.8057	11.5154	middle
153	277	hsa-miR-194-5p	TGTAACAGCAACTCCATGTGGA	22	chr11	-	64891355	64891439	tggttcccgcccccTGTAACAGCAACTCCATGTGGAagtgcccactggttCCAGTGGGGCTGCTGTTATCTGgggcgagggccag	13	hsa-mir-194-2,mml-mir-194-2,mmu-mir-194-2,bta-mir-194-2,eca-mir-194-1,efu-mir-194-2,rno-mir-194-2,ssc-mir-194a,cpo-mir-194,pal-mir-194b,dno-mir-194,tch-mir-194,oar-mir-194,	hsa-mir-194-2	tggttcccgcccccTGTAACAGCAACTCCATGTGGAagtgcccactggttCCAGTGGGGCTGCTGTTATCTGgggcgagggccag	hsa-miR-194-5p	TGTAACAGCAACTCCATGTGGA	5'	gp1a	(((..(.((((((..(((((((((..(((....)))....(((((((....)))))))..)))))))))..)))))).)..))).	84	62.4	-51.4	880	1001	183756	604.5	204759	5337.5	171856	2338	358844	11829	277712	7437.5	580.031	809.242	96637	1205.04	146664	10172.7	117998	3650.19	216653	17614.3	225153	12235.1	high
153	278	hsa-miR-194-3p	CCAGTGGGGCTGCTGTTATCTG	22	chr11	-	64891355	64891439	tggttcccgcccccTGTAACAGCAACTCCATGTGGAagtgcccactggttCCAGTGGGGCTGCTGTTATCTGgggcgagggccag	13	hsa-mir-194-2,mml-mir-194-2,mmu-mir-194-2,bta-mir-194-2,eca-mir-194-1,efu-mir-194-2,rno-mir-194-2,ssc-mir-194a,cpo-mir-194,pal-mir-194b,dno-mir-194,tch-mir-194,oar-mir-194,	hsa-mir-194-2	tggttcccgcccccTGTAACAGCAACTCCATGTGGAagtgcccactggttCCAGTGGGGCTGCTGTTATCTGgggcgagggccag	hsa-miR-194-3p	CCAGTGGGGCTGCTGTTATCTG	3'	gp1a	(((..(.((((((..(((((((((..(((....)))....(((((((....)))))))..)))))))))..)))))).)..))).	84	62.4	-51.4	0	0	645	0	557	26	571	5	1179	44	834	30	0	0	339.205	0	398.967	49.5532	392.055	7.80623	711.822	65.5194	676.16	49.3516	middle
154	279	hsa-miR-195-5p_R+1	TAGCAGCACAGAAATATTGGCA	22	chr17	-	7017614	7017707	acacccagcttccctggctcTAGCAGCACAGAAATATTGGCAcagggaagcgagtctgCCAATATTGGCTGTGCTGCTCCaggcagggtggtga	18	hsa-mir-195,ppy-mir-195,ggo-mir-195,ppa-mir-195,ptr-mir-195,mml-mir-195,nle-mir-195,mmr-mir-195,mmu-mir-195a,bta-mir-195,eca-mir-195,cfa-mir-195,rno-mir-195,ssc-mir-195,dno-mir-195,ocu-mir-195,chi-mir-195,cgr-mir-195,	hsa-mir-195	agcttccctggctcTAGCAGCACAGAAATATTGGCacagggaagcgagtctgCCAATATTGGCTGTGCTGCTCCaggcagggtggtg	hsa-miR-195-5p	TAGCAGCACAGAAATATTGGC	5'	gp1a	.((((......(((((.((..((((((((((.((((((((((...((.......))))))))))))..))))))))))..)).))))).)))).	92	56.4	-47.5	11980	18334.7	9995	7788	9019	5146	2426	6335	2604	7973	3676	9440	7896.33	14822.4	5256.36	15524.9	6460.11	9807.73	1665.72	9890.49	1572.17	11872.4	2980.29	15529.3	middle
154	280	hsa-miR-195-3p	CCAATATTGGCTGTGCTGCTCC	22	chr17	-	7017614	7017707	acacccagcttccctggctcTAGCAGCACAGAAATATTGGCAcagggaagcgagtctgCCAATATTGGCTGTGCTGCTCCaggcagggtggtga	18	hsa-mir-195,ppy-mir-195,ggo-mir-195,ppa-mir-195,ptr-mir-195,mml-mir-195,nle-mir-195,mmr-mir-195,mmu-mir-195a,bta-mir-195,eca-mir-195,cfa-mir-195,rno-mir-195,ssc-mir-195,dno-mir-195,ocu-mir-195,chi-mir-195,cgr-mir-195,	hsa-mir-195	agcttccctggctcTAGCAGCACAGAAATATTGGCacagggaagcgagtctgCCAATATTGGCTGTGCTGCTCCaggcagggtggtg	hsa-miR-195-3p	CCAATATTGGCTGTGCTGCTCC	3'	gp1a	.((((......(((((.((..((((((((((.((((((((((...((.......))))))))))))..))))))))))..)).))))).)))).	92	56.4	-47.5	122	271	126	182	104	79	40	119	40	130	49	176	80.4134	219.085	66.2632	362.807	74.4929	150.566	27.4644	185.788	24.15	193.58	39.7264	289.53	middle
155	281	hsa-miR-196b-5p	TAGGTAGTTTCCTGTTGTTGGG	22	chr7	-	27169480	27169564	aactggtcggtgattTAGGTAGTTTCCTGTTGTTGGGatccacctttctcTCGACAGCACGACACTGCCTTCAttacttcagttg	24	hsa-mir-196b,ppy-mir-196b,ptr-mir-196b,mml-mir-196b,cja-mir-196b,ggo-mir-196b,nle-mir-196b,oga-mir-196b,mmr-mir-196b,cfa-mir-196b,cpo-mir-196b,dno-mir-196b,ocu-mir-196b,mmu-mir-196b,bta-mir-196b,rno-mir-196b-2,rno-mir-196b-1,chi-mir-196b,eca-mir-196b,mdo-mir-196b,ssc-mir-196b-1,ssc-mir-196b-2,pal-mir-196b,cgr-mir-196b,	hsa-mir-196b	actggtcggtgattTAGGTAGTTTCCTGTTGTTGGGatccacctttctcTCGACAGCACGACACTGCCTTCattacttcagttg	hsa-miR-196b-5p	TAGGTAGTTTCCTGTTGTTGGG	5'	gp1a	((((((..((((((..(((((((.((.(((((((((((..........))))))))))).)).)))))))..)))))))))))).	84	47.1	-35.8	34	54	4627	914	8079	1289	8771.5	1833	20185.5	1477	9799.5	1811	22.4103	43.6554	2433.33	1822.01	5786.81	2456.7	6022.6	2861.76	12187	2199.37	7944.88	2979.19	middle
155	282	hsa-miR-196b-3p_R+1	TCGACAGCACGACACTGCCTTCA	23	chr7	-	27169480	27169564	aactggtcggtgattTAGGTAGTTTCCTGTTGTTGGGatccacctttctcTCGACAGCACGACACTGCCTTCAttacttcagttg	24	hsa-mir-196b,ppy-mir-196b,ptr-mir-196b,mml-mir-196b,cja-mir-196b,ggo-mir-196b,nle-mir-196b,oga-mir-196b,mmr-mir-196b,cfa-mir-196b,cpo-mir-196b,dno-mir-196b,ocu-mir-196b,mmu-mir-196b,bta-mir-196b,rno-mir-196b-2,rno-mir-196b-1,chi-mir-196b,eca-mir-196b,mdo-mir-196b,ssc-mir-196b-1,ssc-mir-196b-2,pal-mir-196b,cgr-mir-196b,	hsa-mir-196b	actggtcggtgattTAGGTAGTTTCCTGTTGTTGGGatccacctttctcTCGACAGCACGACACTGCCTTCattacttcagttg	hsa-miR-196b-3p	TCGACAGCACGACACTGCCTTC	3'	gp1a	((((((..((((((..(((((((.((.(((((((((((..........))))))))))).)).)))))))..)))))))))))).	84	47.1	-35.8	0	0	67	11	174	12	100	19	255	21	226	15	0	0	35.2352	21.9279	124.632	22.8707	68.661	29.6637	153.956	31.2706	183.228	24.6758	middle
156	283	hsa-miR-196a-5p	TAGGTAGTTTCATGTTGTTGGG	22	chr17	-	48632475	48632576	tgaattggaactgctgagtgaatTAGGTAGTTTCATGTTGTTGGGcctgggtttctgaacACAACAACATTAAACCACCCGAttcacggcagttactgctcc	16	hsa-mir-196a-1,ppy-mir-196-1,mml-mir-196a-1,ggo-mir-196-1,ptr-mir-196a-1,cja-mir-196a,oga-mir-196a,pha-mir-196a-1,mmu-mir-196a-1,bta-mir-196a-1,chi-mir-196a,eca-mir-196a,cfa-mir-196a-1,ssc-mir-196a-1,cpo-mir-196a,ocu-mir-196a-1,	hsa-mir-196a-1	gtgaatTAGGTAGTTTCATGTTGTTGGGcctgggtttctgaacaCAACAACATTAAACCACCCGAttcac	hsa-miR-196a-5p	TAGGTAGTTTCATGTTGTTGGG	5'	gp1a	......(((((((((..((((((..(((.((((.(((((((((.....((....)).....))))))))).)))).)))..))))))))))))).)).....	91	45.1	-36	2.5	3.5	1178.5	16.5	980.5	26	2250.5	33	330	107.5	1351.5	126.5	1.64782	2.82952	619.771	32.8918	702.31	49.5532	1545.22	51.5211	199.238	160.076	1095.72	208.099	middle
156	284	hsa-miR-196a-1-3p_L+1	ACAACAACATTAAACCACCCGA	22	chr17	-	48632475	48632576	tgaattggaactgctgagtgaatTAGGTAGTTTCATGTTGTTGGGcctgggtttctgaacACAACAACATTAAACCACCCGAttcacggcagttactgctcc	16	hsa-mir-196a-1,ppy-mir-196-1,mml-mir-196a-1,ggo-mir-196-1,ptr-mir-196a-1,cja-mir-196a,oga-mir-196a,pha-mir-196a-1,mmu-mir-196a-1,bta-mir-196a-1,chi-mir-196a,eca-mir-196a,cfa-mir-196a-1,ssc-mir-196a-1,cpo-mir-196a,ocu-mir-196a-1,	hsa-mir-196a-1	gtgaatTAGGTAGTTTCATGTTGTTGGGcctgggtttctgaacaCAACAACATTAAACCACCCGAttcac	hsa-miR-196a-1-3p	CAACAACATTAAACCACCCGA	3'	gp1a	......(((((((((..((((((..(((.((((.(((((((((.....((....)).....))))))))).)))).)))..))))))))))))).)).....	91	45.1	-36	0	0	106	0	154	0	139	0	18	12	201	0	0	0	55.7452	0	110.307	0	95.4388	0	10.8675	17.8689	162.959	0	middle
157	285	hsa-miR-196a-5p	TAGGTAGTTTCATGTTGTTGGG	22	chr12	+	53991738	53991847	tgctcgctcagctgatctgtggctTAGGTAGTTTCATGTTGTTGGGattgagttttgaactcggcaacaagaaactgcctgagttacatcagtcggttttcgtcgagggc	23	hsa-mir-196a-2,ptr-mir-196a-2,ppy-mir-196-2,mml-mir-196a-2,ggo-mir-196-2,ppa-mir-196,oga-mir-196,pha-mir-196a-2,dma-mir-196,cfa-mir-196a-2,cpo-mir-196c,pal-mir-196a,dno-mir-196a,ocu-mir-196a-2,tch-mir-196a,age-mir-196,lla-mir-196,mmu-mir-196a-2,bta-mir-196a-2,efu-mir-196,rno-mir-196a,ssc-mir-196a-2,cgr-mir-196a,	hsa-mir-196a-2	tgctcgctcagctgatctgtggctTAGGTAGTTTCATGTTGTTGGGattgagttttgaactCGGCAACAAGAAACTGCCTGAGttacatcagtcggttttcgtcgagggc	hsa-miR-196a-5p	TAGGTAGTTTCATGTTGTTGGG	5'	gp1a	..(((((..(((((((.(((..(((((((((((((.(((((..(((.(..(...)..).)))..))))).)))))))))))))..)))...)))))))...).))))...	105	48.2	-48.3	2.5	3.5	1178.5	16.5	980.5	26	2250.5	33	330	107.5	1351.5	126.5	1.64782	2.82952	619.771	32.8918	702.31	49.5532	1545.22	51.5211	199.238	160.076	1095.72	208.099	middle
158	286	hsa-miR-197-5p	CGGGTAGAGAGGGCAGTGGGAGG	23	chr1	+	109598874	109598979	ctggaatctgtgctctgggggctgtgcCGGGTAGAGAGGGCAGTGGGAGGtaagagctcttcacccTTCACCACCTTCTCCACCCAGCatggccggcacactttgg	18	hsa-mir-197,ptr-mir-197,ppy-mir-197,mml-mir-197,ppa-mir-197,age-mir-197,eca-mir-197,cja-mir-197,ggo-mir-197,oga-mir-197,mmr-mir-197,cfa-mir-197,cpo-mir-197,mne-mir-197,bta-mir-197,dno-mir-197,ocu-mir-197,chi-mir-197,	hsa-mir-197	ggctgtgcCGGGTAGAGAGGGCAGTGGGAGGtaagagctcttcacccTTCACCACCTTCTCCACCCAGCatggcc	hsa-miR-197-5p	CGGGTAGAGAGGGCAGTGGGAGG	5'	gp1a	(..((...((((((.....(((..(((.((((.(((((((..((((..((((((....))).)))..))))..))))))).)))).)))..))))))))).))..)	106	61.3	-50.4	0	0	0	0	0	0	10	0	6	0	0	0	0	0	0	0	0	0	6.8661	0	3.6225	0	0	0	low
158	287	hsa-miR-197-3p	TTCACCACCTTCTCCACCCAGC	22	chr1	+	109598874	109598979	ctggaatctgtgctctgggggctgtgcCGGGTAGAGAGGGCAGTGGGAGGtaagagctcttcacccTTCACCACCTTCTCCACCCAGCatggccggcacactttgg	18	hsa-mir-197,ptr-mir-197,ppy-mir-197,mml-mir-197,ppa-mir-197,age-mir-197,eca-mir-197,cja-mir-197,ggo-mir-197,oga-mir-197,mmr-mir-197,cfa-mir-197,cpo-mir-197,mne-mir-197,bta-mir-197,dno-mir-197,ocu-mir-197,chi-mir-197,	hsa-mir-197	ggctgtgcCGGGTAGAGAGGGCAGTGGGAGGtaagagctcttcacccTTCACCACCTTCTCCACCCAGCatggcc	hsa-miR-197-3p	TTCACCACCTTCTCCACCCAGC	3'	gp1a	(..((...((((((.....(((..(((.((((.(((((((..((((..((((((....))).)))..))))..))))))).)))).)))..))))))))).))..)	106	61.3	-50.4	4578	3876	3332	1426	2655	1143	2605	1687	3594	1708	2820	1713	3017.48	3133.49	1752.29	2842.65	1901.72	2178.44	1788.62	2633.82	2169.88	2543.34	2286.3	2817.98	middle
159	288	hsa-miR-199a-5p_R-1	CCCAGTGTTCAGACTACCTGTT	22	chr1	-	172144535	172144644	aggaagcttctggagatcctgctccgtcgcCCCAGTGTTCAGACTACCTGTTcaggacaatgccgttgtACAGTAGTCTGCACATTGGTTagactgggcaagggagagca	32	hsa-mir-199a-2,ptr-mir-199a-2,ppy-mir-199a,mml-mir-199a-1,ggo-mir-199a,ppa-mir-199a,mne-mir-199a,sla-mir-199a,nle-mir-199a-2,oga-mir-199-1,mmr-mir-199-1,pha-mir-199-1,dma-mir-199,sbo-mir-199-2,pal-mir-199-1,tch-mir-199a,mmr-mir-199-2,lla-mir-199a,mmu-mir-199a-2,bta-mir-199a-1,oar-mir-199a,eca-mir-199a,mdo-mir-199b-2,cfa-mir-199-2,efu-mir-199-1,rno-mir-199a,cgr-mir-199a-2,ssc-mir-199a-1,cpo-mir-19…	hsa-mir-199a-2	aggaagcttctggagatcctgctccgtcgcCCCAGTGTTCAGACTACCTGTTCaggacaatgccgttgtACAGTAGTCTGCACATTGGTTAgactgggcaagggagagca	hsa-miR-199a-5p	CCCAGTGTTCAGACTACCTGTTC	5'	gp1a	.....((.(((.....((((((((.(((...(((((((.((((((((.(((...((......)).....))))))))))).)))))))...))).))))).)))))))).	104	53.6	-43	93669	70029.3	82853.5	31252	66171.7	36641.2	27193	32605	25873.8	32740.2	22791	38925.5	61739.7	56614.1	43572.5	62299.1	47397.3	69834.2	18671	50904.4	15621.3	48752.7	18477.6	64034.6	high
159	289	hsa-miR-199b-3p_R-1	ACAGTAGTCTGCACATTGGTT	21	chr1	-	172144535	172144644	aggaagcttctggagatcctgctccgtcgcCCCAGTGTTCAGACTACCTGTTcaggacaatgccgttgtACAGTAGTCTGCACATTGGTTagactgggcaagggagagca	32	hsa-mir-199a-2,ptr-mir-199a-2,ppy-mir-199a,mml-mir-199a-1,ggo-mir-199a,ppa-mir-199a,mne-mir-199a,sla-mir-199a,nle-mir-199a-2,oga-mir-199-1,mmr-mir-199-1,pha-mir-199-1,dma-mir-199,sbo-mir-199-2,pal-mir-199-1,tch-mir-199a,mmr-mir-199-2,lla-mir-199a,mmu-mir-199a-2,bta-mir-199a-1,oar-mir-199a,eca-mir-199a,mdo-mir-199b-2,cfa-mir-199-2,efu-mir-199-1,rno-mir-199a,cgr-mir-199a-2,ssc-mir-199a-1,cpo-mir-19…	hsa-mir-199a-2	aggaagcttctggagatcctgctccgtcgcCCCAGTGTTCAGACTACCTGTTCaggacaatgccgttgtACAGTAGTCTGCACATTGGTTAgactgggcaagggagagca	hsa-miR-199b-3p	ACAGTAGTCTGCACATTGGTTA	3'	gp1a	.....((.(((.....((((((((.(((...(((((((.((((((((.(((...((......)).....))))))))))).)))))))...))).))))).)))))))).	104	53.6	-43	39611.3	29655.7	55766.7	16142.7	37044.7	19982	16552.3	19929.3	17437	17827.7	13008.7	23409	26108.9	23974.6	29327.6	32179.5	26534.3	38083.6	11365	31114.6	10527.6	26546.8	10546.7	38509.1	high
160	290	hsa-miR-199b-5p_R-1	CCCAGTGTTTAGACTATCTGTT	22	chr9	-	128244721	128244830	ccagaggacacctccactccgtctaCCCAGTGTTTAGACTATCTGTTcaggactcccaaattgtACAGTAGTCTGCACATTGGTTaggctgggctgggttagaccctcgg	23	hsa-mir-199b,ptr-mir-199b,ppy-mir-199b,cja-mir-199-2,eca-mir-199b,ppa-mir-199b,nle-mir-199b,mmr-mir-199-3,pha-mir-199-3,pal-mir-199-3,oga-mir-199-2,sbo-mir-199-3,tch-mir-199b,mmu-mir-199b,bta-mir-199b,mdo-mir-199b-1,cfa-mir-199-3,efu-mir-199-3,ssc-mir-199b,cpo-mir-199-3,dno-mir-199-2,chi-mir-199c,chi-mir-199b,	hsa-mir-199b	ccagaggacacctccactccgtctaCCCAGTGTTTAGACTATCTGTTCaggactcccaaattgtACAGTAGTCTGCACATTGGTTAggctgggctgggttagaccctcgg	hsa-miR-199b-5p	CCCAGTGTTTAGACTATCTGTTC	5'	gp1a	((.((((.....((((..(((((((.(((((((..((((((.((((.((((....))....)).))))))))))..))))))).))))).))..))))......))))))	110	52.7	-41.4	61035	62331.3	71542	10783	59623.7	17510.7	28455	7726	21024.3	15354.7	18254	16103	40229.8	50390.7	37623.8	21495.3	42707.1	33373.5	19537.5	12062.2	12693.5	22864.3	14799.3	26490.3	high
160	291	hsa-miR-199b-3p_R-1	ACAGTAGTCTGCACATTGGTT	21	chr9	-	128244721	128244830	ccagaggacacctccactccgtctaCCCAGTGTTTAGACTATCTGTTcaggactcccaaattgtACAGTAGTCTGCACATTGGTTaggctgggctgggttagaccctcgg	23	hsa-mir-199b,ptr-mir-199b,ppy-mir-199b,cja-mir-199-2,eca-mir-199b,ppa-mir-199b,nle-mir-199b,mmr-mir-199-3,pha-mir-199-3,pal-mir-199-3,oga-mir-199-2,sbo-mir-199-3,tch-mir-199b,mmu-mir-199b,bta-mir-199b,mdo-mir-199b-1,cfa-mir-199-3,efu-mir-199-3,ssc-mir-199b,cpo-mir-199-3,dno-mir-199-2,chi-mir-199c,chi-mir-199b,	hsa-mir-199b	ccagaggacacctccactccgtctaCCCAGTGTTTAGACTATCTGTTCaggactcccaaattgtACAGTAGTCTGCACATTGGTTAggctgggctgggttagaccctcgg	hsa-miR-199b-3p	ACAGTAGTCTGCACATTGGTTA	3'	gp1a	((.((((.....((((..(((((((.(((((((..((((((.((((.((((....))....)).))))))))))..))))))).))))).))..))))......))))))	110	52.7	-41.4	39611.3	29655.7	55766.7	16142.7	37044.7	19982	16552.3	19929.3	17437	17827.7	13008.7	23409	26108.9	23974.6	29327.6	32179.5	26534.3	38083.6	11365	31114.6	10527.6	26546.8	10546.7	38509.1	high
161	292	hsa-miR-199a-5p_R-1	CCCAGTGTTCAGACTACCTGTT	22	chr19	-	10817389	10817519	ctgcaggatggatagccggccccgccaaCCCAGTGTTCAGACTACCTGTTcaggaggctctcaatgtgtACAGTAGTCTGCACATTGGTTaggctgggcttgggtgagcggctcgtcgagacaggcccccc	16	hsa-mir-199a-1,ptr-mir-199a-1,mml-mir-199a-2,cja-mir-199-1,nle-mir-199a-1,pha-mir-199-2,sbo-mir-199-1,mmu-mir-199a-1,bta-mir-199a-2,cfa-mir-199-1,efu-mir-199-2,ssc-mir-199a-2,cpo-mir-199-1,pal-mir-199-2,ocu-mir-199a-1,cgr-mir-199a,	hsa-mir-199a-1	gccaaCCCAGTGTTCAGACTACCTGTTCaggaggctctcaatgtgtACAGTAGTCTGCACATTGGTTAggc	hsa-miR-199a-5p	CCCAGTGTTCAGACTACCTGTTC	5'	gp1a	.....((.....((.(((((((.(((...(((((((.((((((((.(((.((.(((...)))....)).))))))))))).)))))))...))).))))).)).))...(((..((....))..))).)).	94	60.3	-50.5	93669	70029.3	82853.5	31252	66171.7	36641.2	27193	32605	25873.8	32740.2	22791	38925.5	61739.7	56614.1	43572.5	62299.1	47397.3	69834.2	18671	50904.4	15621.3	48752.7	18477.6	64034.6	high
161	293	hsa-miR-199b-3p_R-1	ACAGTAGTCTGCACATTGGTT	21	chr19	-	10817389	10817519	ctgcaggatggatagccggccccgccaaCCCAGTGTTCAGACTACCTGTTcaggaggctctcaatgtgtACAGTAGTCTGCACATTGGTTaggctgggcttgggtgagcggctcgtcgagacaggcccccc	16	hsa-mir-199a-1,ptr-mir-199a-1,mml-mir-199a-2,cja-mir-199-1,nle-mir-199a-1,pha-mir-199-2,sbo-mir-199-1,mmu-mir-199a-1,bta-mir-199a-2,cfa-mir-199-1,efu-mir-199-2,ssc-mir-199a-2,cpo-mir-199-1,pal-mir-199-2,ocu-mir-199a-1,cgr-mir-199a,	hsa-mir-199a-1	gccaaCCCAGTGTTCAGACTACCTGTTCaggaggctctcaatgtgtACAGTAGTCTGCACATTGGTTAggc	hsa-miR-199b-3p	ACAGTAGTCTGCACATTGGTTA	3'	gp1a	.....((.....((.(((((((.(((...(((((((.((((((((.(((.((.(((...)))....)).))))))))))).)))))))...))).))))).)).))...(((..((....))..))).)).	94	60.3	-50.5	39611.3	29655.7	55766.7	16142.7	37044.7	19982	16552.3	19929.3	17437	17827.7	13008.7	23409	26108.9	23974.6	29327.6	32179.5	26534.3	38083.6	11365	31114.6	10527.6	26546.8	10546.7	38509.1	high
162	294	hsa-miR-200c-5p	CGTCTTACCCAGCAGTGTTTGG	22	chr12	+	6963672	6963780	acccaaggtgggcgggctgggcgggggccctCGTCTTACCCAGCAGTGTTTGGgtgcggttgggagtctcTAATACTGCCGGGTAATGATGGAggcccctgtccctgtg	20	hsa-mir-200c,ppy-mir-200c,mml-mir-200c,ptr-mir-200c,cja-mir-200c,ggo-mir-200c,mmu-mir-200c,rno-mir-200c,bta-mir-200c,oar-mir-200c,eca-mir-200c,mdo-mir-200c,cfa-mir-200c,pal-mir-200c,ocu-mir-200c,efu-mir-200c,cpo-mir-200c,chi-mir-200c,cgr-mir-200c,tch-mir-200c,	hsa-mir-200c	ccctCGTCTTACCCAGCAGTGTTTGGgtgcggttgggagtctcTAATACTGCCGGGTAATGATGGAgg	hsa-miR-200c-5p	CGTCTTACCCAGCAGTGTTTGG	5'	gp1a	.(((.....)))...((.(((((((((((..((((((((((.((((((((.(((.((........))))).)))))))).)))))).))))..)))))))))))..)).	93	64.2	-60.8	46	11	61	0	56	0	41	0	56	0	28	0	30.3198	8.89277	32.0798	0	40.1115	0	28.151	0	33.81	0	22.7008	0	middle
162	295	hsa-miR-200c-3p	TAATACTGCCGGGTAATGATGGA	23	chr12	+	6963672	6963780	acccaaggtgggcgggctgggcgggggccctCGTCTTACCCAGCAGTGTTTGGgtgcggttgggagtctcTAATACTGCCGGGTAATGATGGAggcccctgtccctgtg	20	hsa-mir-200c,ppy-mir-200c,mml-mir-200c,ptr-mir-200c,cja-mir-200c,ggo-mir-200c,mmu-mir-200c,rno-mir-200c,bta-mir-200c,oar-mir-200c,eca-mir-200c,mdo-mir-200c,cfa-mir-200c,pal-mir-200c,ocu-mir-200c,efu-mir-200c,cpo-mir-200c,chi-mir-200c,cgr-mir-200c,tch-mir-200c,	hsa-mir-200c	ccctCGTCTTACCCAGCAGTGTTTGGgtgcggttgggagtctcTAATACTGCCGGGTAATGATGGAgg	hsa-miR-200c-3p	TAATACTGCCGGGTAATGATGGA	3'	gp1a	.(((.....)))...((.(((((((((((..((((((((((.((((((((.(((.((........))))).)))))))).)))))).))))..)))))))))))..)).	93	64.2	-60.8	156412	46076.5	148980	532	139040	5536.5	182126	2868	138083	7908	195738	4466	103095	37249.8	78348.1	1060.51	99591.6	10552	125049	4477.65	83367.7	11775.6	158693	7346.82	high
163	296	hsa-miR-200b-5p	CATCTTACTGGGCAGCATTGGA	22	chr1	+	1167092	1167202	cggcccccggacccagctcgggcagccgtggcCATCTTACTGGGCAGCATTGGAtggagtcaggtctcTAATACTGCCTGGTAATGATGACggcggagccctgcacgcagc	16	hsa-mir-200b,ggo-mir-200b,mmu-mir-200b,bta-mir-200b,oar-mir-200b,eca-mir-200b,mdo-mir-200b,cfa-mir-200b,efu-mir-200b,rno-mir-200b,ssc-mir-200b,cpo-mir-200b,pal-mir-200b,dno-mir-200b,cgr-mir-200b,tch-mir-200b,	hsa-mir-200b	ccagctcgggcagccgtggcCATCTTACTGGGCAGCATTGGAtggagtcaggtctcTAATACTGCCTGGTAATGATGAcggcggagccctgcacg	hsa-miR-200b-5p	CATCTTACTGGGCAGCATTGGA	5'	gp1a	.(((.....).))..((..((((.(((((...((((((((..(((((.((((((.((.......)))))))).)))))..)))).)))))))))...)))).)).......	89	64	-43.6	1512	322	3558	6	3470	117	2295	55	6101	295	7109	172	996.599	260.316	1871.15	11.9607	2485.48	222.99	1575.77	85.8685	3683.48	439.278	5763.57	282.949	middle
163	297	hsa-miR-200b-3p_R+1	TAATACTGCCTGGTAATGATGAC	23	chr1	+	1167092	1167202	cggcccccggacccagctcgggcagccgtggcCATCTTACTGGGCAGCATTGGAtggagtcaggtctcTAATACTGCCTGGTAATGATGACggcggagccctgcacgcagc	16	hsa-mir-200b,ggo-mir-200b,mmu-mir-200b,bta-mir-200b,oar-mir-200b,eca-mir-200b,mdo-mir-200b,cfa-mir-200b,efu-mir-200b,rno-mir-200b,ssc-mir-200b,cpo-mir-200b,pal-mir-200b,dno-mir-200b,cgr-mir-200b,tch-mir-200b,	hsa-mir-200b	ccagctcgggcagccgtggcCATCTTACTGGGCAGCATTGGAtggagtcaggtctcTAATACTGCCTGGTAATGATGAcggcggagccctgcacg	hsa-miR-200b-3p	TAATACTGCCTGGTAATGATGA	3'	gp1a	.(((.....).))..((..((((.(((((...((((((((..(((((.((((((.((.......)))))))).)))))..)))).)))))))))...)))).)).......	89	64	-43.6	130236	27090.5	292252	750	344724	9783.5	281198	3276	652494	16826	606301	11075	85841.9	21900.9	153695	1495.08	246918	18646.3	193073	5114.64	393943	25055.2	491554	18219	high
164	298	hsa-miR-200a-5p	CATCTTACCGGACAGTGCTGGA	22	chr1	+	1167846	1167956	gggaccccacgtccctcccgggcccctgtgagCATCTTACCGGACAGTGCTGGAtttcccagcttgactcTAACACTGTCTGGTAACGATGTTcaaaggtgacccgccgct	17	hsa-mir-200a,ptr-mir-200a,ppy-mir-200a,mml-mir-200a,ggo-mir-200a,mmu-mir-200a,cfa-mir-200a,bta-mir-200a,oar-mir-200a,eca-mir-200a,efu-mir-200a,rno-mir-200a,cpo-mir-200a,pal-mir-200a,chi-mir-200a,cgr-mir-200a,tch-mir-200a,	hsa-mir-200a	ccgggcccctgtgagCATCTTACCGGACAGTGCTGGAtttcccagcttgactcTAACACTGTCTGGTAACGATGTtcaaaggtgacccgc	hsa-miR-200a-5p	CATCTTACCGGACAGTGCTGGA	5'	gp1a	(((((.....)))))...((((..(((.(((((((((((((((((((((((((.....)))))...........)))))))))))).)))))))).)))...)))).....	88	59.5	-53.8	776	135	1647	0	2093	33	1232	15	4763	86	3136	49	511.482	109.139	866.155	0	1499.17	62.8945	845.904	23.4187	2875.66	128.061	2542.49	80.6077	middle
164	299	hsa-miR-200a-3p_R+1	TAACACTGTCTGGTAACGATGTT	23	chr1	+	1167846	1167956	gggaccccacgtccctcccgggcccctgtgagCATCTTACCGGACAGTGCTGGAtttcccagcttgactcTAACACTGTCTGGTAACGATGTTcaaaggtgacccgccgct	17	hsa-mir-200a,ptr-mir-200a,ppy-mir-200a,mml-mir-200a,ggo-mir-200a,mmu-mir-200a,cfa-mir-200a,bta-mir-200a,oar-mir-200a,eca-mir-200a,efu-mir-200a,rno-mir-200a,cpo-mir-200a,pal-mir-200a,chi-mir-200a,cgr-mir-200a,tch-mir-200a,	hsa-mir-200a	ccgggcccctgtgagCATCTTACCGGACAGTGCTGGAtttcccagcttgactcTAACACTGTCTGGTAACGATGTtcaaaggtgacccgc	hsa-miR-200a-3p	TAACACTGTCTGGTAACGATGT	3'	gp1a	(((((.....)))))...((((..(((.(((((((((((((((((((((((((.....)))))...........)))))))))))).)))))))).)))...)))).....	88	59.5	-53.8	94482.5	18734	169636	399	255240	4211	137092	1624	617626	9427	407145	4903	62275.9	15145.2	89211.3	795.384	182823	8025.72	94129.1	2535.46	372892	14037.5	330090	8065.7	high
165	300	hsa-miR-202-5p_R-1	TTCCTATGCATATACTTCTTT	21	chr10	-	133247504	133247628	agccggcccgcctcagagccgcccgccgttcctttTTCCTATGCATATACTTCTTTgaggatctggcctaaagaggtatagggcatgggaaaacggggcggtcgggtcctccccagcggcacctg	12	hsa-mir-202,ptr-mir-202,ppy-mir-202,cja-mir-202,ggo-mir-202,mmu-mir-202,cfa-mir-202,efu-mir-202,rno-mir-202,cpo-mir-202,pal-mir-202,cgr-mir-202,	hsa-mir-202	cgcctcagagccgcccgccgttcctttTTCCTATGCATATACTTCTTTGaggatctggcctaaAGAGGTATAGGGCATGGGAAaacggggcggtcgggtcctccccagcg	hsa-miR-202-5p	TTCCTATGCATATACTTCTTTG	5'	gp1a	....((.((((....(((..((((((((..((.(((((((((((.(((((((((((.(((......))))))))))))))..))))))))))).))..))).))))).)))....))))..))..	119	60.8	-64.6	0	6	39	0	8	0	0	0	0	5	0	0	0	4.8506	20.51	0	5.73022	0	0	0	0	7.44539	0	0	middle
166	301	hsa-miR-203b-5p	TAGTGGTCCTAAACATTTCACA	22	chr14	-	104117409	104117520	gctccgtcgctgtcgccgcgcccgccgggtcTAGTGGTCCTAAACATTTCACAattgcgctacagaactgTTGAACTGTTAAGAACCACTGGacccagcgcgcgagtcccca	2	hsa-mir-203b,ggo-mir-203b,	hsa-mir-203b	gcgcccgccgggtcTAGTGGTCCTAAACATTTCACAattgcgctacagaactgTTGAACTGTTAAGAACCACTGGAcccagcgcgc	hsa-miR-203b-5p	TAGTGGTCCTAAACATTTCACA	5'	gp1a	((......))....(((((((..((.((((((((((((.((.((((.((((((.(((.....)))...)).)))).)))).)).)))))))))))).))))))).)).....	93	58.9	-43.5	0	0	0	0	0	0	0	0	15	0	0	0	0	0	0	0	0	0	0	0	9.05626	0	0	0	low
166	302	hsa-miR-203b-3p_R-1	TTGAACTGTTAAGAACCACTGG	22	chr14	-	104117409	104117520	gctccgtcgctgtcgccgcgcccgccgggtcTAGTGGTCCTAAACATTTCACAattgcgctacagaactgTTGAACTGTTAAGAACCACTGGacccagcgcgcgagtcccca	2	hsa-mir-203b,ggo-mir-203b,	hsa-mir-203b	gcgcccgccgggtcTAGTGGTCCTAAACATTTCACAattgcgctacagaactgTTGAACTGTTAAGAACCACTGGAcccagcgcgc	hsa-miR-203b-3p	TTGAACTGTTAAGAACCACTGGA	3'	gp1a	((......))....(((((((..((.((((((((((((.((.((((.((((((.(((.....)))...)).)))).)))).)).)))))))))))).))))))).)).....	93	58.9	-43.5	52	35	125	0	119	0	252	0	1464	0	251	0	34.2746	28.2952	65.7373	0	85.237	0	173.026	0	883.891	0	203.496	0	middle
167	303	hsa-miR-203a-5p_R-3	AGTGGTTCTTAACAGTTCAACA	22	chr14	+	104117405	104117514	gtgttggggactcgcgcgctgggtccAGTGGTTCTTAACAGTTCAACAgttctgtagcgcaattGTGAAATGTTTAGGACCACTAGacccggcgggcgcggcgacagcga	8	hsa-mir-203a,ptr-mir-203,ppy-mir-203,mml-mir-203,cja-mir-203,mmu-mir-203,cfa-mir-203,cpo-mir-203,	hsa-mir-203a	gtgttggggactcgcgcgctgggtccAGTGGTTCTTAACAGTTCAACAGTTctgtagcgcaattGTGAAATGTTTAGGACCACTAGacccggcgggcgcggcgacagcga	hsa-miR-203a-5p	AGTGGTTCTTAACAGTTCAACAGTT	5'	gp1a	.(((((......(((.(((((((((.(((((((((.((((.((((.((((..((.....)))))))))).)))).))))))))).))))))))).)))......))))).	108	57.3	-53.5	7	0	28	0	7	0	0	0	17	0	5	0	4.61388	0	14.7252	0	5.01394	0	0	0	10.2638	0	4.05371	0	middle
167	304	hsa-miR-203a-3p	GTGAAATGTTTAGGACCACTAG	22	chr14	+	104117405	104117514	gtgttggggactcgcgcgctgggtccAGTGGTTCTTAACAGTTCAACAgttctgtagcgcaattGTGAAATGTTTAGGACCACTAGacccggcgggcgcggcgacagcga	8	hsa-mir-203a,ptr-mir-203,ppy-mir-203,mml-mir-203,cja-mir-203,mmu-mir-203,cfa-mir-203,cpo-mir-203,	hsa-mir-203a	gtgttggggactcgcgcgctgggtccAGTGGTTCTTAACAGTTCAACAGTTctgtagcgcaattGTGAAATGTTTAGGACCACTAGacccggcgggcgcggcgacagcga	hsa-miR-203a-3p	GTGAAATGTTTAGGACCACTAG	3'	gp1a	.(((((......(((.(((((((((.(((((((((.((((.((((.((((..((.....)))))))))).)))).))))))))).))))))))).)))......))))).	108	57.3	-53.5	6230	7881	38523	98	17508	430	37996	725	58486	1225	39338	400	4106.36	6371.26	20259.2	195.358	12540.6	819.534	26088.4	1131.9	35311	1824.12	31893	658.022	high
168	305	hsa-miR-204-5p	TTCCCTTTGTCATCCTATGCCT	22	chr9	-	70809975	70810084	ggctacagtctttcttcatgtgactcgtggacTTCCCTTTGTCATCCTATGCCTgagaatatatgaaggagGCTGGGAAGGCAAAGGGACGTtcaattgtcatcactggc	23	hsa-mir-204,ptr-mir-204,ppy-mir-204,mml-mir-204,ggo-mir-204,ppa-mir-204,mne-mir-204,sla-mir-204,cja-mir-204,mmr-mir-204,cfa-mir-204,cpo-mir-204,pal-mir-204,dno-mir-204,ocu-mir-204,mmu-mir-204,eca-mir-204b-2,bta-mir-204,efu-mir-204,rno-mir-204,ssc-mir-204,chi-mir-204,cgr-mir-204,	hsa-mir-204	ggctacagtctttcttcatgtgactcgtggacTTCCCTTTGTCATCCTATGCCTgagaatatatgaaggagGCTGGGAAGGCAAAGGGACGTtcaattgtcatcactggc	hsa-miR-204-5p	TTCCCTTTGTCATCCTATGCCT	5'	gp1a	(((....))).....(((((((((...(((((.((((((((((.(((((.((((...............))))))))).)))))))))).)))))...)))).)).))).	94	48.2	-42.3	86	151	142	173	43	59	297	237	9	193	14	85	56.6848	122.073	74.6776	344.866	30.7999	112.448	203.923	370.015	5.43376	287.392	11.3504	139.83	middle
168	306	hsa-miR-204-3p	GCTGGGAAGGCAAAGGGACGT	21	chr9	-	70809975	70810084	ggctacagtctttcttcatgtgactcgtggacTTCCCTTTGTCATCCTATGCCTgagaatatatgaaggagGCTGGGAAGGCAAAGGGACGTtcaattgtcatcactggc	23	hsa-mir-204,ptr-mir-204,ppy-mir-204,mml-mir-204,ggo-mir-204,ppa-mir-204,mne-mir-204,sla-mir-204,cja-mir-204,mmr-mir-204,cfa-mir-204,cpo-mir-204,pal-mir-204,dno-mir-204,ocu-mir-204,mmu-mir-204,eca-mir-204b-2,bta-mir-204,efu-mir-204,rno-mir-204,ssc-mir-204,chi-mir-204,cgr-mir-204,	hsa-mir-204	ggctacagtctttcttcatgtgactcgtggacTTCCCTTTGTCATCCTATGCCTgagaatatatgaaggagGCTGGGAAGGCAAAGGGACGTtcaattgtcatcactggc	hsa-miR-204-3p	GCTGGGAAGGCAAAGGGACGT	3'	gp1a	(((....))).....(((((((((...(((((.((((((((((.(((((.((((...............))))))))).)))))))))).)))))...)))).)).))).	94	48.2	-42.3	0	5	0	0	0	0	0	0	0	0	0	0	0	4.04217	0	0	0	0	0	0	0	0	0	0	low
169	307	hsa-miR-205-5p	TCCTTCATTCCACCGGAGTCTG	22	chr1	+	209432133	209432242	aaagatcctcagacaatccatgtgcttctcttgTCCTTCATTCCACCGGAGTCTGtctcatacccaaccagatttcagtggagtgaagttcaggaggcatggagctgaca	21	hsa-mir-205,ptr-mir-205,ggo-mir-205,ppa-mir-205,ppy-mir-205,mml-mir-205,mne-mir-205,cja-mir-205,age-mir-205,lla-mir-205,mmu-mir-205,bta-mir-205,cfa-mir-205,eca-mir-205,efu-mir-205,rno-mir-205,ssc-mir-205,pal-mir-205,dno-mir-205,ocu-mir-205,cgr-mir-205,	hsa-mir-205	aaagatcctcagacaatccatgtgcttctcttgTCCTTCATTCCACCGGAGTCTGtctcatacccaaccaGATTTCAGTGGAGTGAAGTTCaggaggcatggagctgaca	hsa-miR-205-5p	TCCTTCATTCCACCGGAGTCTG	5'	gp1a	........((((....(((((((....((((((..(((((((((((.((((((((.............)))))))).)))))))))))..))))))))))))).))))..	100	48.2	-46.9	2856	387	19	0	0	0	0	0	6	0	5	0	1882.46	312.864	9.99207	0	0	0	0	0	3.6225	0	4.05371	0	middle
170	308	hsa-miR-206	TGGAATGTAAGGAAGTGTGTGG	22	chr6	+	52144331	52144442	gctgcttctggatgacactgcttcccgaggccacatgcttctttatatccccatatggattactttgctaTGGAATGTAAGGAAGTGTGTGGtttcggcaagtgcctcctcg	20	hsa-mir-206,ppy-mir-206,mml-mir-206,mne-mir-206,ptr-mir-206,cja-mir-206,ggo-mir-206,mmu-mir-206,bta-mir-206,chi-mir-206,eca-mir-206-2,mdo-mir-206,cfa-mir-206,efu-mir-206,rno-mir-206,cpo-mir-206,pal-mir-206,ocu-mir-206,dno-mir-206,cgr-mir-206,	hsa-mir-206	tgcttcccgaggccacatgcttctttatatccccatatggattactttgctaTGGAATGTAAGGAAGTGTGTGGtttcggcaagtg	hsa-miR-206	TGGAATGTAAGGAAGTGTGTGG	3'	gp1a	.........(((...((((.....((((..(((((..(((((((((((..(((((..((.....))..))))).)))))))))))..)))))..))))..))))..)))...	100	49.1	-44.3	0	0	6	0	0	0	0	0	10	0	0	0	0	0	3.15539	0	0	0	0	0	6.03751	0	0	0	low
171	309	hsa-miR-210-5p	AGCCCCTGCCCACCGCACACTG	22	chr11	-	568089	568202	gcccacccggcagtgcctccaggcgcagggcAGCCCCTGCCCACCGCACACTGcgctgccccagacccaCTGTGCGTGTGACAGCGGCTGAtctgtgcctgggcagcgcgaccc	19	hsa-mir-210,ptr-mir-210,mml-mir-210,ggo-mir-210,ppa-mir-210,nle-mir-210,pha-mir-210-2,pha-mir-210-1,oga-mir-210,mmu-mir-210,bta-mir-210,cfa-mir-210,efu-mir-210,rno-mir-210,ssc-mir-210,cpo-mir-210,dno-mir-210,cgr-mir-210,tch-mir-210,	hsa-mir-210	acccggcagtgcctccaggcgcagggcAGCCCCTGCCCACCGCACACTGcgctgccccagacccaCTGTGCGTGTGACAGCGGCTGAtctgtgcctgggcagcgcgaccc	hsa-miR-210-5p	AGCCCCTGCCCACCGCACACTG	5'	gp1a	(((.....))).((((.(((((((((((..(((((.(((..(((((((((.((..((.....))...)).)))))).))).))).)))))..)))))))))))..)))).....	97	73.7	-60.2	55	10	44	0	29	0	15	0	5	7	77	0	36.2519	8.08434	23.1395	0	20.772	0	10.2992	0	3.01875	10.4235	62.4272	0	middle
171	310	hsa-miR-210-3p	CTGTGCGTGTGACAGCGGCTGA	22	chr11	-	568089	568202	gcccacccggcagtgcctccaggcgcagggcAGCCCCTGCCCACCGCACACTGcgctgccccagacccaCTGTGCGTGTGACAGCGGCTGAtctgtgcctgggcagcgcgaccc	19	hsa-mir-210,ptr-mir-210,mml-mir-210,ggo-mir-210,ppa-mir-210,nle-mir-210,pha-mir-210-2,pha-mir-210-1,oga-mir-210,mmu-mir-210,bta-mir-210,cfa-mir-210,efu-mir-210,rno-mir-210,ssc-mir-210,cpo-mir-210,dno-mir-210,cgr-mir-210,tch-mir-210,	hsa-mir-210	acccggcagtgcctccaggcgcagggcAGCCCCTGCCCACCGCACACTGcgctgccccagacccaCTGTGCGTGTGACAGCGGCTGAtctgtgcctgggcagcgcgaccc	hsa-miR-210-3p	CTGTGCGTGTGACAGCGGCTGA	3'	gp1a	(((.....))).((((.(((((((((((..(((((.(((..(((((((((.((..((.....))...)).)))))).))).))).)))))..)))))))))))..)))).....	97	73.7	-60.2	6141	1412	8549	141	7760	394	2925	266	5123	502	9271	332	4047.69	1141.51	4495.91	281.076	5558.31	750.922	2008.34	415.291	3093.01	747.517	7516.4	546.158	middle
172	311	hsa-miR-212-5p	ACCTTGGCTCTAGACTGCTTACT	23	chr17	-	2050271	2050380	cggggcaccccgcccggacagcgcgccggcACCTTGGCTCTAGACTGCTTACTgcccgggccgccctcagTAACAGTCTCCAGTCACGGCCAccgacgcctggccccgcc	16	hsa-mir-212,mml-mir-212,nle-mir-212,oga-mir-212,mmr-mir-212,mmu-mir-212,bta-mir-212,eca-mir-212,mdo-mir-212,cfa-mir-212,cpo-mir-212,pal-mir-212,ocu-mir-212,rno-mir-212,ssc-mir-212,cgr-mir-212,	hsa-mir-212	cggggcaccccgcccggacagcgcgccggcACCTTGGCTCTAGACTGCTTACTgcccgggccgccctcagTAACAGTCTCCAGTCACGGCCaccgacgcctggccccgcc	hsa-miR-212-5p	ACCTTGGCTCTAGACTGCTTACT	5'	gp1a	((((((...((....)).(((.(((.(((..((.(((((..((((((.((((((...(((...))).))))))))))))..))))).))...))).))))))))))))..	84	73.6	-50.9	29	21	100	28	94	42	63	53	75	18	30	22	19.1147	16.9771	52.5898	55.8164	67.3301	80.0475	43.2565	82.746	45.2813	26.8034	24.3223	36.1912	middle
172	312	hsa-miR-212-3p_R+1	TAACAGTCTCCAGTCACGGCCA	22	chr17	-	2050271	2050380	cggggcaccccgcccggacagcgcgccggcACCTTGGCTCTAGACTGCTTACTgcccgggccgccctcagTAACAGTCTCCAGTCACGGCCAccgacgcctggccccgcc	16	hsa-mir-212,mml-mir-212,nle-mir-212,oga-mir-212,mmr-mir-212,mmu-mir-212,bta-mir-212,eca-mir-212,mdo-mir-212,cfa-mir-212,cpo-mir-212,pal-mir-212,ocu-mir-212,rno-mir-212,ssc-mir-212,cgr-mir-212,	hsa-mir-212	cggggcaccccgcccggacagcgcgccggcACCTTGGCTCTAGACTGCTTACTgcccgggccgccctcagTAACAGTCTCCAGTCACGGCCaccgacgcctggccccgcc	hsa-miR-212-3p	TAACAGTCTCCAGTCACGGCC	3'	gp1a	((((((...((....)).(((.(((.(((..((.(((((..((((((.((((((...(((...))).))))))))))))..))))).))...))).))))))))))))..	84	73.6	-50.9	65	34	228	15	132	57	103	93	111	43	44	34	42.8432	27.4867	119.905	29.9017	94.5486	108.636	70.7209	145.196	67.0163	64.0303	35.6727	55.9319	middle
173	313	hsa-miR-214-5p	TGCCTGTCTACACTTGCTGTGC	22	chr1	-	172138796	172138907	ggcctggctggacagagttgtcatgtgtcTGCCTGTCTACACTTGCTGTGCagaacatccgctcacctgtACAGCAGGCACAGACAGGCAGTcacatgacaacccagcctga	30	hsa-mir-214,ptr-mir-214,ppy-mir-214,mml-mir-214,ggo-mir-214,ppa-mir-214,mne-mir-214,age-mir-214,sla-mir-214,mmu-mir-214,cja-mir-214,nle-mir-214,oga-mir-214,mmr-mir-214,pha-mir-214,dma-mir-214,cpo-mir-214,pal-mir-214,dno-mir-214,ocu-mir-214,sbo-mir-214,bta-mir-214,cfa-mir-214,ssc-mir-214,eca-mir-214,mdo-mir-214,efu-mir-214,rno-mir-214,chi-mir-214,cgr-mir-214,	hsa-mir-214	ggcctggctggacagagttgtcatgtgtcTGCCTGTCTACACTTGCTGTGCagaacatccgctcacctgtACAGCAGGCACAGACAGGCAGTcacatgacaacccagcct	hsa-miR-214-5p	TGCCTGTCTACACTTGCTGTGC	5'	gp1a	.....((((((.....(((((((((((.((((((((((...((((((((((((.............))))))))))))...)))))))))).)))))))))))))))))...	104	56.2	-67.6	655	506	987	388	603	418	211	491	276	448	214	477	431.728	409.067	519.062	773.456	431.915	796.663	144.875	766.571	166.635	667.107	173.499	784.691	middle
173	314	hsa-miR-214-3p	ACAGCAGGCACAGACAGGCAGT	22	chr1	-	172138796	172138907	ggcctggctggacagagttgtcatgtgtcTGCCTGTCTACACTTGCTGTGCagaacatccgctcacctgtACAGCAGGCACAGACAGGCAGTcacatgacaacccagcctga	30	hsa-mir-214,ptr-mir-214,ppy-mir-214,mml-mir-214,ggo-mir-214,ppa-mir-214,mne-mir-214,age-mir-214,sla-mir-214,mmu-mir-214,cja-mir-214,nle-mir-214,oga-mir-214,mmr-mir-214,pha-mir-214,dma-mir-214,cpo-mir-214,pal-mir-214,dno-mir-214,ocu-mir-214,sbo-mir-214,bta-mir-214,cfa-mir-214,ssc-mir-214,eca-mir-214,mdo-mir-214,efu-mir-214,rno-mir-214,chi-mir-214,cgr-mir-214,	hsa-mir-214	ggcctggctggacagagttgtcatgtgtcTGCCTGTCTACACTTGCTGTGCagaacatccgctcacctgtACAGCAGGCACAGACAGGCAGTcacatgacaacccagcct	hsa-miR-214-3p	ACAGCAGGCACAGACAGGCAGT	3'	gp1a	.....((((((.....(((((((((((.((((((((((...((((((((((((.............))))))))))))...)))))))))).)))))))))))))))))...	104	56.2	-67.6	6914	4203	7878	3906	4049	4004	1456	6595	2203	5378	1487	4553	4557.2	3397.85	4143.03	7786.39	2900.21	7631.2	999.705	10296.4	1330.06	8008.26	1205.57	7489.94	middle
174	315	hsa-miR-215-5p_R+1	ATGACCTATGAATTGACAGACA	22	chr1	-	220117853	220117962	atcattcagaaatggtatacaggaaaATGACCTATGAATTGACAGACAatatagctgagtttgTCTGTCATTTCTTTAGGCCAATattctgtatgactgtgctacttcaa	12	hsa-mir-215,ptr-mir-215,ggo-mir-215,ppy-mir-215,mml-mir-215,mne-mir-215,cja-mir-215,bta-mir-215,eca-mir-215,efu-mir-215,dno-mir-215,cgr-mir-215,	hsa-mir-215	atcattcagaaatggtatacaggaaaATGACCTATGAATTGACAGACaatatagctgagtttgTCTGTCATTTCTTTAGGCCAATAttctgtatgactgtgctacttcaa	hsa-miR-215-5p	ATGACCTATGAATTGACAGAC	5'	gp1a	........(((.((((((((((((...((.((((.(((.((((((((((...........)))))))))).)))..)))).))...))))))))......)))).)))..	100	34.5	-33.2	42	47	23796	43.5	36230.5	626	15844	107	11175.5	1405	19249.5	1948.5	27.6833	37.9964	12514.3	86.7148	25951.1	1193.09	10878.7	167.053	6747.22	2092.15	15606.4	3205.39	high
174	316	hsa-miR-215-3p_R-1	TCTGTCATTTCTTTAGGCCAAT	22	chr1	-	220117853	220117962	atcattcagaaatggtatacaggaaaATGACCTATGAATTGACAGACAatatagctgagtttgTCTGTCATTTCTTTAGGCCAATattctgtatgactgtgctacttcaa	12	hsa-mir-215,ptr-mir-215,ggo-mir-215,ppy-mir-215,mml-mir-215,mne-mir-215,cja-mir-215,bta-mir-215,eca-mir-215,efu-mir-215,dno-mir-215,cgr-mir-215,	hsa-mir-215	atcattcagaaatggtatacaggaaaATGACCTATGAATTGACAGACaatatagctgagtttgTCTGTCATTTCTTTAGGCCAATAttctgtatgactgtgctacttcaa	hsa-miR-215-3p	TCTGTCATTTCTTTAGGCCAATA	3'	gp1a	........(((.((((((((((((...((.((((.(((.((((((((((...........)))))))))).)))..)))).))...))))))))......)))).)))..	100	34.5	-33.2	0	0	239	0	455	6	130	0	93	15	153	24	0	0	125.69	0	325.906	11.4354	89.2593	0	56.1488	22.3362	124.044	39.4813	middle
175	317	hsa-miR-216b-5p	AAATCTCTGCAGGCAAATGTGA	22	chr2	-	56000703	56000805	cttcaaagtggcagactggaAAATCTCTGCAGGCAAATGTGAtgtcactgaggaaatcACACACTTACCCGTAGAGATTCTacagtctgacatcttcaagcat	16	hsa-mir-216b,ptr-mir-216b,ppy-mir-216b,mml-mir-216b,cja-mir-216b,mmu-mir-216b,bta-mir-216b,eca-mir-216b,chi-mir-216b,cfa-mir-216b,rno-mir-216b,cpo-mir-216b,pal-mir-216b,dno-mir-216b,ocu-mir-216b,cgr-mir-216b,	hsa-mir-216b	gcagactggaAAATCTCTGCAGGCAAATGTGAtgtcactgaggaaatcACACACTTACCCGTAGAGATTCTAcagtctgaca	hsa-miR-216b-5p	AAATCTCTGCAGGCAAATGTGA	5'	gp1a	(((.((..((.(((((((...(((((((((.((....((((((.((......)).))))))......)).)))))))))...))))))).))..)).)))...	100	43.7	-35.3	164	0	27	0	0	0	0	0	0	0	0	0	108.097	0	14.1993	0	0	0	0	0	0	0	0	0	middle
175	318	hsa-miR-216b-3p_R-1	ACACACTTACCCGTAGAGATTCT	23	chr2	-	56000703	56000805	cttcaaagtggcagactggaAAATCTCTGCAGGCAAATGTGAtgtcactgaggaaatcACACACTTACCCGTAGAGATTCTacagtctgacatcttcaagcat	16	hsa-mir-216b,ptr-mir-216b,ppy-mir-216b,mml-mir-216b,cja-mir-216b,mmu-mir-216b,bta-mir-216b,eca-mir-216b,chi-mir-216b,cfa-mir-216b,rno-mir-216b,cpo-mir-216b,pal-mir-216b,dno-mir-216b,ocu-mir-216b,cgr-mir-216b,	hsa-mir-216b	gcagactggaAAATCTCTGCAGGCAAATGTGAtgtcactgaggaaatcACACACTTACCCGTAGAGATTCTAcagtctgaca	hsa-miR-216b-3p	ACACACTTACCCGTAGAGATTCTA	3'	gp1a	(((.((..((.(((((((...(((((((((.((....((((((.((......)).))))))......)).)))))))))...))))))).))..)).)))...	100	43.7	-35.3	37	0	0	0	0	0	0	0	0	0	0	0	24.3877	0	0	0	0	0	0	0	0	0	0	0	middle
176	319	hsa-miR-216a-5p	TAATCTCAGCTGGCAACTGTGA	22	chr2	-	55988950	55989060	ggatggctgtgagttggctTAATCTCAGCTGGCAACTGTGAgatgttcatacaatccctcacagtggtctctgggattatgctaaacagagcaatttcctagccctcacga	18	hsa-mir-216a,ptr-mir-216a,ggo-mir-216,ppa-mir-216,lca-mir-216,ppy-mir-216a,mml-mir-216a,cja-mir-216a,mmu-mir-216a,bta-mir-216a,eca-mir-216a,mdo-mir-216,cfa-mir-216a,ssc-mir-216-1,ssc-mir-216-2,cpo-mir-216a,dno-mir-216a,ocu-mir-216a,	hsa-mir-216a	gatggctgtgagttggctTAATCTCAGCTGGCAACTGTGAgatgttcatacaatcccTCACAGTGGTCTCTGGGATTATgctaaacagagcaatttcctagccctcacga	hsa-miR-216a-5p	TAATCTCAGCTGGCAACTGTGA	5'	gp1a	(((..(((.((..(((((.(((((((((..(((.((((((((.(((....)))....)))))))).))).))))))))).))))).)).)))....)))............	99	47.7	-42.5	14	0	28	0	44	5	0	0	7	0	0	0	9.22777	0	14.7252	0	31.5162	9.52947	0	0	4.22625	0	0	0	middle
177	320	hsa-miR-217-5p	TACTGCATCAGGAACTGATTGGA	23	chr2	-	55982955	55983076	agtataattattacatagtttttgatgtcgcagaTACTGCATCAGGAACTGATTGGAtaagaatcagtcaccatcagttcctaatgcattgccttcagcatctaaacaagcaccagtaaata	17	hsa-mir-217,ggo-mir-217,ppa-mir-217,ptr-mir-217,ppy-mir-217,mml-mir-217,cja-mir-217,bta-mir-217,eca-mir-217,mdo-mir-217,cfa-mir-217,ssc-mir-217-1,ssc-mir-217-2,cpo-mir-217,dno-mir-217,ocu-mir-217,chi-mir-217,	hsa-mir-217	agtataattattacatagtttttgatgtcgcagaTACTGCATCAGGAACTGATTGGAtaagaatcagtcacCATCAGTTCCTAATGCATTGCCttcagcatctaaacaag	hsa-miR-217-5p	TACTGCATCAGGAACTGATTGGA	5'	gp1a	.(((.......)))...((((..(((((.((((....(((((.((((((((((..(((........)))...)))))))))).))))))))).....))))).))))...............	90	36.1	-31.4	31	0	68	0	71	18	6	0	12	5	11	0	20.4329	0	35.7611	0	50.8557	34.3061	4.11966	0	7.24501	7.44539	8.91817	0	middle
178	321	hsa-miR-218-5p	TTGTGCTTGATCTAACCATGT	21	chr4	+	20528252	20528417	cctttggcctagtggttggtgtagtgataatgtagcgagattttctgTTGTGCTTGATCTAACCATGTggttgcgaggtatgagtaAAACATGGTTCCGTCAAGCACcatggaacgtcacgcagctttctacagcatgacaagctgctgaggcttaaatcaggatt	30	hsa-mir-218-1,ptr-mir-218-1,ppy-mir-218-1,ggo-mir-218,ppa-mir-218-1,age-mir-218,lla-mir-218-1,sla-mir-218-1,mml-mir-218-1,cja-mir-218,nle-mir-218-1,cpo-mir-218-1,ocu-mir-218-1,tch-mir-218-1,tch-mir-218-2,oga-mir-218a,mmr-mir-218a,cfa-mir-218-1,dno-mir-218-1,mne-mir-218-1,lca-mir-218,mmu-mir-218-1,bta-mir-218-1,eca-mir-218-1,mdo-mir-218-1,efu-mir-218a,rno-mir-218a-1,ssc-mir-218-1,ssc-mir-218-2,pal…	hsa-mir-218-1	gtgataatgtagcgagattttctgTTGTGCTTGATCTAACCATGTggttgcgaggtatgagtaaaacATGGTTCCGTCAAGCACCATGGaacgtcacgcagctttctaca	hsa-miR-218-5p	TTGTGCTTGATCTAACCATGT	5'	gp1a	(((..(((((((..((((.(((((.......(..(((.((..(((..(.(((((((((..((((((((..((((.........)))).))))))))..))))))))).)..)))..)).)))..)...))))).))......))..)).)))))......)))...	163	45.8	-59.5	1018	4481.5	848	658.5	548	439	95.5	642	70	782.5	318	940	670.99	3622.99	445.962	1312.68	392.52	836.687	65.5713	1002.32	42.2625	1165.2	257.816	1546.35	middle
178	322	mmu-miR-218-1-3p_R-1	AAACATGGTTCCGTCAAGCAC	21	chr4	+	20528252	20528417	cctttggcctagtggttggtgtagtgataatgtagcgagattttctgTTGTGCTTGATCTAACCATGTggttgcgaggtatgagtaAAACATGGTTCCGTCAAGCACcatggaacgtcacgcagctttctacagcatgacaagctgctgaggcttaaatcaggatt	30	hsa-mir-218-1,ptr-mir-218-1,ppy-mir-218-1,ggo-mir-218,ppa-mir-218-1,age-mir-218,lla-mir-218-1,sla-mir-218-1,mml-mir-218-1,cja-mir-218,nle-mir-218-1,cpo-mir-218-1,ocu-mir-218-1,tch-mir-218-1,tch-mir-218-2,oga-mir-218a,mmr-mir-218a,cfa-mir-218-1,dno-mir-218-1,mne-mir-218-1,lca-mir-218,mmu-mir-218-1,bta-mir-218-1,eca-mir-218-1,mdo-mir-218-1,efu-mir-218a,rno-mir-218a-1,ssc-mir-218-1,ssc-mir-218-2,pal…	mmu-mir-218-1	gtgataatggagcgagattttctgTTGTGCTTGATCTAACCATGTgcttgcgaggtatgagaaAAACATGGTTCCGTCAAGCACCatggaacgtcacgcagctttctaca	mmu-miR-218-1-3p	AAACATGGTTCCGTCAAGCACC	3'	gp1a	(((..(((((((..((((.(((((.......(..(((.((..(((..(.(((((((((..((((((((..((((.........)))).))))))))..))))))))).)..)))..)).)))..)...))))).))......))..)).)))))......)))...	163	45.8	-59.5	37	203	17	14	0	0	0	11	0	19	0	27	24.3877	164.112	8.94027	27.9082	0	0	0	17.1737	0	28.2925	0	44.4165	middle
179	323	hsa-miR-218-5p	TTGTGCTTGATCTAACCATGT	21	chr5	-	168768146	168768255	gaccagtcgctgcggggctttcctTTGTGCTTGATCTAACCATGTggtggaacgatggaaacggaacatggttctgtcaagcaccgcggaaagcaccgtgctctcctgca	25	hsa-mir-218-2,ptr-mir-218-2,mml-mir-218-2,ppa-mir-218-2,mne-mir-218-2,lla-mir-218-2,ppy-mir-218-2,nle-mir-218-2,mmr-mir-218b,cfa-mir-218-2,cpo-mir-218-2,pal-mir-218-2,dno-mir-218-2,ocu-mir-218-2,sla-mir-218-2,mmu-mir-218-2,rno-mir-218a-2,bta-mir-218-2,oar-mir-218a,eca-mir-218-2,mdo-mir-218-2,efu-mir-218b,ssc-mir-218b,chi-mir-218,cgr-mir-218a,	hsa-mir-218-2	gaccagtcgctgcggggctttcctTTGTGCTTGATCTAACCATGTggtggaacgatggaaacggaaCATGGTTCTGTCAAGCACCGCGgaaagcaccgtgctctcctgca	hsa-miR-218-5p	TTGTGCTTGATCTAACCATGT	5'	gp1a	...(((..((.((((.(((((((...(((((((((..((((((((..........((....))..))))))))..)))))))))...))))))).))))))....)))..	105	55.5	-46.3	1018	4481.5	848	658.5	548	439	95.5	642	70	782.5	318	940	670.99	3622.99	445.962	1312.68	392.52	836.687	65.5713	1002.32	42.2625	1165.2	257.816	1546.35	middle
180	324	hsa-miR-219a-5p_R+2	TGATTGTCCAAACGCAATTCTCG	23	chr6	+	33207835	33207944	ccgccccgggccgcggctccTGATTGTCCAAACGCAATTCTCGagtctatggctccggccgAGAGTTGAGTCTGGACGTCCCGAGccgccgcccccaaacctcgagcggg	16	hsa-mir-219a-1,ggo-mir-219,ptr-mir-219-1,ppy-mir-219-1,mml-mir-219-1,mmu-mir-219a-1,bta-mir-219-2,eca-mir-219-1,cfa-mir-219-1,efu-mir-219,rno-mir-219a-1,ssc-mir-219a,pal-mir-219a-1,dno-mir-219a,ocu-mir-219a,tch-mir-219,	hsa-mir-219a-1	ccgccccgggccgcggctccTGATTGTCCAAACGCAATTCTcgagtctatggctccggccgAGAGTTGAGTCTGGACGTCCCGagccgccgcccccaaacctcgagcggg	hsa-miR-219a-5p	TGATTGTCCAAACGCAATTCT	5'	gp1a	((((...((((.(((((((..((.((((((.((.(((((((((.(((.........)))))))))))).)).))))))))..))))))).))))...........)))).	87	68.2	-54.4	20	3.5	58.5	0	50	0	122	0	36.5	0	69.5	0	13.1825	2.82952	30.7651	0	35.8139	0	83.7665	0	22.0369	0	56.3466	0	middle
180	325	hsa-miR-219a-1-3p_R+2	AGAGTTGAGTCTGGACGTCCCGAT	24	chr6	+	33207835	33207944	ccgccccgggccgcggctccTGATTGTCCAAACGCAATTCTCGagtctatggctccggccgAGAGTTGAGTCTGGACGTCCCGAGccgccgcccccaaacctcgagcggg	16	hsa-mir-219a-1,ggo-mir-219,ptr-mir-219-1,ppy-mir-219-1,mml-mir-219-1,mmu-mir-219a-1,bta-mir-219-2,eca-mir-219-1,cfa-mir-219-1,efu-mir-219,rno-mir-219a-1,ssc-mir-219a,pal-mir-219a-1,dno-mir-219a,ocu-mir-219a,tch-mir-219,	hsa-mir-219a-1	ccgccccgggccgcggctccTGATTGTCCAAACGCAATTCTcgagtctatggctccggccgAGAGTTGAGTCTGGACGTCCCGagccgccgcccccaaacctcgagcggg	hsa-miR-219a-1-3p	AGAGTTGAGTCTGGACGTCCCG	3'	gp1a	((((...((((.(((((((..((.((((((.((.(((((((((.(((.........)))))))))))).)).))))))))..))))))).))))...........)))).	87	68.2	-54.4	0	0	0	0	0	0	5	0	5	0	0	0	0	0	0	0	0	0	3.43305	0	3.01875	0	0	0	low
181	326	hsa-miR-219b-5p	AGATGTCCAGCCACAATTCTCG	22	chr9	+	128392619	128392715	ccggagctcagccacAGATGTCCAGCCACAATTCTCGgttggccgcagactcgtacaAGAATTGCGTTTGGACAATCAGTggcgaagcccctgagtt	5	hsa-mir-219b,mmu-mir-219b,bta-mir-219b,rno-mir-219b,cgr-mir-219b,	hsa-mir-219b	ggagctcagccacAGATGTCCAGCCACAATTCTCGgttggccgcagactcgtacaAGAATTGCGTTTGGACAATCAGTggcgaagccc	hsa-miR-219b-5p	AGATGTCCAGCCACAATTCTCG	5'	gp1a	..((.(((..(((((.(((((((((...((((((((((....)))............)))))))...))))))).)).)))))..))).))......	89	55.7	-35.1	0	0	0	0	5	0	0	0	0	0	0	5	0	0	0	0	3.58139	0	0	0	0	0	0	8.22527	low
181	327	hsa-miR-219b-3p	AGAATTGCGTTTGGACAATCAGT	23	chr9	+	128392619	128392715	ccggagctcagccacAGATGTCCAGCCACAATTCTCGgttggccgcagactcgtacaAGAATTGCGTTTGGACAATCAGTggcgaagcccctgagtt	5	hsa-mir-219b,mmu-mir-219b,bta-mir-219b,rno-mir-219b,cgr-mir-219b,	hsa-mir-219b	ggagctcagccacAGATGTCCAGCCACAATTCTCGgttggccgcagactcgtacaAGAATTGCGTTTGGACAATCAGTggcgaagccc	hsa-miR-219b-3p	AGAATTGCGTTTGGACAATCAGT	3'	gp1a	..((.(((..(((((.(((((((((...((((((((((....)))............)))))))...))))))).)).)))))..))).))......	89	55.7	-35.1	6	0	0	0	0	0	0	0	0	0	0	0	3.95476	0	0	0	0	0	0	0	0	0	0	0	low
182	328	hsa-miR-219a-5p	TGATTGTCCAAACGCAATTCT	21	chr9	-	128392606	128392722	ggccctgaactcaggggcttcgccacTGATTGTCCAAACGCAATTCTtgtacgagtctgcggccaaccgagaattgtggctggacatctgtggctgagctccgggcgcaacaggggc	17	hsa-mir-219a-2,ppy-mir-219-2,mml-mir-219-2,eca-mir-219-2,ptr-mir-219-2,cja-mir-219,mmu-mir-219a-2,bta-mir-219-1,mdo-mir-219-1,cfa-mir-219-2,cpo-mir-219b,pal-mir-219a-2,ocu-mir-219b,rno-mir-219a-2,ssc-mir-219b,dno-mir-219b,chi-mir-219,	hsa-mir-219a-2	actcaggggcttcgccacTGATTGTCCAAACGCAATTCTtgtacgagtctgcggccaaccgAGAATTGTGGCTGGACATCTGTggctgagctccggg	hsa-miR-219a-5p	TGATTGTCCAAACGCAATTCT	5'	gp1a	..(((((..(((.((((((..(((((.((.((((((..(((((((((((.....((.....))....)))))))))))..)))))))).)))))..))))))))).....)))))..	113	59.8	-57	0	3.5	7.5	0	7	0	4	0	8.5	0	11.5	0	0	2.82952	3.94424	0	5.01394	0	2.74644	0	5.13188	0	9.32354	0	low
183	329	hsa-miR-221-5p	ACCTGGCATACAATGTAGATTT	22	chrX	-	45746157	45746266	tgaacatccaggtctggggcatgaACCTGGCATACAATGTAGATTTctgtgttcgttaggcaacAGCTACATTGTCTGCTGGGTTTcaggctacctggaaacatgttctc	28	hsa-mir-221,ppy-mir-221,mml-mir-221,ggo-mir-221,ppa-mir-221,ptr-mir-221,nle-mir-221,oga-mir-221,mmr-mir-221,pha-mir-221,sbo-mir-221,dma-mir-221,mmu-mir-221,bta-mir-221,chi-mir-221,oar-mir-221,eca-mir-221,mdo-mir-221,cfa-mir-221,efu-mir-221,rno-mir-221,ssc-mir-221,cpo-mir-221,pal-mir-221,dno-mir-221,ocu-mir-221,cgr-mir-221,tch-mir-221,	hsa-mir-221	tgaacatccaggtctggggcatgaACCTGGCATACAATGTAGATTTctgtgttcgttaggcaacAGCTACATTGTCTGCTGGGTTTCaggctacctggaaacatgttctc	hsa-miR-221-5p	ACCTGGCATACAATGTAGATTT	5'	gp1a	.((((((((((((....(((.((((((..(((.(((((((((....((((..((....))..))))))))))))).)))..)))).)).))))))))))....)))))..	107	47.3	-47	3548	3229	1870	290	1155	170	1248	226	2114	341	1839	240	2338.58	2610.43	983.43	578.099	827.301	324.002	856.89	352.841	1276.33	507.776	1490.96	394.813	middle
183	330	hsa-miR-221-3p_R-1	AGCTACATTGTCTGCTGGGTTT	22	chrX	-	45746157	45746266	tgaacatccaggtctggggcatgaACCTGGCATACAATGTAGATTTctgtgttcgttaggcaacAGCTACATTGTCTGCTGGGTTTcaggctacctggaaacatgttctc	28	hsa-mir-221,ppy-mir-221,mml-mir-221,ggo-mir-221,ppa-mir-221,ptr-mir-221,nle-mir-221,oga-mir-221,mmr-mir-221,pha-mir-221,sbo-mir-221,dma-mir-221,mmu-mir-221,bta-mir-221,chi-mir-221,oar-mir-221,eca-mir-221,mdo-mir-221,cfa-mir-221,efu-mir-221,rno-mir-221,ssc-mir-221,cpo-mir-221,pal-mir-221,dno-mir-221,ocu-mir-221,cgr-mir-221,tch-mir-221,	hsa-mir-221	tgaacatccaggtctggggcatgaACCTGGCATACAATGTAGATTTctgtgttcgttaggcaacAGCTACATTGTCTGCTGGGTTTCaggctacctggaaacatgttctc	hsa-miR-221-3p	AGCTACATTGTCTGCTGGGTTTC	3'	gp1a	.((((((((((((....(((.((((((..(((.(((((((((....((((..((....))..))))))))))))).)))..)))).)).))))))))))....)))))..	107	47.3	-47	28653	40595	35333	5893	14686	3744	22668	5342	42544	7211	30103	5322	18885.9	32818.4	18581.6	11747.4	10519.3	7135.67	15564.1	8340.17	25686	10737.7	24405.8	8754.98	high
184	331	hsa-miR-222-5p_L+2R-2	GGCTCAGTAGCCAGTGTAGATC	22	chrX	-	45747004	45747126	cagctgctggaaggtgtaggtaccctcaatGGCTCAGTAGCCAGTGTAGATCctgtctttcgtaatcagcAGCTACATCTGGCTACTGGGTCTctgatggcatcttctagcttctgcttcagt	27	hsa-mir-222,ppy-mir-222,ptr-mir-222,ggo-mir-222,mml-mir-222,cja-mir-222-1,ppa-mir-222,nle-mir-222,oga-mir-222,mmr-mir-222,pha-mir-222,dma-mir-222,age-mir-222,mmu-mir-222,bta-mir-222,eca-mir-222,cfa-mir-222,efu-mir-222,rno-mir-222,ssc-mir-222,cpo-mir-222,dno-mir-222,pal-mir-222,ocu-mir-222,chi-mir-222,cgr-mir-222,tch-mir-222,	hsa-mir-222	gctgctggaaggtgtaggtaccctcaatggCTCAGTAGCCAGTGTAGATCCTgtctttcgtaatcagcAGCTACATCTGGCTACTGGGTctctgatggcatcttctagct	hsa-miR-222-5p	CTCAGTAGCCAGTGTAGATCCT	5'	gp1a	(((..(((((((((((......((.(((..(((((((((((((((((((...(((...........)))...))))).))))))))))))))..))).)))))))))))))..))).......	116	50.4	-57.2	10	41	61	0	14	0	18	0	180	0	11	0	6.59126	33.1458	32.0798	0	10.0279	0	12.359	0	108.675	0	8.91817	0	middle
184	332	hsa-miR-222-3p_R+2	AGCTACATCTGGCTACTGGGTCT	23	chrX	-	45747004	45747126	cagctgctggaaggtgtaggtaccctcaatGGCTCAGTAGCCAGTGTAGATCctgtctttcgtaatcagcAGCTACATCTGGCTACTGGGTCTctgatggcatcttctagcttctgcttcagt	27	hsa-mir-222,ppy-mir-222,ptr-mir-222,ggo-mir-222,mml-mir-222,cja-mir-222-1,ppa-mir-222,nle-mir-222,oga-mir-222,mmr-mir-222,pha-mir-222,dma-mir-222,age-mir-222,mmu-mir-222,bta-mir-222,eca-mir-222,cfa-mir-222,efu-mir-222,rno-mir-222,ssc-mir-222,cpo-mir-222,dno-mir-222,pal-mir-222,ocu-mir-222,chi-mir-222,cgr-mir-222,tch-mir-222,	hsa-mir-222	gctgctggaaggtgtaggtaccctcaatggCTCAGTAGCCAGTGTAGATCCTgtctttcgtaatcagcAGCTACATCTGGCTACTGGGTctctgatggcatcttctagct	hsa-miR-222-3p	AGCTACATCTGGCTACTGGGT	3'	gp1a	(((..(((((((((((......((.(((..(((((((((((((((((((...(((...........)))...))))).))))))))))))))..))).)))))))))))))..))).......	116	50.4	-57.2	13037	21105	17927	3287	7448	1568	11454	2403	23038	3297	14787	2611	8593.03	17062	9427.78	6552.45	5334.83	2988.44	7864.44	3751.67	13909.2	4909.49	11988.5	4295.24	middle
185	333	hsa-miR-223-5p	CGTGTATTTGACAAGCTGAGTT	22	chrX	+	66018867	66018992	tggcctggcctcctgcagtgccacgctcCGTGTATTTGACAAGCTGAGTTggacactccatgtggtagagTGTCAGTTTGTCAAATACCCCAagtgcggcacatgcttaccagctctaggccaggg	19	hsa-mir-223,ptr-mir-223,ggo-mir-223,ppa-mir-223,ppy-mir-223,mml-mir-223,cja-mir-223,sla-mir-223,mmu-mir-223,bta-mir-223,eca-mir-223,cfa-mir-223,efu-mir-223,rno-mir-223,ssc-mir-223,cpo-mir-223,dno-mir-223,ocu-mir-223,chi-mir-223,	hsa-mir-223	cctggcctcctgcagtgccacgctcCGTGTATTTGACAAGCTGAGTTggacactccatgtggtagagTGTCAGTTTGTCAAATACCCCAagtgcggcacatgcttaccag	hsa-miR-223-5p	CGTGTATTTGACAAGCTGAGTT	5'	gp1a	...((((((((......(((((.((((....((((((((((((((......(((((((.........)))))))))))))))))))))....)))).)))))..(((....)))...)))))))).	85	55.6	-58.1	29	103	354	9	98	6	125	0	61	0	17	5	19.1147	83.2687	186.168	17.941	70.1952	11.4354	85.8263	0	36.8288	0	13.7826	8.22527	middle
185	334	hsa-miR-223-3p	TGTCAGTTTGTCAAATACCCCA	22	chrX	+	66018867	66018992	tggcctggcctcctgcagtgccacgctcCGTGTATTTGACAAGCTGAGTTggacactccatgtggtagagTGTCAGTTTGTCAAATACCCCAagtgcggcacatgcttaccagctctaggccaggg	19	hsa-mir-223,ptr-mir-223,ggo-mir-223,ppa-mir-223,ppy-mir-223,mml-mir-223,cja-mir-223,sla-mir-223,mmu-mir-223,bta-mir-223,eca-mir-223,cfa-mir-223,efu-mir-223,rno-mir-223,ssc-mir-223,cpo-mir-223,dno-mir-223,ocu-mir-223,chi-mir-223,	hsa-mir-223	cctggcctcctgcagtgccacgctcCGTGTATTTGACAAGCTGAGTTggacactccatgtggtagagTGTCAGTTTGTCAAATACCCCAagtgcggcacatgcttaccag	hsa-miR-223-3p	TGTCAGTTTGTCAAATACCCCA	3'	gp1a	...((((((((......(((((.((((....((((((((((((((......(((((((.........)))))))))))))))))))))....)))).)))))..(((....)))...)))))))).	85	55.6	-58.1	1279	3187	26423	1283	4702	413	5555	685	5843	615	1870	386	843.022	2576.48	13895.8	2557.59	3367.94	787.134	3814.12	1069.45	3527.72	915.783	1516.09	634.991	middle
186	335	hsa-miR-224-5p_L-1R-2	CAAGTCACTAGTGGTTCCGTTT	22	chrX	-	151958569	151958670	gataaggcccaggggctttCAAGTCACTAGTGGTTCCGTTTagtagatgattgtgcattgtttcaAAATGGTGCCCTAGTGACTACAaagccccagagccag	19	hsa-mir-224,ptr-mir-224,ppy-mir-224,mml-mir-224,ggo-mir-224,ppa-mir-224,mne-mir-224,cja-mir-224,nle-mir-224,oga-mir-224,mmu-mir-224,bta-mir-224,chi-mir-224,eca-mir-224,cfa-mir-224,rno-mir-224,ssc-mir-224,cpo-mir-224,ocu-mir-224,	hsa-mir-224	gggcttTCAAGTCACTAGTGGTTCCGTTTAGtagatgattgtgcattgtttcAAAATGGTGCCCTAGTGACTACAaagccc	hsa-miR-224-5p	TCAAGTCACTAGTGGTTCCGTTTAG	5'	gp1a	.....(((...((((((((..(((((((((.((..((((((....((((......))))......))))))..)))))))))))..))))))))...)))..	95	48	-44.9	2124	3565	11851	259	12480	554	22895	618	34160	467	21404	343	1399.98	2882.07	6232.42	516.302	8939.14	1055.86	15719.9	964.849	20624.1	695.399	17353.1	564.254	high
186	336	hsa-miR-224-3p_L-1	AAATGGTGCCCTAGTGACTACA	22	chrX	-	151958569	151958670	gataaggcccaggggctttCAAGTCACTAGTGGTTCCGTTTagtagatgattgtgcattgtttcaAAATGGTGCCCTAGTGACTACAaagccccagagccag	19	hsa-mir-224,ptr-mir-224,ppy-mir-224,mml-mir-224,ggo-mir-224,ppa-mir-224,mne-mir-224,cja-mir-224,nle-mir-224,oga-mir-224,mmu-mir-224,bta-mir-224,chi-mir-224,eca-mir-224,cfa-mir-224,rno-mir-224,ssc-mir-224,cpo-mir-224,ocu-mir-224,	hsa-mir-224	gggcttTCAAGTCACTAGTGGTTCCGTTTAGtagatgattgtgcattgtttcAAAATGGTGCCCTAGTGACTACAaagccc	hsa-miR-224-3p	AAAATGGTGCCCTAGTGACTACA	3'	gp1a	.....(((...((((((((..(((((((((.((..((((((....((((......))))......))))))..)))))))))))..))))))))...)))..	95	48	-44.9	133	327	296	16	251	28	228	13	555	51	468	31	87.6638	264.358	155.666	31.8951	179.786	53.365	156.547	20.2962	335.082	75.943	379.428	50.9967	middle
187	337	hsa-miR-296-5p	AGGGCCCCCCCTCAATCCTGT	21	chr20	-	58817592	58817705	ggtgaggagaaaggacccttccagAGGGCCCCCCCTCAATCCTGTtgtgcctaattcaGAGGGTTGGGTGGAGGCTCTCCtgaagggctctgaagagcgctgcacccgcagctg	9	hsa-mir-296,mml-mir-296,ptr-mir-296,ppy-mir-296,cja-mir-296,ggo-mir-296,dma-mir-296,cpo-mir-296,tch-mir-296,	hsa-mir-296	aggacccttccagAGGGCCCCCCCTCAATCCTGTtgtgcctaattcaGAGGGTTGGGTGGAGGCTCTCCtgaagggctct	hsa-miR-296-5p	AGGGCCCCCCCTCAATCCTGT	5'	gp1a	...........((..((((((..(((((((.((.(((((((((.(((.........)))))))))))).)).)))))))..))))))..)).......(((((....)))))..	80	61.4	-50.8	61	105	315	86	49	71	614	108	62	98	262	96	40.2067	84.8855	165.658	171.436	35.0976	135.318	421.579	168.614	37.4325	145.93	212.415	157.925	middle
187	338	hsa-miR-296-3p	GAGGGTTGGGTGGAGGCTCTCC	22	chr20	-	58817592	58817705	ggtgaggagaaaggacccttccagAGGGCCCCCCCTCAATCCTGTtgtgcctaattcaGAGGGTTGGGTGGAGGCTCTCCtgaagggctctgaagagcgctgcacccgcagctg	9	hsa-mir-296,mml-mir-296,ptr-mir-296,ppy-mir-296,cja-mir-296,ggo-mir-296,dma-mir-296,cpo-mir-296,tch-mir-296,	hsa-mir-296	aggacccttccagAGGGCCCCCCCTCAATCCTGTtgtgcctaattcaGAGGGTTGGGTGGAGGCTCTCCtgaagggctct	hsa-miR-296-3p	GAGGGTTGGGTGGAGGCTCTCC	3'	gp1a	...........((..((((((..(((((((.((.(((((((((.(((.........)))))))))))).)).)))))))..))))))..)).......(((((....)))))..	80	61.4	-50.8	5	23	96	25	0	0	287	12	12	7	60	5	3.29563	18.594	50.4863	49.8361	0	0	197.057	18.7349	7.24501	10.4235	48.6446	8.22527	middle
188	339	hsa-miR-299-5p	TGGTTTACCGTCCCACATACAT	22	chr14	+	101023780	101023890	tcgtgcggtacttgaagaaaTGGTTTACCGTCCCACATACATtttgaatatgTATGTGGGATGGTAAACCGCTTcttggtatccagcccagccatccaaacctccctggag	20	hsa-mir-299,ptr-mir-299,ppy-mir-299,mml-mir-299,cja-mir-299,ggo-mir-299,ppa-mir-299,pha-mir-299,mmu-mir-299a,cfa-mir-299,rno-mir-299a,bta-mir-299,eca-mir-299,efu-mir-299,ssc-mir-299,cpo-mir-299,pal-mir-299a,ocu-mir-299,dno-mir-299,oar-mir-299,	hsa-mir-299	aagaaaTGGTTTACCGTCCCACATACATtttgaatatgTATGTGGGATGGTAAACCGCTTctt	hsa-miR-299-5p	TGGTTTACCGTCCCACATACAT	5'	gp1a	...((.((((((..(((((..(((((((((((((((((((((.......)))))))))))))))))))))..))))))))))))).........((((........)))).	82	47.7	-50.2	7	5	197	13	96	25	36	18	63	20	0	7	4.61388	4.04217	103.602	25.9148	68.7626	47.6473	24.718	28.1024	38.0363	29.7816	0	11.5154	middle
188	340	hsa-miR-299-3p	TATGTGGGATGGTAAACCGCTT	22	chr14	+	101023780	101023890	tcgtgcggtacttgaagaaaTGGTTTACCGTCCCACATACATtttgaatatgTATGTGGGATGGTAAACCGCTTcttggtatccagcccagccatccaaacctccctggag	20	hsa-mir-299,ptr-mir-299,ppy-mir-299,mml-mir-299,cja-mir-299,ggo-mir-299,ppa-mir-299,pha-mir-299,mmu-mir-299a,cfa-mir-299,rno-mir-299a,bta-mir-299,eca-mir-299,efu-mir-299,ssc-mir-299,cpo-mir-299,pal-mir-299a,ocu-mir-299,dno-mir-299,oar-mir-299,	hsa-mir-299	aagaaaTGGTTTACCGTCCCACATACATtttgaatatgTATGTGGGATGGTAAACCGCTTctt	hsa-miR-299-3p	TATGTGGGATGGTAAACCGCTT	3'	gp1a	...((.((((((..(((((..(((((((((((((((((((((.......)))))))))))))))))))))..))))))))))))).........((((........)))).	82	47.7	-50.2	11	21	242	14	111	14	83	8	73	6	23	19	7.25039	16.9771	127.267	27.9082	79.5068	26.6825	56.9887	12.49	44.0738	8.93447	18.6471	31.256	middle
189	341	hsa-miR-301a-5p	GCTCTGACTTTATTGCACTACT	22	chr17	-	59151136	59151221	actgctaacgaatGCTCTGACTTTATTGCACTACTgtactttacagctagCAGTGCAATAGTATTGTCAAAGCatctgaaagcagg	21	hsa-mir-301a,mml-mir-301a,eca-mir-301a,ptr-mir-301a,bta-mir-301a,mdo-mir-301,chi-mir-301a,ppy-mir-301a,cja-mir-301a,ggo-mir-301a,nle-mir-301a,oga-mir-301a,mmr-mir-301a,mmu-mir-301a,cfa-mir-301a,ssc-mir-301,cpo-mir-301a,pal-mir-301a,dno-mir-301a,ocu-mir-301a,cgr-mir-301a,	hsa-mir-301a	actgctaacgaatGCTCTGACTTTATTGCACTACTgtactttacagctagCAGTGCAATAGTATTGTCAAAGCatctgaaagcagg	hsa-miR-301a-5p	GCTCTGACTTTATTGCACTACT	5'	gp1a	.(((((..(..(((((.((((.((((((((((.(((((...))))).....))))))))))....)))).)))))..)..))))).	84	40.7	-31.1	83	32	45	6	62	7	50	9	157	0	20	14	54.7075	25.8699	23.6654	11.9607	44.4092	13.3413	34.3305	14.0512	94.7889	0	16.2149	23.0308	middle
189	342	hsa-miR-301a-3p	CAGTGCAATAGTATTGTCAAAGC	23	chr17	-	59151136	59151221	actgctaacgaatGCTCTGACTTTATTGCACTACTgtactttacagctagCAGTGCAATAGTATTGTCAAAGCatctgaaagcagg	21	hsa-mir-301a,mml-mir-301a,eca-mir-301a,ptr-mir-301a,bta-mir-301a,mdo-mir-301,chi-mir-301a,ppy-mir-301a,cja-mir-301a,ggo-mir-301a,nle-mir-301a,oga-mir-301a,mmr-mir-301a,mmu-mir-301a,cfa-mir-301a,ssc-mir-301,cpo-mir-301a,pal-mir-301a,dno-mir-301a,ocu-mir-301a,cgr-mir-301a,	hsa-mir-301a	actgctaacgaatGCTCTGACTTTATTGCACTACTgtactttacagctagCAGTGCAATAGTATTGTCAAAGCatctgaaagcagg	hsa-miR-301a-3p	CAGTGCAATAGTATTGTCAAAGC	3'	gp1a	.(((((..(..(((((.((((.((((((((((.(((((...))))).....))))))))))....)))).)))))..)..))))).	84	40.7	-31.1	530	111	233	59	304	100	525	143	973	61	168	49	349.337	89.7361	122.534	117.613	217.748	190.589	360.47	223.258	587.449	90.8337	136.205	80.6077	middle
190	343	hsa-miR-301b-5p	GCTCTGACGAGGTTGCACTACT	22	chr22	+	21652974	21653067	cctgctggccgcaggtGCTCTGACGAGGTTGCACTACTgtgctctgagaagCAGTGCAATGATATTGTCAAAGCatctgggaccagccttgggg	13	hsa-mir-301b,ppy-mir-301b,ptr-mir-301b,mml-mir-301b,bta-mir-301b,eca-mir-301b,cfa-mir-301b,cpo-mir-301b,pal-mir-301b,dno-mir-301b,ocu-mir-301b,chi-mir-301b,cgr-mir-301b,	hsa-mir-301b	gccgcaggtGCTCTGACGAGGTTGCACTACTgtgctctgagaagCAGTGCAATGATATTGTCAAAGCatctgggacca	hsa-miR-301b-5p	GCTCTGACGAGGTTGCACTACT	5'	gp1a	((((((((((.((((((((.((((((.((((((((.((...........)).))))))))....)))))).)))))))))).)))))...))).	93	56.4	-44	8	0	6	0	7	0	0	0	11	0	0	0	5.27301	0	3.15539	0	5.01394	0	0	0	6.64126	0	0	0	low
190	344	hsa-miR-301b-3p	CAGTGCAATGATATTGTCAAAGC	23	chr22	+	21652974	21653067	cctgctggccgcaggtGCTCTGACGAGGTTGCACTACTgtgctctgagaagCAGTGCAATGATATTGTCAAAGCatctgggaccagccttgggg	13	hsa-mir-301b,ppy-mir-301b,ptr-mir-301b,mml-mir-301b,bta-mir-301b,eca-mir-301b,cfa-mir-301b,cpo-mir-301b,pal-mir-301b,dno-mir-301b,ocu-mir-301b,chi-mir-301b,cgr-mir-301b,	hsa-mir-301b	gccgcaggtGCTCTGACGAGGTTGCACTACTgtgctctgagaagCAGTGCAATGATATTGTCAAAGCatctgggacca	hsa-miR-301b-3p	CAGTGCAATGATATTGTCAAAGC	3'	gp1a	((((((((((.((((((((.((((((.((((((((.((...........)).))))))))....)))))).)))))))))).)))))...))).	93	56.4	-44	120	5	62	0	74	0	159	0	237	0	20	0	79.0951	4.04217	32.6057	0	53.0045	0	109.171	0	143.089	0	16.2149	0	middle
191	345	hsa-miR-302d-3p	TAAGTGCTTCCATGTTTGAGTGT	23	chr4	-	112647996	112648074	ccccctctactttaacatggaggcacttgctgtgacatgacaaaaaTAAGTGCTTCCATGTTTGAGTGTggtggttcct	10	hsa-mir-302d,ptr-mir-302d,ppy-mir-302d,mml-mir-302d,cja-mir-302d,mmu-mir-302d,bta-mir-302d,eca-mir-302d,cfa-mir-302d,ocu-mir-302d,	hsa-mir-302d	cctctACTTTAACATGGAGGCACTTGCtgtgacatgacaaaaaTAAGTGCTTCCATGTTTGAGTGTgg	hsa-miR-302d-3p	TAAGTGCTTCCATGTTTGAGTGT	3'	gp1a	.((((..((((..((((((((((((((((.(((......)))....))))))))))))))))..)))).)).)).....	73	45.6	-32.4	45	39	47.6667	35	34.6667	39	42	54	71	37.6667	52.5	48	29.6607	31.5289	25.0678	69.7706	24.831	74.3298	28.8376	84.3072	42.8663	56.0886	42.564	78.9626	middle
192	346	hsa-miR-302a-5p_L-3R+2	TAAACGTGGATGTACTTGCTTT	22	chr4	-	112648177	112648257	ggctccccaccactTAAACGTGGATGTACTTGCTTTgaaactaaagaagTAAGTGCTTCCATGTTTTGGTGAtggtaagtc	9	hsa-mir-302a,mml-mir-302a,ptr-mir-302a,cja-mir-302a,mmu-mir-302a,bta-mir-302a,eca-mir-302a,cfa-mir-302a,ocu-mir-302a,	hsa-mir-302a	ccaccACTTAAACGTGGATGTACTTGCTttgaaactaaagaagTAAGTGCTTCCATGTTTTGGTGAtgg	hsa-miR-302a-5p	ACTTAAACGTGGATGTACTTGCT	5'	gp1a	((((..(((.(((..(((((((((.(((((((((((.........))))))))))).)))))))))..))).)))..))))	81	43.2	-38.4	125	111	161	109	113	102	117	182	203	105	150	150	82.3908	89.7361	84.6697	217.285	80.9394	194.401	80.3334	284.147	122.561	156.353	121.611	246.758	middle
192	347	hsa-miR-302a-3p	TAAGTGCTTCCATGTTTTGGTGA	23	chr4	-	112648177	112648257	ggctccccaccactTAAACGTGGATGTACTTGCTTTgaaactaaagaagTAAGTGCTTCCATGTTTTGGTGAtggtaagtc	9	hsa-mir-302a,mml-mir-302a,ptr-mir-302a,cja-mir-302a,mmu-mir-302a,bta-mir-302a,eca-mir-302a,cfa-mir-302a,ocu-mir-302a,	hsa-mir-302a	ccaccACTTAAACGTGGATGTACTTGCTttgaaactaaagaagTAAGTGCTTCCATGTTTTGGTGAtgg	hsa-miR-302a-3p	TAAGTGCTTCCATGTTTTGGTGA	3'	gp1a	((((..(((.(((..(((((((((.(((((((((((.........))))))))))).)))))))))..))).)))..))))	81	43.2	-38.4	31	28	50.6667	34	32.6667	27	36	42	46.5	28.1667	35	37	20.4329	22.6361	26.6455	67.7771	23.3984	51.4591	24.718	65.5723	28.0744	41.9424	28.376	60.867	middle
193	348	hsa-miR-302c-5p_R-1	TTTAACATGGGGGTACCTGCT	21	chr4	-	112648356	112648433	tcccctttgcTTTAACATGGGGGTACCTGCTgtgtgaaacaaaagtAAGTGCTTCCATGTTTCAGTGGAggtgtctcc	12	hsa-mir-302c,ppy-mir-302c,mml-mir-302c,ocu-mir-302c,ptr-mir-302c,cja-mir-302c,bta-mir-302c,eca-mir-302c,mdo-mir-302c,cfa-mir-302c,cpo-mir-302c,dno-mir-302c,	hsa-mir-302c	cctttgcTTTAACATGGGGGTACCTGCTGtgtgaaacaaaagTAAGTGCTTCCATGTTTCAGTGGagg	hsa-miR-302c-5p	TTTAACATGGGGGTACCTGCTG	5'	gp1a	...((((..((..(((((((..((((.((((.((.....))..)))).))))..)))))))..))..)))).......	68	47.4	-33	0	0	6	8	0	0	0	5	0	0	0	9	0	0	3.15539	15.9476	0	0	0	7.80623	0	0	0	14.8055	middle
193	349	hsa-miR-302c-3p_L-1R+1	AAGTGCTTCCATGTTTCAGTGGT	23	chr4	-	112648356	112648433	tcccctttgcTTTAACATGGGGGTACCTGCTgtgtgaaacaaaagtAAGTGCTTCCATGTTTCAGTGGAggtgtctcc	12	hsa-mir-302c,ppy-mir-302c,mml-mir-302c,ocu-mir-302c,ptr-mir-302c,cja-mir-302c,bta-mir-302c,eca-mir-302c,mdo-mir-302c,cfa-mir-302c,cpo-mir-302c,dno-mir-302c,	hsa-mir-302c	cctttgcTTTAACATGGGGGTACCTGCTGtgtgaaacaaaagTAAGTGCTTCCATGTTTCAGTGGagg	hsa-miR-302c-3p	TAAGTGCTTCCATGTTTCAGTGG	3'	gp1a	...((((..((..(((((((..((((.((((.((.....))..)))).))))..)))))))..))..)))).......	68	47.4	-33	21	8	8	19	6	8	20	22	21	11	20.5	16	13.8416	6.46747	4.20719	37.8754	4.29767	15.2471	13.7322	34.3474	12.6788	16.3799	16.6202	26.3209	middle
194	350	hsa-miR-302b-3p	TAAGTGCTTCCATGTTTTAGTAG	23	chr4	-	112648478	112648560	tgggctcccttcaactttaacatggaagtgctttctgtgactttaaaagTAAGTGCTTCCATGTTTTAGTAGgagtgaatcca	9	hsa-mir-302b,ptr-mir-302b,ppy-mir-302b,mml-mir-302b,cja-mir-302b,mmu-mir-302b,bta-mir-302b,cfa-mir-302b,dno-mir-302b,	hsa-mir-302b	gctcccttcaACTTTAACATGGAAGTGCTTTCtgtgactttaaaagTAAGTGCTTCCATGTTTTAGTAGgagt	hsa-miR-302b-3p	TAAGTGCTTCCATGTTTTAGTAG	3'	gp1a	.((..((.((((.(((..((((((((((..(((.((...........)).)))..))))))))))..))).)))).))..)).	81	39.8	-35.5	286	252	356.667	311	268.667	310	267	395	492.5	254.167	371	346	188.51	203.725	187.57	619.961	192.44	590.827	183.325	616.692	297.347	378.474	300.786	569.189	middle
195	351	hsa-miR-320d_R-1	AAAAGCTGGGTTGAGAGG	18	chr13	-	40727816	40727887	aaaatgttggccttctcgtcccagttcttcccaaagttgagAAAAGCTGGGTTGAGAGGatgaaaagaaaaa	3	hsa-mir-320d-1,ptr-mir-320d-1,ppy-mir-320d-1,	hsa-mir-320d-1	aaaatgttggccttctcgtcccagttcttcccaaagttgagAAAAGCTGGGTTGAGAGGAtgaaaagaaaaa	hsa-miR-320d	AAAAGCTGGGTTGAGAGGA	3'	gp1a	...........((((((..(((((((.(((.((....)).))).)))))))..)))))).............	48	41.7	-22.5	26.2857	22.9286	20.0714	22.2143	14.0714	2.14286	14.4286	26.0357	25.7143	23.9286	39.5714	40	17.3256	18.5362	10.5555	44.2829	10.079	4.08406	9.90681	40.6481	15.525	35.6315	32.0823	65.8022	middle
196	352	hsa-miR-320b_R-2	AAAAGCTGGGTTGAGAGGGC	20	chr1	+	116671746	116671827	ataaattaatccctctctttctagttcttcctagagtgaggAAAAGCTGGGTTGAGAGGGCaaacaaattaactaattaatt	7	hsa-mir-320b-1,ptr-mir-320b-1,ppy-mir-320b-1,ggo-mir-320a-2,ppa-mir-320b-1,nle-mir-320b-1,pha-mir-320b-1,	hsa-mir-320b-1	ataaattaatccctctctttctagttcttcctagagtgaggAAAAGCTGGGTTGAGAGGGCAAacaaattaa	hsa-miR-320b	AAAAGCTGGGTTGAGAGGGCAA	3'	gp1a	..........(((((((..(((((((.(((((......))))).)))))))..)))))))......................	50	34.1	-28	119.402	123.995	146.421	138.614	160.421	127.693	114.495	182.302	235.731	120.162	197.738	126.6	78.7012	100.242	77.0028	276.32	114.906	243.369	78.6136	284.619	142.323	178.93	160.315	208.264	middle
197	353	hsa-miR-320c_R-1	AAAAGCTGGGTTGAGAGGG	19	chr18	+	24321675	24321746	gcatgacaggccttctctttccagttcttcccagaattgggAAAAGCTGGGTTGAGAGGGtaagaaaagaaa	4	hsa-mir-320c-2,ptr-mir-320c-2,ppy-mir-320c-2,nle-mir-320c-2,	hsa-mir-320c-2	gcatgacaggccttctctttccagttcttcccagaattgggAAAAGCTGGGTTGAGAGGGTaagaaaagaaa	hsa-miR-320c	AAAAGCTGGGTTGAGAGGGT	3'	gp1a	.........((((((((..(((((((.(((((......))))).)))))))..))))))))...........	52	45.8	-32.6	22.7357	18.8286	25.4214	20.6143	18.9214	14.6929	21.8286	27.1357	49.5643	20.3286	47.5714	28.2667	14.9857	15.2216	13.3691	41.0934	13.553	28.003	14.9877	42.3655	29.9245	30.2708	38.5682	46.5002	middle
198	354	hsa-miR-320a-3p	AAAAGCTGGGTTGAGAGGGCGA	22	chr8	-	22244955	22245065	gccacagtatttatcaggcggcgcttcgctcccctccgccttctcttcccggttcttcccggagtcgggAAAAGCTGGGTTGAGAGGGCGAaaaaggatgaggtgactggt	23	hsa-mir-320a,ptr-mir-320a,ppy-mir-320a,mml-mir-320a,cja-mir-320-1,ggo-mir-320a,ppa-mir-320a,nle-mir-320a,oga-mir-320a,mmr-mir-320a-3,mmr-mir-320a-4,mmr-mir-320a-1,pha-mir-320a,cfa-mir-320,pal-mir-320,mmr-mir-320a-2,mmu-mir-320,bta-mir-320a-1,efu-mir-320,rno-mir-320,ssc-mir-320,chi-mir-320,cgr-mir-320a,	hsa-mir-320a	ctcccctccGCCTTCTCTTCCCGGTTCTTCCcggagtcgggAAAAGCTGGGTTGAGAGGGCGAaaaaggatg	hsa-miR-320a-3p	AAAAGCTGGGTTGAGAGGGCGA	3'	gp1a	..................((((((((((.(((....(((((((((..(((((((.((((((....)))))).)))))))..))))))))).....)))))))))).)))..	91	58.6	-52.8	6502.15	9881.83	13245	7539.45	13014.2	8123.94	9470.16	14963.6	11619.6	9166.83	17649.2	8708.77	4285.74	7988.8	6965.53	15029.5	9321.76	15483.4	6502.31	23361.9	7015.37	13650.1	14309	14326.4	high
199	355	hsa-miR-320d_R-1	AAAAGCTGGGTTGAGAGG	18	chrX	-	140926160	140926231	tatcaataagccttctcttcccagttcttcttggagtcaggAAAAGCTGGGTTGAGAGGagcagaaaagaaa	3	hsa-mir-320d-2,ptr-mir-320d-3,ppy-mir-320d-2,	hsa-mir-320d-2	tatcaataagccttctcttcccagttcttcttggagtcaggAAAAGCTGGGTTGAGAGGAgcagaaaagaaa	hsa-miR-320d	AAAAGCTGGGTTGAGAGGA	3'	gp1a	.........((((((((..(((((((.((((((....)))))).)))))))..)))))).))..........	53	43.1	-29.5	26.2857	22.9286	20.0714	22.2143	14.0714	2.14286	14.4286	26.0357	25.7143	23.9286	39.5714	40	17.3256	18.5362	10.5555	44.2829	10.079	4.08406	9.90681	40.6481	15.525	35.6315	32.0823	65.8022	middle
200	356	hsa-miR-320e_L+1R-1_1ss18GA	AAAAGCTGGGTTGAGAAA	18	chr19	-	46709271	46709382	tcaaaaaaatgaaaagaaaagaaaatacctccatggggccttctcttcccagttcttcctggagtcggggAAAAGCTGGGTTGAGAAGgtgaaaagaaaaaacaaaccttga	3	hsa-mir-320e,ptr-mir-320e,ppy-mir-320e,	hsa-mir-320e	ctccatggggccttctcttcccagttcttcctggagtcggggaAAAGCTGGGTTGAGAAGGtgaaaagaaaaa	hsa-miR-320e	AAAGCTGGGTTGAGAAGG	3'	gp1a	((((.......................((.....)).((((((((..(((((((.(((((.......))))).)))))))..))))))))..................))))	53	41.1	-32.7	5	0	0	0	0	0	0	7.75	0	0	0	0	3.29563	0	0	0	0	0	0	12.0996	0	0	0	0	middle
201	357	hsa-miR-320b_R-2	AAAAGCTGGGTTGAGAGGGC	20	chr1	-	224257004	224257141	tgttattttttgtcttctacctaagaattctgtctcttaggctttctcttcccagatttcccaaagttgggAAAAGCTGGGTTGAGAGGGCaaaaggaaaaaaaaagaattctgtctctgacataattagatagggaa	7	hsa-mir-320b-2,ptr-mir-320b-2,ppy-mir-320b-2,mml-mir-320b,ggo-mir-320b,ppa-mir-320b-2,pha-mir-320b-2,	hsa-mir-320b-2	gtctcttaggctttctcttcccagatttcccaaagttgggAAAAGCTGGGTTGAGAGGGCAAaaggaaaaa	hsa-miR-320b	AAAAGCTGGGTTGAGAGGGCAA	3'	gp1a	.....(((..(((((........((((((((...((((..((..((((..(((((.(((((((....)))))))..)))))..))))..))...)))).......))))))))(((...)))......)))))..)))	90	37	-44.3	119.402	123.995	146.421	138.614	160.421	127.693	114.495	182.302	235.731	120.162	197.738	126.6	78.7012	100.242	77.0028	276.32	114.906	243.369	78.6136	284.619	142.323	178.93	160.315	208.264	middle
202	358	hsa-miR-320c_R-1	AAAAGCTGGGTTGAGAGGG	19	chr18	+	21683510	21683597	tttgcattaaaaatgaggccttctcttcccagttcttcccagagtcaggAAAAGCTGGGTTGAGAGGGtagaaaaaaaatgatgtagg	4	hsa-mir-320c-1,ptr-mir-320c-1,ppy-mir-320c-1,nle-mir-320c-1,	hsa-mir-320c-1	aaaaatgaggccttctcttcccagttcttcccagagtcaggAAAAGCTGGGTTGAGAGGGTagaaaaaaaat	hsa-miR-320c	AAAAGCTGGGTTGAGAGGGT	3'	gp1a	.((((((((........((((((((..(((((((.((((........)))).)))))))..))))))))..........)))))))).	52	42	-34.5	22.7357	18.8286	25.4214	20.6143	18.9214	14.6929	21.8286	27.1357	49.5643	20.3286	47.5714	28.2667	14.9857	15.2216	13.3691	41.0934	13.553	28.003	14.9877	42.3655	29.9245	30.2708	38.5682	46.5002	middle
203	359	hsa-miR-323b-3p_R-1	CCCAATACACGGTCGACCTCT	21	chr14	+	101056199	101056306	ctgcgagcagtgccacctcatggtactcggagggaggttgtccgtggtgagttcgcattatttaatgatgCCCAATACACGGTCGACCTCTtttcggtatcagatctc	4	hsa-mir-323b,mml-mir-323b,cja-mir-323,ggo-mir-323b,	hsa-mir-323b	tggtactcggagggAGGTTGTCCGTGGTGAGTTCGCAttatttaatgatgCCCAATACACGGTCGACCTCTTttcggtatca	hsa-miR-323b-3p	CCCAATACACGGTCGACCTCTT	3'	gp1a	(((....))).......((.((((((.((((..(((((((.(((((........(((((((...)))))))......))))).)))))))..))))))))))))....	87	51.9	-42.3	0	0	43	19	22	8	55	53	23	8	10	15	0	0	22.6136	37.8754	15.7581	15.2471	37.7636	82.746	13.8863	11.9126	8.10743	24.6758	middle
204	360	hsa-miR-323a-3p	CACATTACACGGTCGACCTCT	21	chr14	+	101025712	101025825	ggtgtcagtacggctgctgcttggtacttggagagaggtggtccgtggcgcgttcgctttatttatggcgCACATTACACGGTCGACCTCTttgcagtatctaatcccgccttg	19	hsa-mir-323a,ppy-mir-323,mml-mir-323a,bta-mir-323,eca-mir-323,ptr-mir-323,ggo-mir-323a,ppa-mir-323,cfa-mir-323,pal-mir-323,ocu-mir-323a,mmu-mir-323,rno-mir-323,efu-mir-323,ssc-mir-323,cpo-mir-323a,dno-mir-323a,chi-mir-323a,oar-mir-323a,	hsa-mir-323a	ttggtacttggagagAGGTGGTCCGTGGCGCGTTCGCtttatttatggcgCACATTACACGGTCGACCTCTttgcagtatctaatc	hsa-miR-323a-3p	CACATTACACGGTCGACCTCT	3'	gp1a	((((.(((((....)))))...(((((.((.((((((((((.(((((....((.((((........)))).))....))))))).)))))))).)))))))......))))...	79	54.4	-42	14	0	233	121	80	55	114	129	80	90	44	98	9.22777	0	122.534	241.207	57.3022	104.824	78.2736	201.401	48.3001	134.017	35.6727	161.215	middle
205	361	hsa-miR-324-5p_R+1	CGCATCCCCTAGGGCATTGGTGT	23	chr17	-	7223273	7223384	ctgagctgactatgcctcccCGCATCCCCTAGGGCATTGGTGTaaagctggagacccACTGCCCCAGGTGCTGCTGGGggttgtagtctgacccgactgggaagaaagcccc	22	hsa-mir-324,ppy-mir-324,mml-mir-324,eca-mir-324,ptr-mir-324,cja-mir-324,ggo-mir-324,nle-mir-324,pal-mir-324,tch-mir-324,mmr-mir-324,mmu-mir-324,bta-mir-324,cfa-mir-324,efu-mir-324,rno-mir-324,ssc-mir-324,cpo-mir-324,dno-mir-324,ocu-mir-324,chi-mir-324,cgr-mir-324,	hsa-mir-324	ctgactatgcctcccCGCATCCCCTAGGGCATTGGTGtaaagctggagaCCCACTGCCCCAGGTGCTGCTGGgggttgtagtc	hsa-miR-324-5p	CGCATCCCCTAGGGCATTGGTG	5'	gp1a	....(((((((((..(((((.(((...(((.(((((.(((.((..........))))).))))).)))...))).)))))..))))))...(((....))).....)))...	81	61.6	-43.6	2831	1063	1996	375	1377	455	1007	911	1229	681	823	449	1865.99	859.365	1049.69	747.542	986.314	867.182	691.417	1422.29	742.01	1014.06	667.241	738.63	middle
205	362	hsa-miR-324-3p_L-3R+1	ACTGCCCCAGGTGCTGCTGGT	21	chr17	-	7223273	7223384	ctgagctgactatgcctcccCGCATCCCCTAGGGCATTGGTGTaaagctggagacccACTGCCCCAGGTGCTGCTGGGggttgtagtctgacccgactgggaagaaagcccc	22	hsa-mir-324,ppy-mir-324,mml-mir-324,eca-mir-324,ptr-mir-324,cja-mir-324,ggo-mir-324,nle-mir-324,pal-mir-324,tch-mir-324,mmr-mir-324,mmu-mir-324,bta-mir-324,cfa-mir-324,efu-mir-324,rno-mir-324,ssc-mir-324,cpo-mir-324,dno-mir-324,ocu-mir-324,chi-mir-324,cgr-mir-324,	hsa-mir-324	ctgactatgcctcccCGCATCCCCTAGGGCATTGGTGtaaagctggagaCCCACTGCCCCAGGTGCTGCTGGgggttgtagtc	hsa-miR-324-3p	CCCACTGCCCCAGGTGCTGCTGG	3'	gp1a	....(((((((((..(((((.(((...(((.(((((.(((.((..........))))).))))).)))...))).)))))..))))))...(((....))).....)))...	81	61.6	-43.6	390	178	353	133	235	95	161	208	237	227	141	149	257.059	143.901	185.642	265.128	168.325	181.06	110.544	324.739	143.089	338.021	114.315	245.113	middle
206	363	chi-miR-326-5p_1ss5GA	CCTCATCTGTCTGTTGGGCT	20	chr11	-	75335089	75335196	cttccggagCCTCATCTGTCTGTTGGGCTggaggcagggcctttgtgaaggcgggtggtgctcagatcgCCTCTGGGCCCTTCCTCCAGCcccgaggcggattcacca	16	hsa-mir-326,ppy-mir-326,ptr-mir-326,ggo-mir-326,mmu-mir-326,bta-mir-326,eca-mir-326,cfa-mir-326,rno-mir-326,ssc-mir-326,cpo-mir-326,dno-mir-326,ocu-mir-326,chi-mir-326,cgr-mir-326,tch-mir-326,	chi-mir-326	ggagCCTCGTCTGTCTGTTGGGCTggaggcagggcctttgtgaaggcgggttgtgctcagatcgCCTCTGGGCCCTTCCTCCAGCccagaggcggattcacc	chi-miR-326-5p	CCTCGTCTGTCTGTTGGGCT	5'	gp1a	.....((......((((((((...((((((((((.(((((((......((((((.((.....))..))))))..))))))).))))))))))..))))))))...)).	102	64.8	-55.3	8	5	11	0	5	0	23	0	10	0	0	0	5.27301	4.04217	5.78488	0	3.58139	0	15.792	0	6.03751	0	0	0	middle
206	364	hsa-miR-326_R+1	CCTCTGGGCCCTTCCTCCAGT	21	chr11	-	75335089	75335196	cttccggagCCTCATCTGTCTGTTGGGCTggaggcagggcctttgtgaaggcgggtggtgctcagatcgCCTCTGGGCCCTTCCTCCAGCcccgaggcggattcacca	16	hsa-mir-326,ppy-mir-326,ptr-mir-326,ggo-mir-326,mmu-mir-326,bta-mir-326,eca-mir-326,cfa-mir-326,rno-mir-326,ssc-mir-326,cpo-mir-326,dno-mir-326,ocu-mir-326,chi-mir-326,cgr-mir-326,tch-mir-326,	hsa-mir-326	ctcatctgtctgttgggctggaggcagggcctttgtgaaggcgggtggtgctcagatcgCCTCTGGGCCCTTCCTCCAGccccgaggcggattca	hsa-miR-326	CCTCTGGGCCCTTCCTCCAG	3'	gp1a	.....((......((((((((...((((((((((.(((((((......((((((.((.....))..))))))..))))))).))))))))))..))))))))...)).	102	64.8	-55.3	3522	701	528	127	385	130	265	189	727	227	270	243	2321.44	566.712	277.674	253.167	275.767	247.766	181.952	295.075	438.927	338.021	218.901	399.748	middle
207	365	hsa-miR-328-3p	CTGGCCCTCTCTGCCCTTCCGT	22	chr16	-	67202308	67202418	aagtcctgggctgtctcagagcctggagtgggggggcaggaggggctcagggagaaagtgcatacagcccCTGGCCCTCTCTGCCCTTCCGTcccctgctcttggccatgc	17	hsa-mir-328,ptr-mir-328,ppy-mir-328,mml-mir-328,cja-mir-328,ggo-mir-328,ppa-mir-328,mmr-mir-328,mmu-mir-328,bta-mir-328,eca-mir-328,cfa-mir-328,ssc-mir-328,dno-mir-328,ocu-mir-328,cgr-mir-328,tch-mir-328,	hsa-mir-328	tggagtGGGGGGGCAGGAGGGGCTCAGGGagaaagtgcatacagcccCTGGCCCTCTCTGCCCTTCCGTcccctg	hsa-miR-328-3p	CTGGCCCTCTCTGCCCTTCCGT	3'	gp1a	........((((.....(((((..((..(((..((((((..(((((.(((((.......((.....))))))))))))..))))))..)))..))..))))).))))....	99	65.8	-58.8	1449	1519	511	847	425	514	143	1043	153	889	281	917	955.074	1228.01	268.734	1688.45	304.418	979.629	98.1853	1628.38	92.3739	1323.79	227.819	1508.52	middle
208	366	eca-mir-329a-p5	TAATCAGTGGTACCTGAAGA	20	chr14	+	101026759	101026877	tggtgttcttgtcagtgtTAATCAGTGGTACCTGAAGAgaggttttctgggtttctgtttctttaatgaggacgaAACACACCTGGTTAACCTCTTTtccagtatcaaatcccatcttg	12	hsa-mir-329-1,ptr-mir-329-1,ppy-mir-329-1,cfa-mir-329b,mml-mir-329-1,mml-mir-329-2,cja-mir-329,bta-mir-329b,eca-mir-329a,pal-mir-329b,chi-mir-329b,oar-mir-329b,	eca-mir-329a	gtgttaatcagtggtacctgaagagaggttttctgggtttctgtttctttaatgaagatgaAACACACCTAGTTAACCTCTTTtccagtatcagatcc	eca-mir-329a-p5	taatcagtggtacctgaaga	5'	gp1a	.((((..........((.....)).((((((..(((((((((((..(..(((...((((((.((......)).)))))).)))..)..)))))))))))..)))))).....))))...	82	41.2	-35.9	0	0	6	0	0	0	0	0	0	0	0	0	0	0	3.15539	0	0	0	0	0	0	0	0	0	low
208	367	hsa-miR-329-3p	AACACACCTGGTTAACCTCTTT	22	chr14	+	101026759	101026877	tggtgttcttgtcagtgtTAATCAGTGGTACCTGAAGAgaggttttctgggtttctgtttctttaatgaggacgaAACACACCTGGTTAACCTCTTTtccagtatcaaatcccatcttg	12	hsa-mir-329-1,ptr-mir-329-1,ppy-mir-329-1,cfa-mir-329b,mml-mir-329-1,mml-mir-329-2,cja-mir-329,bta-mir-329b,eca-mir-329a,pal-mir-329b,chi-mir-329b,oar-mir-329b,	hsa-mir-329-1	ggtacctgaagaGAGGTTTTCTGGGTTTCTGTTTCtttaatgaggacgaAACACACCTGGTTAACCTCTTTtccagtatc	hsa-miR-329-3p	AACACACCTGGTTAACCTCTTT	3'	gp1a	.((((..........((.....)).((((((..(((((((((((..(..(((...((((((.((......)).)))))).)))..)..)))))))))))..)))))).....))))...	82	41.2	-35.9	0	13.5	86.5	19.5	43.5	16	35.5	18.5	33	21.5	18.5	25	0	10.9139	45.4902	38.8722	31.1581	30.4943	24.3747	28.883	19.9238	32.0152	14.9987	41.1264	middle
209	368	hsa-miR-329-3p	AACACACCTGGTTAACCTCTTT	22	chr14	+	101027081	101027183	ttcttgtcagtgttacttggtggtacctgaagagaggttttctgggtttctgtttctttattgaggacgaAACACACCTGGTTAACCTCTTTtccagtatcaa	5	hsa-mir-329-2,ptr-mir-329-2,ppy-mir-329-2,ggo-mir-329b,dno-mir-329,	hsa-mir-329-2	gtggtacctgaagaGAGGTTTTCTGGGTTTCTGTTTCtttattgaggacgaAACACACCTGGTTAACCTCTTTtccagtatcaa	hsa-miR-329-3p	AACACACCTGGTTAACCTCTTT	3'	gp1a	....................((((((..(((((((((((..(..(((...((((((.((......)).)))))).)))..)..)))))))))))..)))))).	82	40.8	-35	0	13.5	86.5	19.5	43.5	16	35.5	18.5	33	21.5	18.5	25	0	10.9139	45.4902	38.8722	31.1581	30.4943	24.3747	28.883	19.9238	32.0152	14.9987	41.1264	middle
210	369	hsa-miR-330-5p_R+1	TCTCTGGGCCTGTGTCTTAGGCT	23	chr19	-	45638957	45639125	ttccaggatcgcgtccctgccacttcgtgctgtgtgatctttggcgatcactgccTCTCTGGGCCTGTGTCTTAGGCTctgcaagatcaaccgaGCAAAGCACACGGCCTGCAGAGAggcagcgctctgccccttactcggccccgttttcatcggagacctccgggga	19	hsa-mir-330,ppy-mir-330,mml-mir-330,ptr-mir-330,cja-mir-330,ggo-mir-330,oga-mir-330,tch-mir-330,mmu-mir-330,bta-mir-330,cfa-mir-330,efu-mir-330,rno-mir-330,ssc-mir-330,cpo-mir-330,pal-mir-330,dno-mir-330,chi-mir-330,cgr-mir-330,	hsa-mir-330	ctttggcgatcactgccTCTCTGGGCCTGTGTCTTAGGCtctgcaagatcaaccgaGCAAAGCACACGGCCTGCAGAGAggcagcgctctgccc	hsa-miR-330-5p	TCTCTGGGCCTGTGTCTTAGGC	5'	gp1a	((((.(((....(((.(((......((.((((.((((.....(((((...(((((((((((((((((((.(((..((((.............)))).))))))).))))..)))))))))))...)).)))..)))).))))..)).......))).))).))).))))	121	60.4	-63.3	136	71	142	13	151	19	99	22	489	11	105	19	89.6412	57.3988	74.6776	25.9148	108.158	36.212	67.9744	34.3474	295.234	16.3799	85.128	31.256	middle
210	370	hsa-miR-330-3p	GCAAAGCACACGGCCTGCAGAGA	23	chr19	-	45638957	45639125	ttccaggatcgcgtccctgccacttcgtgctgtgtgatctttggcgatcactgccTCTCTGGGCCTGTGTCTTAGGCTctgcaagatcaaccgaGCAAAGCACACGGCCTGCAGAGAggcagcgctctgccccttactcggccccgttttcatcggagacctccgggga	19	hsa-mir-330,ppy-mir-330,mml-mir-330,ptr-mir-330,cja-mir-330,ggo-mir-330,oga-mir-330,tch-mir-330,mmu-mir-330,bta-mir-330,cfa-mir-330,efu-mir-330,rno-mir-330,ssc-mir-330,cpo-mir-330,pal-mir-330,dno-mir-330,chi-mir-330,cgr-mir-330,	hsa-mir-330	ctttggcgatcactgccTCTCTGGGCCTGTGTCTTAGGCtctgcaagatcaaccgaGCAAAGCACACGGCCTGCAGAGAggcagcgctctgccc	hsa-miR-330-3p	GCAAAGCACACGGCCTGCAGAGA	3'	gp1a	((((.(((....(((.(((......((.((((.((((.....(((((...(((((((((((((((((((.(((..((((.............)))).))))))).))))..)))))))))))...)).)))..)))).))))..)).......))).))).))).))))	121	60.4	-63.3	831	540	659	111	635	191	463	225	1756	188	489	175	547.734	436.554	346.567	221.272	454.836	364.026	317.901	351.28	1060.19	279.947	396.453	287.885	middle
211	371	hsa-miR-331-5p_R-1	CTAGGTATGGTCCCAGGGATC	21	chr12	+	95308410	95308520	cactcccaaggagtttggttttgtttgggtttgttCTAGGTATGGTCCCAGGGATCccagatcaaaccagGCCCCTGGGCCTATCCTAGAAccaacctaagctcgcgcatc	20	hsa-mir-331,ptr-mir-331,ppy-mir-331,mml-mir-331,cja-mir-331,ggo-mir-331,nle-mir-331,mmu-mir-331,bta-mir-331,cfa-mir-331,eca-mir-331,efu-mir-331,rno-mir-331,ssc-mir-331,cpo-mir-331,pal-mir-331,dno-mir-331,ocu-mir-331,chi-mir-331,cgr-mir-331,	hsa-mir-331	gagtttggttttgtttgggtttgttCTAGGTATGGTCCCAGGGATCCcagatcaaaccagGCCCCTGGGCCTATCCTAGAAccaacctaagctc	hsa-miR-331-5p	CTAGGTATGGTCCCAGGGATCC	5'	gp1a	.(((((...))))).((((...(((((((((.((((((((.((((.(((((((..(.............)..))))))).)))))))))))).)))))))))..)).))..	94	53.2	-48.6	227	206	267	142	209	101	239	146	572	120	213	129	149.622	166.537	140.415	283.069	149.702	192.495	164.1	227.942	345.345	178.689	172.688	212.212	middle
211	372	hsa-miR-331-3p	GCCCCTGGGCCTATCCTAGAA	21	chr12	+	95308410	95308520	cactcccaaggagtttggttttgtttgggtttgttCTAGGTATGGTCCCAGGGATCccagatcaaaccagGCCCCTGGGCCTATCCTAGAAccaacctaagctcgcgcatc	20	hsa-mir-331,ptr-mir-331,ppy-mir-331,mml-mir-331,cja-mir-331,ggo-mir-331,nle-mir-331,mmu-mir-331,bta-mir-331,cfa-mir-331,eca-mir-331,efu-mir-331,rno-mir-331,ssc-mir-331,cpo-mir-331,pal-mir-331,dno-mir-331,ocu-mir-331,chi-mir-331,cgr-mir-331,	hsa-mir-331	gagtttggttttgtttgggtttgttCTAGGTATGGTCCCAGGGATCCcagatcaaaccagGCCCCTGGGCCTATCCTAGAAccaacctaagctc	hsa-miR-331-3p	GCCCCTGGGCCTATCCTAGAA	3'	gp1a	.(((((...))))).((((...(((((((((.((((((((.((((.(((((((..(.............)..))))))).)))))))))))).)))))))))..)).))..	94	53.2	-48.6	3942	1823	2124	1252	1508	1203	1323	1399	4467	1556	1777	1165	2598.28	1473.77	1117.01	2495.79	1080.15	2292.79	908.386	2184.18	2696.95	2317.01	1440.69	1916.49	middle
212	373	hsa-miR-335-5p	TCAAGAGCAATAACGAAAAATGT	23	chr7	+	130496111	130496215	tgttttgagcgggggTCAAGAGCAATAACGAAAAATGTttgtcataaaccgTTTTTCATTATTGCTCCTGACCtcctctcatttgctatattcaattaagtaagt	18	hsa-mir-335,ptr-mir-335,ppy-mir-335,mml-mir-335,cja-mir-335,ggo-mir-335,bta-mir-335,eca-mir-335,cfa-mir-335,cpo-mir-335,pal-mir-335,dno-mir-335,ocu-mir-335,tch-mir-335,efu-mir-335,rno-mir-335,ssc-mir-335,chi-mir-335,	hsa-mir-335	tgttttgagcgggggTCAAGAGCAATAACGAAAAATGTttgtcataaaccgTTTTTCATTATTGCTCCTGACCtcctctcatttgctatattca	hsa-miR-335-5p	TCAAGAGCAATAACGAAAAATGT	5'	gp1a	.((..((((.((((((((.(((((((((.((((((((.((......)).)))))))).))))))))).)))))))).))))...))...................	85	36.2	-41.5	7227	13303	4117	547	3490	704	8049	982	5135	1144	7674	2355	4763.5	10754.6	2165.12	1090.41	2499.81	1341.75	5526.53	1533.14	3100.26	1703.5	6221.64	3874.1	middle
212	374	hsa-miR-335-3p	TTTTTCATTATTGCTCCTGACC	22	chr7	+	130496111	130496215	tgttttgagcgggggTCAAGAGCAATAACGAAAAATGTttgtcataaaccgTTTTTCATTATTGCTCCTGACCtcctctcatttgctatattcaattaagtaagt	18	hsa-mir-335,ptr-mir-335,ppy-mir-335,mml-mir-335,cja-mir-335,ggo-mir-335,bta-mir-335,eca-mir-335,cfa-mir-335,cpo-mir-335,pal-mir-335,dno-mir-335,ocu-mir-335,tch-mir-335,efu-mir-335,rno-mir-335,ssc-mir-335,chi-mir-335,	hsa-mir-335	tgttttgagcgggggTCAAGAGCAATAACGAAAAATGTttgtcataaaccgTTTTTCATTATTGCTCCTGACCtcctctcatttgctatattca	hsa-miR-335-3p	TTTTTCATTATTGCTCCTGACC	3'	gp1a	.((..((((.((((((((.(((((((((.((((((((.((......)).)))))))).))))))))).)))))))).))))...))...................	85	36.2	-41.5	1710	2042	4603	81	2764	92	13253	136	4811	137	5602	485	1127.11	1650.82	2420.71	161.469	1979.79	175.342	9099.65	212.329	2904.64	204.004	4541.78	797.852	middle
213	375	hsa-miR-337-5p	GAACGGCTTCATACAGGAGTT	21	chr14	+	100874493	100874603	gtagtcagtagttggggggtggGAACGGCTTCATACAGGAGTTgatgcacagttatccagcTCCTATATGATGCCTTTCTTCatccccttcaaccacgcgcagcccccgga	8	hsa-mir-337,ppy-mir-337,mml-mir-337,ptr-mir-337,cja-mir-337,ggo-mir-337,dno-mir-337,ocu-mir-337,	hsa-mir-337	gtagtcagtagttggggggtggGAACGGCTTCATACAGGAGTTgatgcacagttatccagCTCCTATATGATGCCTTTCTTCatccccttcaa	hsa-miR-337-5p	GAACGGCTTCATACAGGAGTT	5'	gp1a	...((..((.(((((((((((((((.(((.(((((.(((((((((((......))).)))))))).))))).))).))).))))))))..)))).))..))..........	98	54.1	-44	0	5	82	0	59	6	0	5	33	0	0	5	0	4.04217	43.1237	0	42.2604	11.4354	0	7.80623	19.9238	0	0	8.22527	middle
213	376	hsa-miR-337-3p_L-1	TCCTATATGATGCCTTTCTTC	21	chr14	+	100874493	100874603	gtagtcagtagttggggggtggGAACGGCTTCATACAGGAGTTgatgcacagttatccagcTCCTATATGATGCCTTTCTTCatccccttcaaccacgcgcagcccccgga	8	hsa-mir-337,ppy-mir-337,mml-mir-337,ptr-mir-337,cja-mir-337,ggo-mir-337,dno-mir-337,ocu-mir-337,	hsa-mir-337	gtagtcagtagttggggggtggGAACGGCTTCATACAGGAGTTgatgcacagttatccagCTCCTATATGATGCCTTTCTTCatccccttcaa	hsa-miR-337-3p	CTCCTATATGATGCCTTTCTTC	3'	gp1a	...((..((.(((((((((((((((.(((.(((((.(((((((((((......))).)))))))).))))).))).))).))))))))..)))).))..))..........	98	54.1	-44	10	12	256	6	129	16	46	6	81	13	36	10	6.59126	9.7012	134.63	11.9607	92.3998	30.4943	31.5841	9.36747	48.9038	19.358	29.1867	16.4505	middle
214	377	hsa-miR-338-5p_R-1	AACAATATCCTGGTGCTGAGT	21	chr17	-	81125870	81125978	cgtcagccccagacgccgcacggctgtcctctccAACAATATCCTGGTGCTGAGTgatgactcaggcgacTCCAGCATCAGTGATTTTGTTgaagagggcagctgccag	18	hsa-mir-338,ptr-mir-338,ppy-mir-338,mml-mir-338,cja-mir-338,ggo-mir-338,mmu-mir-338,bta-mir-338,chi-mir-338,eca-mir-338,mdo-mir-338,cfa-mir-338,efu-mir-338,rno-mir-338,ssc-mir-338,cpo-mir-338,dno-mir-338,cgr-mir-338,	hsa-mir-338	tctccAACAATATCCTGGTGCTGAGTGatgactcaggcgacTCCAGCATCAGTGATTTTGTTGaaga	hsa-miR-338-5p	AACAATATCCTGGTGCTGAGTG	5'	gp1a	((((.......)))).....((((((((((((.((((((.(((((((((((((((.............))).))))))))).))).)))))).))))))))))))....	85	57.8	-51.3	32	1360	738	606	237	142	68	160	146	420	589	371	21.092	1099.47	388.113	1208.03	169.758	270.637	46.6895	249.799	88.1476	625.413	477.528	610.315	middle
214	378	hsa-miR-338-3p_R-1	TCCAGCATCAGTGATTTTGTT	21	chr17	-	81125870	81125978	cgtcagccccagacgccgcacggctgtcctctccAACAATATCCTGGTGCTGAGTgatgactcaggcgacTCCAGCATCAGTGATTTTGTTgaagagggcagctgccag	18	hsa-mir-338,ptr-mir-338,ppy-mir-338,mml-mir-338,cja-mir-338,ggo-mir-338,mmu-mir-338,bta-mir-338,chi-mir-338,eca-mir-338,mdo-mir-338,cfa-mir-338,efu-mir-338,rno-mir-338,ssc-mir-338,cpo-mir-338,dno-mir-338,cgr-mir-338,	hsa-mir-338	tctccAACAATATCCTGGTGCTGAGTGatgactcaggcgacTCCAGCATCAGTGATTTTGTTGaaga	hsa-miR-338-3p	TCCAGCATCAGTGATTTTGTTG	3'	gp1a	((((.......)))).....((((((((((((.((((((.(((((((((((((((.............))).))))))))).))).)))))).))))))))))))....	85	57.8	-51.3	13	1162	555	226	206	78	52	62	107	144	604	109	8.56864	939.4	291.874	450.518	147.553	148.66	35.7037	96.7972	64.6013	214.427	489.689	179.311	middle
215	379	hsa-miR-339-5p	TCCCTGTCCTCCAGGAGCTCACG	23	chr7	-	1022933	1023045	gtcctgtgctccgcaggggcggggcggccgctcTCCCTGTCCTCCAGGAGCTCACGtgtgcctgcctgTGAGCGCCTCGACGACAGAGCcggcgcctgccccagtgtctgcgc	9	hsa-mir-339,ptr-mir-339,ppy-mir-339,mml-mir-339,cja-mir-339,ggo-mir-339,dma-mir-339,cpo-mir-339,dno-mir-339,	hsa-mir-339	cggggcggccgctcTCCCTGTCCTCCAGGAGCTCACGtgtgcctgcctgTGAGCGCCTCGACGACAGAGCCGgcgcctgccccagtgtctgcgc	hsa-miR-339-5p	TCCCTGTCCTCCAGGAGCTCACG	5'	gp1a	.....((((..(((.((((((((.((.(((((((....(((.((.(((.((((((..((....))..)))))).))).)).))))))).))))))))))))).)))...))))	108	73.5	-57	12210	3294	8318	1126	4983	1273	7527	1639	18432	1735	7060	1323	8047.93	2662.98	4374.42	2244.62	3569.21	2426.2	5168.12	2558.88	11128.3	2583.55	5723.85	2176.41	middle
215	380	hsa-miR-339-3p_R-2	TGAGCGCCTCGACGACAGAGC	21	chr7	-	1022933	1023045	gtcctgtgctccgcaggggcggggcggccgctcTCCCTGTCCTCCAGGAGCTCACGtgtgcctgcctgTGAGCGCCTCGACGACAGAGCcggcgcctgccccagtgtctgcgc	9	hsa-mir-339,ptr-mir-339,ppy-mir-339,mml-mir-339,cja-mir-339,ggo-mir-339,dma-mir-339,cpo-mir-339,dno-mir-339,	hsa-mir-339	cggggcggccgctcTCCCTGTCCTCCAGGAGCTCACGtgtgcctgcctgTGAGCGCCTCGACGACAGAGCCGgcgcctgccccagtgtctgcgc	hsa-miR-339-3p	TGAGCGCCTCGACGACAGAGCCG	3'	gp1a	.....((((..(((.((((((((.((.(((((((....(((.((.(((.((((((..((....))..)))))).))).)).))))))).))))))))))))).)))...))))	108	73.5	-57	2908	1082	1421	439	678	312	1348	558	2267	639	1099	483	1916.74	874.725	747.302	875.122	485.636	594.639	925.551	871.175	1368.7	951.521	891.007	794.562	middle
216	381	hsa-miR-340-5p	TTATAAAGCAATGAGACTGATT	22	chr5	-	180015292	180015402	accgtttgtacctggtgtgaTTATAAAGCAATGAGACTGATTgtcatatgtcgtttgtgggaTCCGTCTCAGTTACTTTATAGCcatacctggtatcttataccacagatc	26	hsa-mir-340,ptr-mir-340,ppy-mir-340,mml-mir-340,cja-mir-340,ggo-mir-340,ppa-mir-340,nle-mir-340,dma-mir-340,oga-mir-340,mmr-mir-340,pha-mir-340,mmu-mir-340,bta-mir-340,eca-mir-340,cfa-mir-340,rno-mir-340-2,rno-mir-340-1,ssc-mir-340-2,ssc-mir-340-1,cpo-mir-340,pal-mir-340,dno-mir-340,ocu-mir-340,chi-mir-340,cgr-mir-340,	hsa-mir-340	ttgtacctggtgtgaTTATAAAGCAATGAGACTGATTgtcatatgtcgtttgtgggaTCCGTCTCAGTTACTTTATAGCcatacctggtatctta	hsa-miR-340-5p	TTATAAAGCAATGAGACTGATT	5'	gp1a	.......(((((.((((((..(((((((...((((((.(((...((((.......))))..))).))))))....)))))))..)))))).)))))...............	89	40.5	-33.7	6038	3410	5443	1814	4709	1627	5525	1330	6975	1763	3898	1809	3979.8	2756.76	2862.47	3616.11	3372.95	3100.89	3793.52	2076.46	4211.16	2625.24	3160.28	2975.9	middle
216	382	hsa-miR-340-3p	TCCGTCTCAGTTACTTTATAGC	22	chr5	-	180015292	180015402	accgtttgtacctggtgtgaTTATAAAGCAATGAGACTGATTgtcatatgtcgtttgtgggaTCCGTCTCAGTTACTTTATAGCcatacctggtatcttataccacagatc	26	hsa-mir-340,ptr-mir-340,ppy-mir-340,mml-mir-340,cja-mir-340,ggo-mir-340,ppa-mir-340,nle-mir-340,dma-mir-340,oga-mir-340,mmr-mir-340,pha-mir-340,mmu-mir-340,bta-mir-340,eca-mir-340,cfa-mir-340,rno-mir-340-2,rno-mir-340-1,ssc-mir-340-2,ssc-mir-340-1,cpo-mir-340,pal-mir-340,dno-mir-340,ocu-mir-340,chi-mir-340,cgr-mir-340,	hsa-mir-340	ttgtacctggtgtgaTTATAAAGCAATGAGACTGATTgtcatatgtcgtttgtgggaTCCGTCTCAGTTACTTTATAGCcatacctggtatctta	hsa-miR-340-3p	TCCGTCTCAGTTACTTTATAGC	3'	gp1a	.......(((((.((((((..(((((((...((((((.(((...((((.......))))..))).))))))....)))))))..)))))).)))))...............	89	40.5	-33.7	129	154	163	101	191	78	147	102	245	116	122	103	85.0273	124.499	85.7215	201.338	136.809	148.66	100.932	159.247	147.919	172.733	98.9106	169.441	middle
217	383	hsa-miR-342-5p	AGGGGTGCTATCTGTGATTGA	21	chr14	+	100109645	100109756	gccaacctgtgaaactgggctcaaggtgAGGGGTGCTATCTGTGATTGAgggacatggttaatggaattgTCTCACACAGAAATCGCACCCGTcaccttggcctacttatca	21	hsa-mir-342,ppy-mir-342,mml-mir-342,ptr-mir-342,cja-mir-342,ggo-mir-342,ppa-mir-342,oga-mir-342,mmr-mir-342,mmu-mir-342,rno-mir-342,eca-mir-342,cfa-mir-342,efu-mir-342,ssc-mir-342,cpo-mir-342,pal-mir-342,dno-mir-342,ocu-mir-342,cgr-mir-342,tch-mir-342,	hsa-mir-342	gaaactgggctcaaggtgAGGGGTGCTATCTGTGATTGAgggacatggttaatggaattgTCTCACACAGAAATCGCACCCGTcaccttggcctactta	hsa-miR-342-5p	AGGGGTGCTATCTGTGATTGA	5'	gp1a	.........(((((.(((((.((((((((.((((((..((((((.....((((((...((....))..)))))).))))))....)))))).))))))))))))).)).)))	103	50	-48.1	171	106	83	0	26	0	11	0	0	6	37	13	112.711	85.694	43.6496	0	18.6232	0	7.55271	0	0	8.93447	29.9975	21.3857	middle
217	384	hsa-miR-342-3p	TCTCACACAGAAATCGCACCCGT	23	chr14	+	100109645	100109756	gccaacctgtgaaactgggctcaaggtgAGGGGTGCTATCTGTGATTGAgggacatggttaatggaattgTCTCACACAGAAATCGCACCCGTcaccttggcctacttatca	21	hsa-mir-342,ppy-mir-342,mml-mir-342,ptr-mir-342,cja-mir-342,ggo-mir-342,ppa-mir-342,oga-mir-342,mmr-mir-342,mmu-mir-342,rno-mir-342,eca-mir-342,cfa-mir-342,efu-mir-342,ssc-mir-342,cpo-mir-342,pal-mir-342,dno-mir-342,ocu-mir-342,cgr-mir-342,tch-mir-342,	hsa-mir-342	gaaactgggctcaaggtgAGGGGTGCTATCTGTGATTGAgggacatggttaatggaattgTCTCACACAGAAATCGCACCCGTcaccttggcctactta	hsa-miR-342-3p	TCTCACACAGAAATCGCACCCGT	3'	gp1a	.........(((((.(((((.((((((((.((((((..((((((.....((((((...((....))..)))))).))))))....)))))).))))))))))))).)).)))	103	50	-48.1	14287	13080	8609	2340	4816	2262	2271	2962	2158	2831	4593	2688	9416.93	10574.3	4527.46	4664.66	3449.59	4311.13	1559.29	4624.41	1302.89	4215.58	3723.74	4421.91	middle
218	385	hsa-miR-345-5p_R+1	GCTGACTCCTAGTCCAGGGCTCT	23	chr14	+	100307856	100307965	gagacccaaaccctaggtctGCTGACTCCTAGTCCAGGGCTCGtgatggctggtgggCCCTGAACGAGGGGTCTGGAGGcctgggtttgaatatcgacagcctctctgac	8	hsa-mir-345,ptr-mir-345,ppy-mir-345,cja-mir-345,ggo-mir-345,nle-mir-345,bta-mir-345,chi-mir-345,	hsa-mir-345	acccaaaccctaggtctGCTGACTCCTAGTCCAGGGCTCgtgatggctggtggGCCCTGAACGAGGGGTCTGGAGgcctgggtttgaatatcgacagc	hsa-miR-345-5p	GCTGACTCCTAGTCCAGGGCTC	5'	gp1a	((....(((((((.((((((.(((((((((.((.(((((((((..........))))))))).)).))))))).)))))))))))))))....))..(((.....)))..	95	60	-49.9	3252	1098	2939	236	2103	324	5825	325	1701	416	2922	300	2143.48	887.66	1545.62	470.453	1506.33	617.509	3999.51	507.405	1026.98	619.456	2368.99	493.516	middle
218	386	hsa-miR-345-3p_L-1R+1	CCCTGAACGAGGGGTCTGGAGT	22	chr14	+	100307856	100307965	gagacccaaaccctaggtctGCTGACTCCTAGTCCAGGGCTCGtgatggctggtgggCCCTGAACGAGGGGTCTGGAGGcctgggtttgaatatcgacagcctctctgac	8	hsa-mir-345,ptr-mir-345,ppy-mir-345,cja-mir-345,ggo-mir-345,nle-mir-345,bta-mir-345,chi-mir-345,	hsa-mir-345	acccaaaccctaggtctGCTGACTCCTAGTCCAGGGCTCgtgatggctggtggGCCCTGAACGAGGGGTCTGGAGgcctgggtttgaatatcgacagc	hsa-miR-345-3p	GCCCTGAACGAGGGGTCTGGAG	3'	gp1a	((....(((((((.((((((.(((((((((.((.(((((((((..........))))))))).)).))))))).)))))))))))))))....))..(((.....)))..	95	60	-49.9	0	0	0	0	0	0	5	0	0	0	0	0	0	0	0	0	0	0	3.43305	0	0	0	0	0	low
219	387	hsa-miR-346	TGTCTGCCCGCATGCCTGCCTCT	23	chr10	-	86264678	86264789	aggtctctgtgttgggcgtcTGTCTGCCCGCATGCCTGCCTCTctgttgctctgaaggaggcaggggctgggcctgcagctgcctgggcagagcggctcctgcatgggacat	12	hsa-mir-346,ppy-mir-346,eca-mir-346,ptr-mir-346,mml-mir-346,ggo-mir-346,bta-mir-346,cfa-mir-346,cpo-mir-346,ocu-mir-346,pal-mir-346,chi-mir-346,	hsa-mir-346	ggtctctgtgttgggcgtcTGTCTGCCCGCATGCCTGCCTCTctgttgctctgaaggaggcaggggctgggcctgcagctgcctgggcagagcgg	hsa-miR-346	TGTCTGCCCGCATGCCTGCCTCT	5'	gp1a	..(((((.(((..(((.(((..(((((((((...((((((((.((..........)))))))))).((((......)))).))..)))))))..))))))..))))))))..	108	65.2	-52.8	8	18	9	11	12	10	9	17	7	13	15	15	5.27301	14.5518	4.73309	21.9279	8.59533	19.0589	6.17949	26.5412	4.22625	19.358	12.1611	24.6758	middle
220	388	hsa-miR-361-5p	TTATCAGAATCTCCAGGGGTAC	22	chrX	-	85903587	85903747	gcagtggcacgcttgacagtgatttttttcctgggatttgggagcTTATCAGAATCTCCAGGGGTACtttataatttcaaaaagTCCCCCAGGTGTGATTCTGATTtgcttccttttcctcctcctgctctgagaatcaccgtttctttagaagcatcagc	23	hsa-mir-361,ppy-mir-361,mml-mir-361,ptr-mir-361,cja-mir-361,ggo-mir-361,nle-mir-361,oga-mir-361,mmr-mir-361,pha-mir-361,mmu-mir-361,bta-mir-361,eca-mir-361,cfa-mir-361,efu-mir-361,rno-mir-361,ssc-mir-361,cpo-mir-361,dno-mir-361,ocu-mir-361,chi-mir-361,cgr-mir-361,tch-mir-361,	hsa-mir-361	ggagcTTATCAGAATCTCCAGGGGTACtttataatttcaaaaagTCCCCCAGGTGTGATTCTGATTTgcttc	hsa-miR-361-5p	TTATCAGAATCTCCAGGGGTAC	5'	gp1a	((....))..((.(((..(((((((((.....((((...((((((..(((((((((.((.((((.(((((..........))))).)))).))...)))))))))..))))))...))))...........))))))))).(((((....))))).)))))	88	44.7	-53.9	4564	7056	5271	3644	4386	2756	5381	3961	6337	3097	9628	3703	3008.25	5704.31	2772.01	7264.11	3141.59	5252.64	3694.65	6184.09	3825.97	4611.67	7805.83	6091.64	middle
220	389	hsa-miR-361-3p_R-1	TCCCCCAGGTGTGATTCTGATT	22	chrX	-	85903587	85903747	gcagtggcacgcttgacagtgatttttttcctgggatttgggagcTTATCAGAATCTCCAGGGGTACtttataatttcaaaaagTCCCCCAGGTGTGATTCTGATTtgcttccttttcctcctcctgctctgagaatcaccgtttctttagaagcatcagc	23	hsa-mir-361,ppy-mir-361,mml-mir-361,ptr-mir-361,cja-mir-361,ggo-mir-361,nle-mir-361,oga-mir-361,mmr-mir-361,pha-mir-361,mmu-mir-361,bta-mir-361,eca-mir-361,cfa-mir-361,efu-mir-361,rno-mir-361,ssc-mir-361,cpo-mir-361,dno-mir-361,ocu-mir-361,chi-mir-361,cgr-mir-361,tch-mir-361,	hsa-mir-361	ggagcTTATCAGAATCTCCAGGGGTACtttataatttcaaaaagTCCCCCAGGTGTGATTCTGATTTgcttc	hsa-miR-361-3p	TCCCCCAGGTGTGATTCTGATTT	3'	gp1a	((....))..((.(((..(((((((((.....((((...((((((..(((((((((.((.((((.(((((..........))))).)))).))...)))))))))..))))))...))))...........))))))))).(((((....))))).)))))	88	44.7	-53.9	3129	5746	4274	1256	3009	1313	2732	1165	2558	1127	6087	1310	2062.41	4645.26	2247.69	2503.77	2155.28	2502.44	1875.82	1818.85	1544.39	1678.19	4934.99	2155.02	middle
221	390	hsa-miR-362-5p	AATCCTTGGAACCTAGGTGTGAGT	24	chrX	+	50008935	50009043	gtgtcagagccttcttgtctgctccccctcttgAATCCTTGGAACCTAGGTGTGAGTgctatttcagtgcAACACACCTATTCAAGGATTCAaagaggctgagccttgt	16	hsa-mir-362,ptr-mir-362,ppy-mir-362,mml-mir-362,ggo-mir-362,bta-mir-362,eca-mir-362,cfa-mir-362,ssc-mir-362,cpo-mir-362,pal-mir-362,dno-mir-362,ocu-mir-362,chi-mir-362,cgr-mir-362,oar-mir-362,	hsa-mir-362	cttgAATCCTTGGAACCTAGGTGTGAGTgctatttcagtgcAACACACCTATTCAAGGATTCAaa	hsa-miR-362-5p	AATCCTTGGAACCTAGGTGTGAGT	5'	gp1a	....................((((..(((((((((((((((((...((((((((.(..((.....))..)..))))))))))))))))))))).))))..)))).....	84	48.6	-44.9	1320	1265	1893	153	1318	243	3926	302	2956	352	1943	241	870.046	1022.67	995.526	304.997	944.054	463.132	2695.63	471.496	1784.69	524.155	1575.27	396.458	middle
221	391	hsa-miR-362-3p	AACACACCTATTCAAGGATTCA	22	chrX	+	50008935	50009043	gtgtcagagccttcttgtctgctccccctcttgAATCCTTGGAACCTAGGTGTGAGTgctatttcagtgcAACACACCTATTCAAGGATTCAaagaggctgagccttgt	16	hsa-mir-362,ptr-mir-362,ppy-mir-362,mml-mir-362,ggo-mir-362,bta-mir-362,eca-mir-362,cfa-mir-362,ssc-mir-362,cpo-mir-362,pal-mir-362,dno-mir-362,ocu-mir-362,chi-mir-362,cgr-mir-362,oar-mir-362,	hsa-mir-362	cttgAATCCTTGGAACCTAGGTGTGAGTgctatttcagtgcAACACACCTATTCAAGGATTCAaa	hsa-miR-362-3p	AACACACCTATTCAAGGATTCA	3'	gp1a	....................((((..(((((((((((((((((...((((((((.(..((.....))..)..))))))))))))))))))))).))))..)))).....	84	48.6	-44.9	119	67	275	5	152	11	227	29	276	26	236	8	78.436	54.165	144.622	9.96722	108.874	20.9648	155.861	45.2761	166.635	38.716	191.335	13.1604	middle
222	392	hsa-miR-363-5p_R+1	CGGGTGGATCACGATGCAATTTT	23	chrX	-	134169345	134169490	gttctgatatttagtcattgtaaaatgatctgttttgctgttgtCGGGTGGATCACGATGCAATTTTgatgagtatcataggagaaaAATTGCACGGTATCCATCTGTAaaccgcaggacctttgttggcgacattcctgatcagc	19	hsa-mir-363,ppy-mir-363,mml-mir-363,cja-mir-363,ggo-mir-363,mmu-mir-363,bta-mir-363,eca-mir-363,mdo-mir-363,cfa-mir-363,rno-mir-363,ssc-mir-363-2,ssc-mir-363-1,cpo-mir-363,pal-mir-363,dno-mir-363,tch-mir-363,ocu-mir-363,chi-mir-363,	hsa-mir-363	tgttgtCGGGTGGATCACGATGCAATTTtgatgagtatcataggagaaaAATTGCACGGTATCCATCTGTAaacc	hsa-miR-363-5p	CGGGTGGATCACGATGCAATTT	5'	gp1a	...(((((.....((((((....))))))..((..(((.(((..(((((((((..((.(((((((((..................)))))))))))..)))))))))..))).)))..))......((....))......))))).	89	41.1	-41.1	6	0	0	6	0	0	0	0	0	7	0	0	3.95476	0	0	11.9607	0	0	0	0	0	10.4235	0	0	middle
222	393	hsa-miR-363-3p	AATTGCACGGTATCCATCTGTA	22	chrX	-	134169345	134169490	gttctgatatttagtcattgtaaaatgatctgttttgctgttgtCGGGTGGATCACGATGCAATTTTgatgagtatcataggagaaaAATTGCACGGTATCCATCTGTAaaccgcaggacctttgttggcgacattcctgatcagc	19	hsa-mir-363,ppy-mir-363,mml-mir-363,cja-mir-363,ggo-mir-363,mmu-mir-363,bta-mir-363,eca-mir-363,mdo-mir-363,cfa-mir-363,rno-mir-363,ssc-mir-363-2,ssc-mir-363-1,cpo-mir-363,pal-mir-363,dno-mir-363,tch-mir-363,ocu-mir-363,chi-mir-363,	hsa-mir-363	tgttgtCGGGTGGATCACGATGCAATTTtgatgagtatcataggagaaaAATTGCACGGTATCCATCTGTAaacc	hsa-miR-363-3p	AATTGCACGGTATCCATCTGTA	3'	gp1a	...(((((.....((((((....))))))..((..(((.(((..(((((((((..((.(((((((((..................)))))))))))..)))))))))..))).)))..))......((....))......))))).	89	41.1	-41.1	3429	2460	1172	11805	3631	8906	819	7774	570	11402	836	11891	2260.14	1988.75	616.353	23532.6	2600.8	16973.9	562.334	12137.1	344.138	16978.5	677.781	19561.3	high
223	394	hsa-miR-365b-5p_R+1	AGGGACTTTCAGGGGCAGCTGTG	23	chr17	+	31575411	31575521	agagtgttcaaggacagcaagaaaaatgAGGGACTTTCAGGGGCAGCTGTGttttctgactcagtcaTAATGCCCCTAAAAATCCTTATtgttcttgcagtgtgcatcggg	22	hsa-mir-365b,ppy-mir-365-2,cfa-mir-365-2,ptr-mir-365-2,mml-mir-365-2,cja-mir-365-2,nle-mir-365-2,mmr-mir-365-2,oga-mir-365-2,cpo-mir-365-2,pal-mir-365b,dno-mir-365-2,mmu-mir-365-2,bta-mir-365-2,chi-mir-365,eca-mir-365-1,efu-mir-365-2,rno-mir-365,ssc-mir-365-2,ocu-mir-365-2,tch-mir-365b,cgr-mir-365-2,	hsa-mir-365b	agagtgttcaaggacagcaagaaaaatgAGGGACTTTCAGGGGCAGCTGTgttttctgactcagtcaTAATGCCCCTAAAAATCCTTATtgttcttgcagtgtgcatcggg	hsa-miR-365b-5p	AGGGACTTTCAGGGGCAGCTGT	5'	gp1a	....((((....))))(((((((.((((((((..(((.(((((((((((.(((....))).)))).....))))))))))..)))))))).))))))).............	82	45	-39.3	0	0	5	0	0	6	13	10	0	0	0	7	0	0	2.62949	0	0	11.4354	8.92593	15.6125	0	0	0	11.5154	middle
223	395	hsa-miR-365b-3p	TAATGCCCCTAAAAATCCTTAT	22	chr17	+	31575411	31575521	agagtgttcaaggacagcaagaaaaatgAGGGACTTTCAGGGGCAGCTGTGttttctgactcagtcaTAATGCCCCTAAAAATCCTTATtgttcttgcagtgtgcatcggg	22	hsa-mir-365b,ppy-mir-365-2,cfa-mir-365-2,ptr-mir-365-2,mml-mir-365-2,cja-mir-365-2,nle-mir-365-2,mmr-mir-365-2,oga-mir-365-2,cpo-mir-365-2,pal-mir-365b,dno-mir-365-2,mmu-mir-365-2,bta-mir-365-2,chi-mir-365,eca-mir-365-1,efu-mir-365-2,rno-mir-365,ssc-mir-365-2,ocu-mir-365-2,tch-mir-365b,cgr-mir-365-2,	hsa-mir-365b	agagtgttcaaggacagcaagaaaaatgAGGGACTTTCAGGGGCAGCTGTgttttctgactcagtcaTAATGCCCCTAAAAATCCTTATtgttcttgcagtgtgcatcggg	hsa-miR-365b-3p	TAATGCCCCTAAAAATCCTTAT	3'	gp1a	....((((....))))(((((((.((((((((..(((.(((((((((((.(((....))).)))).....))))))))))..)))))))).))))))).............	82	45	-39.3	945.5	1360.5	2020.5	4696	1617	3603.5	2742	5916	1623	4754	1501	3625	623.204	1099.87	1062.58	9361.22	1158.22	6867.89	1882.69	9236.33	979.887	7079.08	1216.93	5963.32	middle
224	396	hsa-miR-365a-5p	AGGGACTTTTGGGGGCAGATGTG	23	chr16	+	14309270	14309380	gccagctggttcgttaccgcagggaaaatgAGGGACTTTTGGGGGCAGATGTGtttccattccactatcaTAATGCCCCTAAAAATCCTTATtgctcttgcagtattcctc	22	hsa-mir-365a,ppy-mir-365-1,mml-mir-365-1,eca-mir-365-2,cfa-mir-365-1,ptr-mir-365-1,cja-mir-365-1,ggo-mir-365a,nle-mir-365-1,mmr-mir-365-1,oga-mir-365-1,cpo-mir-365-1,dno-mir-365-1,mmu-mir-365-1,bta-mir-365-1,mdo-mir-365,efu-mir-365-1,ssc-mir-365-1,ocu-mir-365-1,cgr-mir-365,tch-mir-365a-1,tch-mir-365a-2,	hsa-mir-365a	accgcagggaaaatgAGGGACTTTTGGGGGCAGATGTGtttccattccactatcaTAATGCCCCTAAAAATCCTTATtgctcttgca	hsa-miR-365a-5p	AGGGACTTTTGGGGGCAGATGTG	5'	gp1a	(((....)))....(((.((((((..((((((((..(((((((((((..((((...............)))).))))))))))).))))))))..)))))).)))......	91	46.8	-38.4	0	0	0	5	5	5	22	0	9	8	0	0	0	0	0	9.96722	3.58139	9.52947	15.1054	0	5.43376	11.9126	0	0	middle
224	397	hsa-miR-365b-3p	TAATGCCCCTAAAAATCCTTAT	22	chr16	+	14309270	14309380	gccagctggttcgttaccgcagggaaaatgAGGGACTTTTGGGGGCAGATGTGtttccattccactatcaTAATGCCCCTAAAAATCCTTATtgctcttgcagtattcctc	22	hsa-mir-365a,ppy-mir-365-1,mml-mir-365-1,eca-mir-365-2,cfa-mir-365-1,ptr-mir-365-1,cja-mir-365-1,ggo-mir-365a,nle-mir-365-1,mmr-mir-365-1,oga-mir-365-1,cpo-mir-365-1,dno-mir-365-1,mmu-mir-365-1,bta-mir-365-1,mdo-mir-365,efu-mir-365-1,ssc-mir-365-1,ocu-mir-365-1,cgr-mir-365,tch-mir-365a-1,tch-mir-365a-2,	hsa-mir-365a	accgcagggaaaatgAGGGACTTTTGGGGGCAGATGTGtttccattccactatcaTAATGCCCCTAAAAATCCTTATtgctcttgca	hsa-miR-365b-3p	TAATGCCCCTAAAAATCCTTAT	3'	gp1a	(((....)))....(((.((((((..((((((((..(((((((((((..((((...............)))).))))))))))).))))))))..)))))).)))......	91	46.8	-38.4	945.5	1360.5	2020.5	4696	1617	3603.5	2742	5916	1623	4754	1501	3625	623.204	1099.87	1062.58	9361.22	1158.22	6867.89	1882.69	9236.33	979.887	7079.08	1216.93	5963.32	middle
225	398	hsa-miR-367-3p_L-1R+1	ATTGCACTTTAGCAATGGTGAA	22	chr4	-	112647862	112647951	tggctacaggccattactgttgctaatatgcaactctgttgaatataaattggaATTGCACTTTAGCAATGGTGATggattgttaagcca	11	hsa-mir-367,ptr-mir-367,ppy-mir-367,mml-mir-367,cja-mir-367,mmu-mir-367,bta-mir-367,eca-mir-367,mdo-mir-367,cfa-mir-367,ocu-mir-367,	hsa-mir-367	ccattACTGTTGCTAATATGCAACTCTgttgaatataaattggAATTGCACTTTAGCAATGGTGAtgg	hsa-miR-367-3p	AATTGCACTTTAGCAATGGTGA	3'	gp1a	.(((((((..(((((((..(((((((..(((((.(((..............))).)))))..)))))))..)))))))..)))..)))).	88	37.8	-38.4	0	0	0	0	0	0	5	0	0	0	0	0	0	0	0	0	0	0	3.43305	0	0	0	0	0	low
226	399	hsa-miR-369-5p_R-1	AGATCGACCGTGTTATATTCG	21	chr14	+	101065589	101065687	tcctggtacttgaagggAGATCGACCGTGTTATATTCGctttattgacttcgAATAATACATGGTTGATCTTTtctcagtatcaaatctcaccttggag	18	hsa-mir-369,ppy-mir-369,mml-mir-369,ptr-mir-369,bta-mir-369,cja-mir-369,ggo-mir-369,ppa-mir-369,pal-mir-369,tch-mir-369,mmu-mir-369,eca-mir-369,rno-mir-369,cpo-mir-369,dno-mir-369,chi-mir-369,oar-mir-369,cgr-mir-369,	hsa-mir-369	ttgaagggAGATCGACCGTGTTATATTCGCtttattgacttcgAATAATACATGGTTGATCTTTtctcag	hsa-miR-369-5p	AGATCGACCGTGTTATATTCGC	5'	gp1a	...((((((.((.((..(((((((((((((..((((((............))))))..)))))))))))).)..))))))))))...(((......)))	81	39.4	-32.7	10	5	142	11	54	14	21	11	33	23	12	11	6.59126	4.04217	74.6776	21.9279	38.679	26.6825	14.4188	17.1737	19.9238	34.2488	9.72892	18.0956	middle
226	400	hsa-miR-369-3p	AATAATACATGGTTGATCTTT	21	chr14	+	101065589	101065687	tcctggtacttgaagggAGATCGACCGTGTTATATTCGctttattgacttcgAATAATACATGGTTGATCTTTtctcagtatcaaatctcaccttggag	18	hsa-mir-369,ppy-mir-369,mml-mir-369,ptr-mir-369,bta-mir-369,cja-mir-369,ggo-mir-369,ppa-mir-369,pal-mir-369,tch-mir-369,mmu-mir-369,eca-mir-369,rno-mir-369,cpo-mir-369,dno-mir-369,chi-mir-369,oar-mir-369,cgr-mir-369,	hsa-mir-369	ttgaagggAGATCGACCGTGTTATATTCGCtttattgacttcgAATAATACATGGTTGATCTTTtctcag	hsa-miR-369-3p	AATAATACATGGTTGATCTTT	3'	gp1a	...((((((.((.((..(((((((((((((..((((((............))))))..)))))))))))).)..))))))))))...(((......)))	81	39.4	-32.7	54	50	958	29	562	48	513	44	416	53	170	63	35.5928	40.4217	503.811	57.8099	402.548	91.4829	352.231	68.6948	251.16	78.9211	137.826	103.638	middle
227	401	hsa-miR-370-3p	GCCTGCTGGGGTGGAACCTGGT	22	chr14	+	100911131	100911275	ggggcacaagacagagaagccaggtcacgtctctgcagttacacagctcacgagtGCCTGCTGGGGTGGAACCTGGTctgtctgtctgtctaacaccagagctcgggcgctgctgcagagggagccaagatttgggtgagggagg	16	hsa-mir-370,ppy-mir-370,ptr-mir-370,mml-mir-370,ggo-mir-370,ppa-mir-370,mmu-mir-370,bta-mir-370,eca-mir-370,cfa-mir-370,efu-mir-370,rno-mir-370,ssc-mir-370,cpo-mir-370,pal-mir-370,oar-mir-370,	hsa-mir-370	agacagagaagcCAGGTCACGTCTCTGCAGTTACacagctcacgagtGCCTGCTGGGGTGGAACCTGGTctgtct	hsa-miR-370-3p	GCCTGCTGGGGTGGAACCTGGT	5'	gp1a	........(((((((..((((((((..(..(((.((((..((...........))..)))).)))..)..)))))).)).))))))).(((..((((........(((.((.((....)))).)))........))))..)))..	79	60	-50.8	82	94	566	96	323	84	391	81	286	88	82	89	54.0483	75.9928	297.659	191.371	231.358	160.095	268.465	126.461	172.673	131.039	66.4809	146.41	middle
228	402	hsa-miR-371b-5p	ACTCAAAAGATGGCGGCACTTT	22	chr19	-	53787647	53787756	gagtcttctcaagcggtaacACTCAAAAGATGGCGGCACTTTcaccagagagcagaaagtgcccccacagtttgagtgccacaggctgaggggatgcggcaaggcggcga	2	hsa-mir-371b,ggo-mir-371b,	hsa-mir-371b	ggtaacACTCAAAAGATGGCGGCACTTTcaccagagagcagaAAGTGCCCCCACAGTTTGAGTGCc	hsa-miR-371b-5p	ACTCAAAAGATGGCGGCACTTT	5'	gp1a	..(((..(((.(((.((..((((((((...(((.(((((((((...........))))))))).)))...))))))))..))..))))))..)))((.((...)).))..	93	57.3	-47.2	0	0	11	0	0	0	5	0	0	0	0	0	0	0	5.78488	0	0	0	3.43305	0	0	0	0	0	low
229	403	hsa-miR-372-3p	AAAGTGCTGCGACATTTGAGCGT	23	chr19	+	53787890	53787956	gtgggcctcaaatgtggagcactattctgatgtccaagtggAAAGTGCTGCGACATTTGAGCGTcac	4	hsa-mir-372,ppy-mir-372,ptr-mir-372,mml-mir-372,	hsa-mir-372	gtgggCCTCAAATGTGGAGCACTATTCTgatgtccaagtggAAAGTGCTGCGACATTTGAGCGTcac	hsa-miR-372-3p	AAAGTGCTGCGACATTTGAGCGT	3'	gp1a	...(((((((((((((.((((((.((((...........)))))))))).).))))))))).)))..	62	50.7	-26.8	5	8	6	6	0	0	0	0	12	0	0	0	3.29563	6.46747	3.15539	11.9607	0	0	0	0	7.24501	0	0	0	middle
230	404	hsa-miR-373-3p	GAAGTGCTTCGATTTTGGGGTGT	23	chr19	+	53788705	53788773	gggatactcaaaatgggggcgctttcctttttgtctgtactggGAAGTGCTTCGATTTTGGGGTGTccc	3	hsa-mir-373,ppy-mir-373,mml-mir-373,	hsa-mir-373	gggatACTCAAAATGGGGGCGCTTTCCtttttgtctgtactggGAAGTGCTTCGATTTTGGGGTGTccc	hsa-miR-373-3p	GAAGTGCTTCGATTTTGGGGTGT	3'	gp1a	((((((((((((((.(..(((((((((..............)))))))))..).))))).)))))))))	69	50.7	-35.9	0	21	9	0	0	0	0	0	0	0	0	0	0	16.9771	4.73309	0	0	0	0	0	0	0	0	0	middle
231	405	hsa-miR-374c-5p_R-3	ATAATACAACCTGCTAAGT	19	chrX	+	74218549	74218618	acacggacaatgATAATACAACCTGCTAAGTgctaggacacttagcaggttgtattatatccatccgagt	2	hsa-mir-374c,mmu-mir-374c,	hsa-mir-374c	acacggacaatgATAATACAACCTGCTAAGTGCTaggaCACTTAGCAGGTTGTATTATATccatccgagt	hsa-miR-374c-5p	ATAATACAACCTGCTAAGTGCT	5'	gp1a	((.((((.....((((((((((((((((((((......)))))))))))))))))))).....)))).))	70	41.4	-37	4	0	5	4	9.5	2.5	0	4	13	4.5	4.5	0	2.6365	0	2.62949	7.97378	6.80464	4.76473	0	6.24498	7.84876	6.70085	3.64834	0	low
232	406	hsa-miR-374a-5p	TTATAATACAACCTGATAAGTG	22	chrX	-	74287275	74287386	ctggagcagcaccccctgggaagaaattttacatcggccaTTATAATACAACCTGATAAGTGttatagcaCTTATCAGATTGTATTGTAATTgtctgtgtatatgcctgtct	15	hsa-mir-374a,ptr-mir-374a,ppy-mir-374a,mml-mir-374a,cja-mir-374a,ggo-mir-374a,nle-mir-374a,oga-mir-374a,bta-mir-374a,eca-mir-374a,oar-mir-374a,ssc-mir-374a,cpo-mir-374,dno-mir-374a,chi-mir-374a,	hsa-mir-374a	tacatcggccaTTATAATACAACCTGATAAGTGttatagcaCTTATCAGATTGTATTGTAATTgtctgtgta	hsa-miR-374a-5p	TTATAATACAACCTGATAAGTG	5'	gp1a	.....((((((.((....)).........((((..(((.((((((((((((.(((((((((((....))))))))))).)))))))))))).)))..))))..))).)))..	72	39.3	-40.9	4033	4948	7715	1796	7560	2325	9382	1922	8235	2104	7066	1822	2658.26	4000.13	4057.31	3580.23	5415.06	4431.2	6441.78	3000.71	4971.89	3133.02	5728.71	2997.29	middle
232	407	hsa-miR-374a-3p	CTTATCAGATTGTATTGTAATT	22	chrX	-	74287275	74287386	ctggagcagcaccccctgggaagaaattttacatcggccaTTATAATACAACCTGATAAGTGttatagcaCTTATCAGATTGTATTGTAATTgtctgtgtatatgcctgtct	15	hsa-mir-374a,ptr-mir-374a,ppy-mir-374a,mml-mir-374a,cja-mir-374a,ggo-mir-374a,nle-mir-374a,oga-mir-374a,bta-mir-374a,eca-mir-374a,oar-mir-374a,ssc-mir-374a,cpo-mir-374,dno-mir-374a,chi-mir-374a,	hsa-mir-374a	tacatcggccaTTATAATACAACCTGATAAGTGttatagcaCTTATCAGATTGTATTGTAATTgtctgtgta	hsa-miR-374a-3p	CTTATCAGATTGTATTGTAATT	3'	gp1a	.....((((((.((....)).........((((..(((.((((((((((((.(((((((((((....))))))))))).)))))))))))).)))..))))..))).)))..	72	39.3	-40.9	487	729	1086	387	1598	474	2357	449	1346	367	1537	419	320.994	589.348	571.126	771.463	1144.61	903.394	1618.34	700.999	812.648	546.492	1246.11	689.278	middle
233	408	hsa-miR-374b-5p_R-1	ATATAATACAACCTGCTAAGT	21	chrX	-	74218517	74218629	gaagaaatcctactcggatggATATAATACAACCTGCTAAGTgtcctagcaCTTAGCAGGTTGTATTATCATTgtccgtgtctatggctctcgtctaccagactttaaattcc	17	hsa-mir-374b,mml-mir-374b,ptr-mir-374b,cja-mir-374b,ggo-mir-374b,mmu-mir-374b,bta-mir-374b,oar-mir-374b,eca-mir-374b,cfa-mir-374b,rno-mir-374,ssc-mir-374b,pal-mir-374b,ocu-mir-374b,chi-mir-374b,cgr-mir-374,tch-mir-374b,	hsa-mir-374b	actcggatggATATAATACAACCTGCTAAGTGtcctagcaCTTAGCAGGTTGTATTATCATTgtccgtgtct	hsa-miR-374b-5p	ATATAATACAACCTGCTAAGTG	5'	gp1a	...(((........((((..(..(((((((((((((((((((((....)))))))))))))))))))))..)..)))).((((..(((....)))....))))......))).	64	41.6	-44.7	2510	3217	3897	1857	3236.5	1920.5	4287	2355	4566	2026.5	3899.5	1801	1654.41	2600.73	2049.43	3701.83	2318.23	3660.27	2943.5	3676.73	2756.73	3017.62	3161.49	2962.74	middle
233	409	hsa-miR-374b-3p	CTTAGCAGGTTGTATTATCATT	22	chrX	-	74218517	74218629	gaagaaatcctactcggatggATATAATACAACCTGCTAAGTgtcctagcaCTTAGCAGGTTGTATTATCATTgtccgtgtctatggctctcgtctaccagactttaaattcc	17	hsa-mir-374b,mml-mir-374b,ptr-mir-374b,cja-mir-374b,ggo-mir-374b,mmu-mir-374b,bta-mir-374b,oar-mir-374b,eca-mir-374b,cfa-mir-374b,rno-mir-374,ssc-mir-374b,pal-mir-374b,ocu-mir-374b,chi-mir-374b,cgr-mir-374,tch-mir-374b,	hsa-mir-374b	actcggatggATATAATACAACCTGCTAAGTGtcctagcaCTTAGCAGGTTGTATTATCATTgtccgtgtct	hsa-miR-374b-3p	CTTAGCAGGTTGTATTATCATT	3'	gp1a	...(((........((((..(..(((((((((((((((((((((....)))))))))))))))))))))..)..)))).((((..(((....)))....))))......))).	64	41.6	-44.7	61	137	165	75	208	78	253	66	238	68	165	118	40.2067	110.755	86.7732	149.508	148.986	148.66	173.712	103.042	143.693	101.257	133.773	194.116	middle
234	410	hsa-miR-375-5p	GCGACGAGCCCCTCGCACAAACC	23	chr2	-	219001628	219001739	cgaccgccaggccccgggccctccgctcccgccccGCGACGAGCCCCTCGCACAAACCggacctgagcgtTTTGTTCGTTCGGCTCGCGTGAggcaggggcggcctctcagc	16	hsa-mir-375,ppy-mir-375,mml-mir-375,mmu-mir-375,bta-mir-375,ptr-mir-375,ggo-mir-375,mdo-mir-375,cfa-mir-375,efu-mir-375,rno-mir-375,ssc-mir-375,cpo-mir-375,pal-mir-375,dno-mir-375,ocu-mir-375,	hsa-mir-375	ccccGCGACGAGCCCCTCGCACAAACCggacctgagcgtTTTGTTCGTTCGGCTCGCGTGAggc	hsa-miR-375-5p	GCGACGAGCCCCTCGCACAAACC	5'	gp1a	.....((..((((...))))..(((((((.(((.((((.((((((...((.(((((.((........)).))))).))...)))))))))).))).))))))).......))	81	74.1	-50.6	0	0	0	0	0	0	0	0	9	0	0	0	0	0	0	0	0	0	0	0	5.43376	0	0	0	low
234	411	hsa-miR-375-3p	TTTGTTCGTTCGGCTCGCGTGA	22	chr2	-	219001628	219001739	cgaccgccaggccccgggccctccgctcccgccccGCGACGAGCCCCTCGCACAAACCggacctgagcgtTTTGTTCGTTCGGCTCGCGTGAggcaggggcggcctctcagc	16	hsa-mir-375,ppy-mir-375,mml-mir-375,mmu-mir-375,bta-mir-375,ptr-mir-375,ggo-mir-375,mdo-mir-375,cfa-mir-375,efu-mir-375,rno-mir-375,ssc-mir-375,cpo-mir-375,pal-mir-375,dno-mir-375,ocu-mir-375,	hsa-mir-375	ccccGCGACGAGCCCCTCGCACAAACCggacctgagcgtTTTGTTCGTTCGGCTCGCGTGAggc	hsa-miR-375-3p	TTTGTTCGTTCGGCTCGCGTGA	3'	gp1a	.....((..((((...))))..(((((((.(((.((((.((((((...((.(((((.((........)).))))).))...)))))))))).))).))))))).......))	81	74.1	-50.6	45835	9754	69269	232	66230	3038	27853	676	229081	11091	153661	2363	30211	7885.46	36428.5	462.479	47439.1	5790.1	19124.2	1055.4	138308	16515.4	124580	3887.26	high
235	412	hsa-miR-376c-5p_L-1R+1	GTGGATATTCCTTCTATGTTT	21	chr14	+	101039662	101039777	tccaggactcaatccttctttggtatttaaaagGTGGATATTCCTTCTATGTTTatgttatttatggttaAACATAGAGGAAATTCCACGTtttcagtatcaaatgctgcttggaa	18	hsa-mir-376c,ppy-mir-376c,mml-mir-376c,ptr-mir-376c,ggo-mir-376c,ppa-mir-376c,mmu-mir-376c,bta-mir-376c,bta-mir-376e,eca-mir-376c,cfa-mir-376c,rno-mir-376c,ssc-mir-376c,ssc-mir-376b,pal-mir-376c,chi-mir-376c,tch-mir-376c,oar-mir-376c,	hsa-mir-376c	aaaaGGTGGATATTCCTTCTATGTTtatgttatttatggttaAACATAGAGGAAATTCCACGTttt	hsa-miR-376c-5p	GGTGGATATTCCTTCTATGTT	5'	gp1a	((((((...((.......(((((((((.((((.(((((..((((.((((((((((.............))))))))))))))..))))).)))).)))))))))))...)))))).	115	33.6	-39.3	3	0	32	0	18.5	0	6.5	0	6.5	4	0	0	1.97738	0	16.8288	0	13.2511	0	4.46297	0	3.92438	5.95631	0	0	middle
235	413	hsa-miR-376c-3p	AACATAGAGGAAATTCCACGT	21	chr14	+	101039662	101039777	tccaggactcaatccttctttggtatttaaaagGTGGATATTCCTTCTATGTTTatgttatttatggttaAACATAGAGGAAATTCCACGTtttcagtatcaaatgctgcttggaa	18	hsa-mir-376c,ppy-mir-376c,mml-mir-376c,ptr-mir-376c,ggo-mir-376c,ppa-mir-376c,mmu-mir-376c,bta-mir-376c,bta-mir-376e,eca-mir-376c,cfa-mir-376c,rno-mir-376c,ssc-mir-376c,ssc-mir-376b,pal-mir-376c,chi-mir-376c,tch-mir-376c,oar-mir-376c,	hsa-mir-376c	aaaaGGTGGATATTCCTTCTATGTTtatgttatttatggttaAACATAGAGGAAATTCCACGTttt	hsa-miR-376c-3p	AACATAGAGGAAATTCCACGT	3'	gp1a	((((((...((.......(((((((((.((((.(((((..((((.((((((((((.............))))))))))))))..))))).)))).)))))))))))...)))))).	115	33.6	-39.3	55	66	604	36	343	37	151	32	180	88	71	36	36.2519	53.3566	317.643	71.764	245.683	70.5181	103.678	49.9598	108.675	131.039	57.5627	59.222	middle
236	414	hsa-miR-376a-5p_R-1	GTAGATTCTCCTTCTATGAGT	21	chr14	+	101040755	101040869	tcctggatggaatccttctttggtatttaaaagGTAGATTCTCCTTCTATGAGTacattatttatgattaATCATAGAGGAAAATCCACGTtttcagtatcaaatgctgctttga	19	hsa-mir-376a-1,ppy-mir-376a-1,mml-mir-376a-1,ptr-mir-376a-1,cja-mir-376a-1,ggo-mir-376a,mmu-mir-376a,bta-mir-376a,eca-mir-376a,cfa-mir-376a-1,cpo-mir-376a,dno-mir-376a,ocu-mir-376a,tch-mir-376a-2,rno-mir-376a,ssc-mir-376a,pal-mir-376a,chi-mir-376a,oar-mir-376a,	hsa-mir-376a-1	taaaagGTAGATTCTCCTTCTATGAGTAcattatttatgattaATCATAGAGGAAAATCCACGTtttc	hsa-miR-376a-5p	GTAGATTCTCCTTCTATGAGTA	5'	gp1a	(((.....))).......(((((((((.((((.((.((((.((((.((((((...(((.....))).....)))))))))).)))).)).)))).)))))))))...........	86	33	-29.5	0	0	40	0	33	0	5	0	15	0	0	0	0	0	21.0359	0	23.6372	0	3.43305	0	9.05626	0	0	0	middle
236	415	hsa-miR-376a-3p_1ss6AG	ATCATGGAGGAAAATCCACGT	21	chr14	+	101040755	101040869	tcctggatggaatccttctttggtatttaaaagGTAGATTCTCCTTCTATGAGTacattatttatgattaATCATAGAGGAAAATCCACGTtttcagtatcaaatgctgctttga	19	hsa-mir-376a-1,ppy-mir-376a-1,mml-mir-376a-1,ptr-mir-376a-1,cja-mir-376a-1,ggo-mir-376a,mmu-mir-376a,bta-mir-376a,eca-mir-376a,cfa-mir-376a-1,cpo-mir-376a,dno-mir-376a,ocu-mir-376a,tch-mir-376a-2,rno-mir-376a,ssc-mir-376a,pal-mir-376a,chi-mir-376a,oar-mir-376a,	hsa-mir-376a-1	taaaagGTAGATTCTCCTTCTATGAGTAcattatttatgattaATCATAGAGGAAAATCCACGTtttc	hsa-miR-376a-3p	ATCATAGAGGAAAATCCACGT	3'	gp1a	(((.....))).......(((((((((.((((.((.((((.((((.((((((...(((.....))).....)))))))))).)))).)).)))).)))))))))...........	86	33	-29.5	10	10.5	127.5	5.5	43.5	4.5	22.5	3	31.5	15	16	4.5	6.59126	8.48855	67.0521	10.9639	31.1581	8.57652	15.4487	4.68374	19.0181	22.3362	12.9719	7.40275	middle
237	416	hsa-miR-376a-3p_1ss6AG	ATCATGGAGGAAAATCCACGT	21	chr14	+	101040064	101040162	tctttggtatttaaaaggtagattttccttctatggttacgtgtttgatggttaATCATAGAGGAAAATCCACGTtttcagtatcaaatgctgccttgg	11	hsa-mir-376a-2,ppy-mir-376a-2,mml-mir-376a-2,ptr-mir-376a-2,cja-mir-376a-2,bta-mir-376d,cfa-mir-376a-2,ocu-mir-376b,chi-mir-376d,tch-mir-376a-1,oar-mir-376d,	hsa-mir-376a-2	ggtatttaaaaGGTAGATTTTCCTTCTATGGTtacgtgtttgatggttaATCATAGAGGAAAATCCACGTtttcagtatc	hsa-miR-376a-3p	ATCATAGAGGAAAATCCACGT	3'	gp1a	..(((((((((.((((.((.((((((((.(((((((((((((.....)))..)))))))))))))))))).)).)))).)))))))))...........	86	35.4	-32.4	10	10.5	127.5	5.5	43.5	4.5	22.5	3	31.5	15	16	4.5	6.59126	8.48855	67.0521	10.9639	31.1581	8.57652	15.4487	4.68374	19.0181	22.3362	12.9719	7.40275	middle
238	417	hsa-miR-376b-5p_L-1	GTGGATATTCCTTCTATGTTT	21	chr14	+	101040426	101040543	ttccagagcccagtccttctttggtatttaaaacGTGGATATTCCTTCTATGTTTacgtgattcctggttaATCATAGAGGAAAATCCATGTTttcagtatcaaatgctgctttggaa	16	hsa-mir-376b,mml-mir-376b,ptr-mir-376b,ppy-mir-376b,cja-mir-376b,ggo-mir-376b,bta-mir-376b,eca-mir-376b,cfa-mir-376b,cpo-mir-376b,pal-mir-376b,dno-mir-376b,ocu-mir-376c-1,chi-mir-376b,tch-mir-376b,oar-mir-376b,	hsa-mir-376b	cagtccttctttggtatttaaaaCGTGGATATTCCTTCTATGTTTacgtgattcctggttaATCATAGAGGAAAATCCATGTTttcagtatcaaatgctg	hsa-miR-376b-5p	CGTGGATATTCCTTCTATGTTT	5'	gp1a	(((((((((..(((.....(((((((((.(((((((((((.(((((.(((((......((((.....))))..)))))))))).))))))))))).))))))))).))))))))))))	118	37.3	-44.2	3	0	32	0	18.5	0	6.5	0	6.5	4	0	0	1.97738	0	16.8288	0	13.2511	0	4.46297	0	3.92438	5.95631	0	0	middle
238	418	hsa-miR-376b-3p	ATCATAGAGGAAAATCCATGTT	22	chr14	+	101040426	101040543	ttccagagcccagtccttctttggtatttaaaacGTGGATATTCCTTCTATGTTTacgtgattcctggttaATCATAGAGGAAAATCCATGTTttcagtatcaaatgctgctttggaa	16	hsa-mir-376b,mml-mir-376b,ptr-mir-376b,ppy-mir-376b,cja-mir-376b,ggo-mir-376b,bta-mir-376b,eca-mir-376b,cfa-mir-376b,cpo-mir-376b,pal-mir-376b,dno-mir-376b,ocu-mir-376c-1,chi-mir-376b,tch-mir-376b,oar-mir-376b,	hsa-mir-376b	cagtccttctttggtatttaaaaCGTGGATATTCCTTCTATGTTTacgtgattcctggttaATCATAGAGGAAAATCCATGTTttcagtatcaaatgctg	hsa-miR-376b-3p	ATCATAGAGGAAAATCCATGTT	3'	gp1a	(((((((((..(((.....(((((((((.(((((((((((.(((((.(((((......((((.....))))..)))))))))).))))))))))).))))))))).))))))))))))	118	37.3	-44.2	0	0	21	0	25	0	16	0	8	0	0	0	0	0	11.0439	0	17.9069	0	10.9858	0	4.83001	0	0	0	middle
239	419	hsa-miR-377-5p	AGAGGTTGCCCTTGGTGAATTC	22	chr14	+	101062024	101062139	ttcttgcccgtgctgatgtttgacccttgagcAGAGGTTGCCCTTGGTGAATTCgctttatttatgttgaATCACACAAAGGCAACTTTTGTttgagtatcaaatcctgcttggga	16	hsa-mir-377,ppy-mir-377,mml-mir-377,bta-mir-377,eca-mir-377,cfa-mir-377,ptr-mir-377,cja-mir-377,ggo-mir-377,mmu-mir-377,rno-mir-377,cpo-mir-377,pal-mir-377,ocu-mir-377,chi-mir-377,cgr-mir-377,	hsa-mir-377	ttgagcAGAGGTTGCCCTTGGTGAATTCgctttatttatgttgaATCACACAAAGGCAACTTTTGTttg	hsa-miR-377-5p	AGAGGTTGCCCTTGGTGAATTC	5'	gp1a	......(((..((....((((((..((..(((((((((((((.(((((((.(((((.........).)))))))).))).)))))))))))))..))..))))))...))..))).	109	43.1	-45.7	0	9	67	12	41	6	38	5	38	10	6	6	0	7.2759	35.2352	23.9213	29.3674	11.4354	26.0912	7.80623	22.9425	14.8908	4.86446	9.87033	middle
239	420	hsa-miR-377-3p	ATCACACAAAGGCAACTTTTGT	22	chr14	+	101062024	101062139	ttcttgcccgtgctgatgtttgacccttgagcAGAGGTTGCCCTTGGTGAATTCgctttatttatgttgaATCACACAAAGGCAACTTTTGTttgagtatcaaatcctgcttggga	16	hsa-mir-377,ppy-mir-377,mml-mir-377,bta-mir-377,eca-mir-377,cfa-mir-377,ptr-mir-377,cja-mir-377,ggo-mir-377,mmu-mir-377,rno-mir-377,cpo-mir-377,pal-mir-377,ocu-mir-377,chi-mir-377,cgr-mir-377,	hsa-mir-377	ttgagcAGAGGTTGCCCTTGGTGAATTCgctttatttatgttgaATCACACAAAGGCAACTTTTGTttg	hsa-miR-377-3p	ATCACACAAAGGCAACTTTTGT	3'	gp1a	......(((..((....((((((..((..(((((((((((((.(((((((.(((((.........).)))))))).))).)))))))))))))..))..))))))...))..))).	109	43.1	-45.7	17	27	441	18	313	32	202	14	181	34	97	42	11.2051	21.8277	231.921	35.882	224.195	60.9886	138.695	21.8574	109.279	50.6286	78.6421	69.0923	middle
240	421	hsa-miR-378e_R+1	ACTGGACTTGGAGTCAGGAG	20	chr5	+	170028475	170028583	aacctggctctgcctgactccagtgtccaggccaggggcagacagtggacagagaacagtgcccaagaccACTGGACTTGGAGTCAGGACatcattttaacagctttat	4	hsa-mir-378e,ptr-mir-378e,ppy-mir-378e,ggo-mir-378e,	hsa-mir-378e	ctgactccagtgtccaggccaggggcagacagtggacagagaacagtgcccaagaccACTGGACTTGGAGTCAGGAcat	hsa-miR-378e	ACTGGACTTGGAGTCAGGA	3'	gp1a	.....((((.(((((((((((((.((((((.....(((((....((.........))..))))).......))))))))))))))))).))..........))))....	100	53.2	-39.4	0	0	0	0	0	1.25	0	1.66667	0	0	0	0	0	0	0	0	0	2.38237	0	2.60208	0	0	0	0	low
241	422	hsa-miR-378h_R-2_1ss12TA	ACTGGACTTGGAGTCAGAT	19	chr5	+	154829458	154829540	acaggaacACTGGACTTGGTGTCAGATgggatgagccctggctctgtttcctagcagcaatctgatcttgagctagtcactgg	1	hsa-mir-378h,	hsa-mir-378h	acaggaacACTGGACTTGGTGTCAGATGGgatgagccctggctctgtttcctagcagcaatctgatcttgagctagtcactgg	hsa-miR-378h	ACTGGACTTGGTGTCAGATGG	5'	gp1a	.(((....(((((.((..(..((((((((((.((((....))))....)))).......))))))..)..)))))))..))).	81	51.8	-27.7	0	0	0	0	0	0	1.75	0	0	0	0	1.25	0	0	0	0	0	0	1.20157	0	0	0	0	2.05632	low
242	423	hsa-miR-378a-5p	CTCCTGACTCCAGGTCCTGTGT	22	chr5	+	149732797	149732908	atgcagccagagggtgacagagccacccagggCTCCTGACTCCAGGTCCTGTGTgttacctagaaatagcACTGGACTTGGAGTCAGAAGGCctgagtggagtcaccttccc	24	hsa-mir-378a,ptr-mir-378a,ppy-mir-378a,mml-mir-378a,mmu-mir-378a,bta-mir-378-1,eca-mir-378,cja-mir-378,pha-mir-378,cfa-mir-378,cpo-mir-378,ocu-mir-378,tch-mir-378a,ggo-mir-378a,ppa-mir-378a,nle-mir-378a,oga-mir-378,dno-mir-378,efu-mir-378,rno-mir-378a,ssc-mir-378-1,pal-mir-378,chi-mir-378,cgr-mir-378,	hsa-mir-378a	agggCTCCTGACTCCAGGTCCTGTGTgttacctagaaatagcACTGGACTTGGAGTCAGAAGGCct	hsa-miR-378a-5p	CTCCTGACTCCAGGTCCTGTGT	5'	gp1a	.........(((((((((....((((.((((.((.((((((((((((((...((((((........)))))).)))))))))))))).)).)))).)))).)))))))))..	101	57.1	-62.7	121	308	827	1283	710	748	1037	1165	769	1517	901	1179	79.7543	248.998	434.918	2557.59	508.557	1425.61	712.015	1818.85	464.284	2258.93	730.479	1939.52	middle
242	424	hsa-miR-378a-3p	ACTGGACTTGGAGTCAGAAGGC	22	chr5	+	149732797	149732908	atgcagccagagggtgacagagccacccagggCTCCTGACTCCAGGTCCTGTGTgttacctagaaatagcACTGGACTTGGAGTCAGAAGGCctgagtggagtcaccttccc	24	hsa-mir-378a,ptr-mir-378a,ppy-mir-378a,mml-mir-378a,mmu-mir-378a,bta-mir-378-1,eca-mir-378,cja-mir-378,pha-mir-378,cfa-mir-378,cpo-mir-378,ocu-mir-378,tch-mir-378a,ggo-mir-378a,ppa-mir-378a,nle-mir-378a,oga-mir-378,dno-mir-378,efu-mir-378,rno-mir-378a,ssc-mir-378-1,pal-mir-378,chi-mir-378,cgr-mir-378,	hsa-mir-378a	agggCTCCTGACTCCAGGTCCTGTGTgttacctagaaatagcACTGGACTTGGAGTCAGAAGGCct	hsa-miR-378a-3p	ACTGGACTTGGAGTCAGAAGGC	3'	gp1a	.........(((((((((....((((.((((.((.((((((((((((((...((((((........)))))).)))))))))))))).)).)))).)))).)))))))))..	101	57.1	-62.7	6121.67	11871.3	42897.7	50551.7	45392.2	34893.8	66993.4	50421.8	34442.7	61495.7	47089.5	47482.8	4034.95	9597.18	22559.8	100772	32513.4	66503.8	45998.4	78720.8	20794.8	91571.8	38177.5	78111.7	high
243	425	hsa-miR-378g_R+2	ACTGGGCTTGGAGTCAGAAGGC	22	chr1	-	94745860	94745900	cACTGGGCTTGGAGTCAGAAGACctggctccagcccagctc	1	hsa-mir-378g,	hsa-mir-378g	cACTGGGCTTGGAGTCAGAAGacctggctccagcccagctc	hsa-miR-378g	ACTGGGCTTGGAGTCAGAAG	5'	gp1a	..((((((.(((((((((.....)))))))))))))))...	36	63.4	-27.6	0	6.5	6	27	15	10	16.5	34	5.5	40.5	7	31	0	5.25482	3.15539	53.823	10.7442	19.0589	11.3291	53.0823	3.32063	60.3077	5.6752	50.9967	middle
244	426	hsa-miR-378d	ACTGGACTTGGAGTCAGAAA	20	chr8	-	93916022	93916119	gaatggttacaaggagagaacACTGGACTTGGAGTCAGAAAactttcatccaagtcattccctgctctaagtcccatttctgttccatgagattgttt	1	hsa-mir-378d-2,	hsa-mir-378d-2	gaatggttacaaggagagaacACTGGACTTGGAGTCAGAAAactttcatccaagtcattccctgctctaagtcccatttctgttccatgagattgttt	hsa-miR-378d	ACTGGACTTGGAGTCAGAAA	5'	gp1a	(((..((..((.((((((((....(((((((((((..(((.((((......))))..)))...)))))))))))...)))).)))).))..))..)))	98	41.8	-29.7	54.6667	72.3333	361.667	627.667	321.667	315.25	354.417	643.667	407.667	689.667	407	627.25	36.0322	58.4767	190.2	1251.22	230.403	600.833	243.346	1004.92	246.129	1026.97	329.972	1031.86	middle
245	427	hsa-miR-378c_R-5	ACTGGACTTGGAGTCAGAAG	20	chr10	-	130962588	130962668	ggaggccatcACTGGACTTGGAGTCAGAAGagtggagtcgggtcagacttcaactctgactttgaaggtggtgagtgcctc	1	hsa-mir-378c,	hsa-mir-378c	ggaggccatcACTGGACTTGGAGTCAGAAGAGTGGagtcgggtcagacttcaactctgactttgaaggtggtgagtgcctc	hsa-miR-378c	ACTGGACTTGGAGTCAGAAGAGTGG	5'	gp1a	.((((((((((((....(..((((((((....(((((((......)))))))..))))))))..).)))))))...)))))	80	54.3	-37.3	236.167	319.833	1742.17	1648.5	1551.67	1292.25	1704.92	1955.33	2163.17	2203.17	1782.5	1773.75	155.664	258.564	916.203	3286.19	1111.42	2462.89	1170.61	3052.75	1306.01	3280.69	1445.15	2917.92	middle
246	428	hsa-miR-378b_R+2_1ss14GT	ACTGGACTTGGAGTCAGAAAG	21	chr3	+	10330192	10330301	ggcctcagtttcctccgctgaagaatgggaggaggctggtcattgagtcttcaaggctagtggaaagagcACTGGACTTGGAGGCAGAAAGacccaacttgcatcctggc	4	hsa-mir-378b,ptr-mir-378b,ppy-mir-378b,ggo-mir-378b,	hsa-mir-378b	ggtcattgagtcttcaaggctagtggaaagagcACTGGACTTGGAGGCAGAAagacc	hsa-miR-378b	ACTGGACTTGGAGGCAGAA	3'	gp1a	.(((..((..((((((...........))))))..))((((.((..(((((((((.((((((.......)))))).)))))))))..)).)))).............)))	57	54.5	-41.9	0	0	0	1.66667	0	6	0	0	0	5.5	0	7	0	0	0	3.32241	0	11.4354	0	0	0	8.18993	0	11.5154	middle
247	429	hsa-miR-378i_R+1_1ss9AT	ACTGGACTTGGAGTCAGAAGGT	22	chr22	-	41923222	41923297	gggagcACTGGACTAGGAGTCAGAAGGTggagttctgggtgctgttttcccactcttgggccctgggcatgttctg	1	hsa-mir-378i,	hsa-mir-378i	gggagcACTGGACTAGGAGTCAGAAGGtggagttctgggtgctgttttcccactcttgggccctgggcatgttctg	hsa-miR-378i	ACTGGACTAGGAGTCAGAAGG	5'	gp1a	.((((((.((..(((((.(((.......(((((...(((........))).)))))..)))))))).)))))))).	74	57.9	-24.7	55.5	127	434.5	341.5	340	236.5	507	325.5	257	445.5	560.5	325	36.5815	102.671	228.503	680.761	243.534	450.744	348.111	508.185	155.164	663.384	454.421	534.643	middle
248	430	hsa-miR-378f_R+2	ACTGGACTTGGAGCCAGAAGGC	22	chr1	+	23929070	23929147	gtcaggtcctggactcccatagttttcaggctgctaaacaacagaacgagcACTGGACTTGGAGCCAGAAGTCttggg	1	hsa-mir-378f,	hsa-mir-378f	gtcaggtcctggactcccatagttttcaggctgctaaacaacagaacgagcACTGGACTTGGAGCCAGAAGtcttggg	hsa-miR-378f	ACTGGACTTGGAGCCAGAAG	3'	gp1a	.(((((..((((.((((...((((..((((((................))).))))))).))))))))....))))).	76	52.6	-21	0	0	4	3	2.5	2.5	3.5	3	0	4.5	2.5	4	0	0	2.10359	5.98033	1.79069	4.76473	2.40314	4.68374	0	6.70085	2.02686	6.58022	low
249	431	hsa-miR-379-5p	TGGTAGACTATGGAACGTAGG	21	chr14	+	101022029	101022159	cctggttctggggtcagcaccattccgtggttcctgaagagaTGGTAGACTATGGAACGTAGGcgttatgatttctgaccTATGTAACATGGTCCACTAACtctcagtatccaatccatcctcggagggct	20	hsa-mir-379,ptr-mir-379,ppy-mir-379,mml-mir-379,cja-mir-379,ggo-mir-379,ppa-mir-379,ocu-mir-379,mmu-mir-379,bta-mir-379,eca-mir-379,cfa-mir-379,pal-mir-379,dno-mir-379,efu-mir-379,rno-mir-379,cpo-mir-379,chi-mir-379,cgr-mir-379,oar-mir-379,	hsa-mir-379	agagaTGGTAGACTATGGAACGTAGGcgttatgatttctgaccTATGTAACATGGTCCACTAACTct	hsa-miR-379-5p	TGGTAGACTATGGAACGTAGG	5'	gp1a	(((...(((((((.....(((((...)))))..(((.((((.((((.(((((((..(((((((((..........)).)))))))..))))))).)))).)))))))............))))))))))..	74	49.6	-44.2	122	169	1366	149	674	216	387	116	466	216	200	239	80.4134	136.625	718.377	297.023	482.771	411.673	265.718	181.104	281.348	321.641	162.149	393.168	middle
249	432	hsa-miR-379-3p_R-1	TATGTAACATGGTCCACTAAC	21	chr14	+	101022029	101022159	cctggttctggggtcagcaccattccgtggttcctgaagagaTGGTAGACTATGGAACGTAGGcgttatgatttctgaccTATGTAACATGGTCCACTAACtctcagtatccaatccatcctcggagggct	20	hsa-mir-379,ptr-mir-379,ppy-mir-379,mml-mir-379,cja-mir-379,ggo-mir-379,ppa-mir-379,ocu-mir-379,mmu-mir-379,bta-mir-379,eca-mir-379,cfa-mir-379,pal-mir-379,dno-mir-379,efu-mir-379,rno-mir-379,cpo-mir-379,chi-mir-379,cgr-mir-379,oar-mir-379,	hsa-mir-379	agagaTGGTAGACTATGGAACGTAGGcgttatgatttctgaccTATGTAACATGGTCCACTAACTct	hsa-miR-379-3p	TATGTAACATGGTCCACTAACT	3'	gp1a	(((...(((((((.....(((((...)))))..(((.((((.((((.(((((((..(((((((((..........)).)))))))..))))))).)))).)))))))............))))))))))..	74	49.6	-44.2	8	7	88	9	74.5	5	40.5	0	35.5	5	6	13	5.27301	5.65903	46.2791	17.941	53.3627	9.52947	27.8077	0	21.4332	7.44539	4.86446	21.3857	middle
250	433	hsa-miR-380-5p_L+1R-1	ATGGTTGACCATAGAACATGCG	22	chr14	+	101025000	101025110	tctccaaggtacctgaaaagATGGTTGACCATAGAACATGCGctatctctgtgtcgTATGTAATATGGTCCACATCTtctcaatatcaaattcagtcatagagggcttccc	10	hsa-mir-380,ptr-mir-380,ppy-mir-380,mml-mir-380,ggo-mir-380,mmu-mir-380,bta-mir-380,cfa-mir-380,rno-mir-380,dno-mir-380,	hsa-mir-380	aagaTGGTTGACCATAGAACATGCGCtatctctgtgtcgTATGTAATATGGTCCACATCTT	hsa-miR-380-5p	TGGTTGACCATAGAACATGCGC	5'	gp1a	.......((((..(((.((((((...(((((((..((((((((.........).)))))))..)))))))..)))))).))).))))......((((......))))....	80	42.3	-32.5	0	0	8	0	0	0	0	0	0	0	0	0	0	0	4.20719	0	0	0	0	0	0	0	0	0	low
250	434	hsa-miR-380-3p_R-1	TATGTAATATGGTCCACATCT	21	chr14	+	101025000	101025110	tctccaaggtacctgaaaagATGGTTGACCATAGAACATGCGctatctctgtgtcgTATGTAATATGGTCCACATCTtctcaatatcaaattcagtcatagagggcttccc	10	hsa-mir-380,ptr-mir-380,ppy-mir-380,mml-mir-380,ggo-mir-380,mmu-mir-380,bta-mir-380,cfa-mir-380,rno-mir-380,dno-mir-380,	hsa-mir-380	aagaTGGTTGACCATAGAACATGCGCtatctctgtgtcgTATGTAATATGGTCCACATCTT	hsa-miR-380-3p	TATGTAATATGGTCCACATCTT	3'	gp1a	.......((((..(((.((((((...(((((((..((((((((.........).)))))))..)))))))..)))))).))).))))......((((......))))....	80	42.3	-32.5	0	0	24	0	11	0	22	0	16	11	0	0	0	0	12.6216	0	7.87905	0	15.1054	0	9.66001	16.3799	0	0	middle
251	435	hsa-miR-381-5p_R+1	AGCGAGGTTGCCCTTTGTATATT	23	chr14	+	101045897	101046005	acctgcccagtgctattgtttggtacttaaAGCGAGGTTGCCCTTTGTATATTcggtttattgacatggaaTATACAAGGGCAAGCTCTCTGTgagtatcaaaccttgt	23	hsa-mir-381,ppy-mir-381,mml-mir-381,mmu-mir-381,ptr-mir-381,cja-mir-381,ggo-mir-381,ppa-mir-381,nle-mir-381,pha-mir-381,mmr-mir-381,dma-mir-381,bta-mir-381,eca-mir-381,cfa-mir-381,efu-mir-381,rno-mir-381,ssc-mir-381,cpo-mir-381,pal-mir-381,chi-mir-381,cgr-mir-381,tch-mir-381,	hsa-mir-381	tacttaaAGCGAGGTTGCCCTTTGTATATtcggtttattgacatggaaTATACAAGGGCAAGCTCTCTGTgagta	hsa-miR-381-5p	AGCGAGGTTGCCCTTTGTATAT	5'	gp1a	.................((((((((((((.((.(((.((((((((.((((((((.(((....)))...)))))))))))))))).))).)).)))))))))))).....	87	42.2	-44.2	0	0	31	0	13	0	5	0	13	0	5	0	0	0	16.3029	0	9.31161	0	3.43305	0	7.84876	0	4.05371	0	middle
251	436	hsa-miR-381-3p	TATACAAGGGCAAGCTCTCTGT	22	chr14	+	101045897	101046005	acctgcccagtgctattgtttggtacttaaAGCGAGGTTGCCCTTTGTATATTcggtttattgacatggaaTATACAAGGGCAAGCTCTCTGTgagtatcaaaccttgt	23	hsa-mir-381,ppy-mir-381,mml-mir-381,mmu-mir-381,ptr-mir-381,cja-mir-381,ggo-mir-381,ppa-mir-381,nle-mir-381,pha-mir-381,mmr-mir-381,dma-mir-381,bta-mir-381,eca-mir-381,cfa-mir-381,efu-mir-381,rno-mir-381,ssc-mir-381,cpo-mir-381,pal-mir-381,chi-mir-381,cgr-mir-381,tch-mir-381,	hsa-mir-381	tacttaaAGCGAGGTTGCCCTTTGTATATtcggtttattgacatggaaTATACAAGGGCAAGCTCTCTGTgagta	hsa-miR-381-3p	TATACAAGGGCAAGCTCTCTGT	3'	gp1a	.................((((((((((((.((.(((.((((((((.((((((((.(((....)))...)))))))))))))))).))).)).)))))))))))).....	87	42.2	-44.2	279	359	2222	206	1412	352	1093	178	903	332	375	300	183.896	290.228	1168.55	410.65	1011.38	670.875	750.465	277.902	545.187	494.374	304.029	493.516	middle
252	437	hsa-miR-382-5p	GAAGTTGTTCGTGGTGGATTCG	22	chr14	+	101054280	101054399	tctgtcttgtctctgcttttctgtggtacttgaagaGAAGTTGTTCGTGGTGGATTCGctttacttatgacgAATCATTCACGGACAACACTTTtttcagtaccaaatgctacctctaag	21	hsa-mir-382,mml-mir-382,bta-mir-382,eca-mir-382,ptr-mir-382,ppy-mir-382,cja-mir-382,ggo-mir-382,ppa-mir-382,mmu-mir-382,cfa-mir-382,efu-mir-382,ssc-mir-382,rno-mir-382,cpo-mir-382,dno-mir-382,ocu-mir-382,pal-mir-382,chi-mir-382,oar-mir-382,cgr-mir-382,	hsa-mir-382	tacttgaagaGAAGTTGTTCGTGGTGGATTCGctttacttatgacgAATCATTCACGGACAACACTTttttcagta	hsa-miR-382-5p	GAAGTTGTTCGTGGTGGATTCG	5'	gp1a	..............((.......((((((.((((((((.(((((((((((..((((((.((.......))))))))..)))))))))))..))))))))))))))...))..........	96	40.8	-37.2	49	48	495	54	243	94	183	58	135	70	57	66	32.2972	38.8048	260.32	107.646	174.055	179.154	125.65	90.5522	81.5063	104.235	46.2123	108.574	middle
252	438	hsa-miR-382-3p_R+1	AATCATTCACGGACAACACTTT	22	chr14	+	101054280	101054399	tctgtcttgtctctgcttttctgtggtacttgaagaGAAGTTGTTCGTGGTGGATTCGctttacttatgacgAATCATTCACGGACAACACTTTtttcagtaccaaatgctacctctaag	21	hsa-mir-382,mml-mir-382,bta-mir-382,eca-mir-382,ptr-mir-382,ppy-mir-382,cja-mir-382,ggo-mir-382,ppa-mir-382,mmu-mir-382,cfa-mir-382,efu-mir-382,ssc-mir-382,rno-mir-382,cpo-mir-382,dno-mir-382,ocu-mir-382,pal-mir-382,chi-mir-382,oar-mir-382,cgr-mir-382,	hsa-mir-382	tacttgaagaGAAGTTGTTCGTGGTGGATTCGctttacttatgacgAATCATTCACGGACAACACTTttttcagta	hsa-miR-382-3p	AATCATTCACGGACAACACTT	3'	gp1a	..............((.......((((((.((((((((.(((((((((((..((((((.((.......))))))))..)))))))))))..))))))))))))))...))..........	96	40.8	-37.2	18	17	307	22	213	19	111	34	135	37	71	34	11.8643	13.7434	161.451	43.8558	152.567	36.212	76.2138	53.0823	81.5063	55.0959	57.5627	55.9319	middle
253	439	hsa-miR-383-5p	AGATCAGAAGGTGATTGTGGCT	22	chr8	-	14853415	14853524	ctccccgtcacctgctcctcAGATCAGAAGGTGATTGTGGCTttgggtggatattaatcagccacagcactgcctggtcagaaagagcaagtgtcctagcctttacctca	17	hsa-mir-383,ppy-mir-383,mml-mir-383,eca-mir-383,ptr-mir-383,cja-mir-383a,ggo-mir-383,chi-mir-383,bta-mir-383,mdo-mir-383,cfa-mir-383,pal-mir-383,efu-mir-383,ssc-mir-383,cpo-mir-383,dno-mir-383,ocu-mir-383,	hsa-mir-383	ctcctcAGATCAGAAGGTGATTGTGGCTttgggtggatattaatcagccACAGCACTGCCTGGTCAGAaagag	hsa-miR-383-5p	AGATCAGAAGGTGATTGTGGCT	5'	gp1a	........(((.(((((.((.((((((..((((.((((((((...(((........)))))))))))))))..)))))).))..))))).))).................	85	51.8	-36.7	0	0	0	22	0	13	0	74	10	36	0	80	0	0	0	43.8558	0	24.7766	0	115.532	6.03751	53.6068	0	131.604	middle
254	440	hsa-miR-409-5p	AGGTTACCCGAGCAACTTTGCAT	23	chr14	+	101065292	101065405	cctctccatggtactcggggagAGGTTACCCGAGCAACTTTGCATctggacgacGAATGTTGCTCGGTGAACCCCTtttcggtatcaaattccaccagggaggccgtcttggag	25	hsa-mir-409,ppy-mir-409,mml-mir-409,eca-mir-409,ptr-mir-409,cja-mir-409,ggo-mir-409,ppa-mir-409,nle-mir-409,oga-mir-409,mmr-mir-409,pha-mir-409,dma-mir-409,pal-mir-409,ocu-mir-409,tch-mir-409,mmu-mir-409,bta-mir-409a,cfa-mir-409,efu-mir-409,rno-mir-409a,dno-mir-409,chi-mir-409,cgr-mir-409,oar-mir-409,	hsa-mir-409	tggtactcggggagAGGTTACCCGAGCAACTTTGCATctggacgacGAATGTTGCTCGGTGAACCCCTtttcggtatca	hsa-miR-409-5p	AGGTTACCCGAGCAACTTTGCAT	5'	gp1a	........((((((.((..(((.((((..(((((((((((((..((.....)))))).)))))))))..)))).)))..)))))))).......((((((......))))))..	79	55.3	-46.2	86	116	1108	130	779	176	956	100	548	141	231	170	56.6848	93.7783	582.696	259.148	557.98	335.437	656.4	156.125	330.855	209.96	187.282	279.659	middle
254	441	hsa-miR-409-3p	GAATGTTGCTCGGTGAACCCCT	22	chr14	+	101065292	101065405	cctctccatggtactcggggagAGGTTACCCGAGCAACTTTGCATctggacgacGAATGTTGCTCGGTGAACCCCTtttcggtatcaaattccaccagggaggccgtcttggag	25	hsa-mir-409,ppy-mir-409,mml-mir-409,eca-mir-409,ptr-mir-409,cja-mir-409,ggo-mir-409,ppa-mir-409,nle-mir-409,oga-mir-409,mmr-mir-409,pha-mir-409,dma-mir-409,pal-mir-409,ocu-mir-409,tch-mir-409,mmu-mir-409,bta-mir-409a,cfa-mir-409,efu-mir-409,rno-mir-409a,dno-mir-409,chi-mir-409,cgr-mir-409,oar-mir-409,	hsa-mir-409	tggtactcggggagAGGTTACCCGAGCAACTTTGCATctggacgacGAATGTTGCTCGGTGAACCCCTtttcggtatca	hsa-miR-409-3p	GAATGTTGCTCGGTGAACCCCT	3'	gp1a	........((((((.((..(((.((((..(((((((((((((..((.....)))))).)))))))))..)))).)))..)))))))).......((((((......))))))..	79	55.3	-46.2	83	110	1755	158	980	139	974	129	772	199	353	159	54.7075	88.9277	922.952	314.964	701.952	264.919	668.758	201.401	466.096	296.326	286.192	261.564	middle
255	442	hsa-miR-410-3p	AATATAACACAGATGGCCTGT	21	chr14	+	101065891	101065998	tcttgagccgatggcactctgggtacctgagaagaggttgtctgtgatgagttcgcttttattaatgacgAATATAACACAGATGGCCTGTtttcagtaccgctaccg	19	hsa-mir-410,ppy-mir-410,ptr-mir-410,mml-mir-410,cja-mir-410,ggo-mir-410,ppa-mir-410,nle-mir-410,oga-mir-410,mmr-mir-410,cpo-mir-410,pal-mir-410,mmu-mir-410,bta-mir-410,eca-mir-410,cfa-mir-410,rno-mir-410,dno-mir-410,cgr-mir-410,	hsa-mir-410	ggtacctgagaagAGGTTGTCTGTGATGAGTTCGcttttattaatgacgAATATAACACAGATGGCCTGTtttcagtacc	hsa-miR-410-3p	AATATAACACAGATGGCCTGT	3'	gp1a	......(((...)))......((((.(((((((.((((..((((((.((..((((.((........))))))..)).))))))..)))).))))))))))).......	80	46.3	-39.9	48	36	351	110	214	70	126	113	182	98	55	91	31.6381	29.1036	184.59	219.279	153.283	133.413	86.5129	176.421	109.883	145.93	44.5909	149.7	middle
256	443	hsa-miR-411-5p	TAGTAGACCGTATAGCGTACG	21	chr14	+	101023300	101023429	agcctttgtcctcggcatctctgtgtggtacttggagagaTAGTAGACCGTATAGCGTACGctttatctgtgacgTATGTAACACGGTCCACTAACcctcagtatcaaatccatccccgaggctcctgga	23	hsa-mir-411,ppy-mir-411,ptr-mir-411,mml-mir-411,mmu-mir-411,bta-mir-411a,eca-mir-411,cja-mir-411,ggo-mir-411,ppa-mir-411a,oga-mir-411a,mmr-mir-411a,pha-mir-411a,cpo-mir-411,pal-mir-411,dno-mir-411,ocu-mir-411,cfa-mir-411,rno-mir-411,ssc-mir-411,chi-mir-411a,tch-mir-411,oar-mir-411a,	hsa-mir-411	tggtacttggagagaTAGTAGACCGTATAGCGTACGctttatctgtgacgTATGTAACACGGTCCACTAACCctcagtatcaaatccatccccgag	hsa-miR-411-5p	TAGTAGACCGTATAGCGTACG	5'	gp1a	..((...(.((((((..........(((((((..(((...((((.((((((...(((((((.((.......)))))))))...)))))).))))...)))))))))).........)))))))....)).	82	50	-41.6	153	153	1693	120	837	227	445	130	574	198	216	219	100.846	123.69	890.346	239.213	599.524	432.638	305.542	202.962	346.553	294.837	175.12	360.267	middle
256	444	hsa-miR-411-3p_R-1	TATGTAACACGGTCCACTAAC	21	chr14	+	101023300	101023429	agcctttgtcctcggcatctctgtgtggtacttggagagaTAGTAGACCGTATAGCGTACGctttatctgtgacgTATGTAACACGGTCCACTAACcctcagtatcaaatccatccccgaggctcctgga	23	hsa-mir-411,ppy-mir-411,ptr-mir-411,mml-mir-411,mmu-mir-411,bta-mir-411a,eca-mir-411,cja-mir-411,ggo-mir-411,ppa-mir-411a,oga-mir-411a,mmr-mir-411a,pha-mir-411a,cpo-mir-411,pal-mir-411,dno-mir-411,ocu-mir-411,cfa-mir-411,rno-mir-411,ssc-mir-411,chi-mir-411a,tch-mir-411,oar-mir-411a,	hsa-mir-411	tggtacttggagagaTAGTAGACCGTATAGCGTACGctttatctgtgacgTATGTAACACGGTCCACTAACCctcagtatcaaatccatccccgag	hsa-miR-411-3p	TATGTAACACGGTCCACTAACC	3'	gp1a	..((...(.((((((..........(((((((..(((...((((.((((((...(((((((.((.......)))))))))...)))))).))))...)))))))))).........)))))))....)).	82	50	-41.6	8	16	184	18	102.5	18	73.5	14	77.5	30	34	15	5.27301	12.9349	96.7653	35.882	73.4184	34.3061	50.4659	21.8574	46.7907	44.6723	27.5653	24.6758	middle
257	445	hsa-miR-412-5p	TGGTCGACCAGTTGGAAAGTAAT	23	chr14	+	101065430	101065552	ccggcatcagcaccattctggggtacggggatggaTGGTCGACCAGTTGGAAAGTAATtgtttctaatgtacttcacctggtccactagccgtccgtatccgctgcagcctgtggggcctgcg	12	hsa-mir-412,ppy-mir-412,mml-mir-412,ptr-mir-412,cja-mir-412,ppa-mir-412,pal-mir-412,bta-mir-412,eca-mir-412,efu-mir-412,cpo-mir-412,dno-mir-412,	hsa-mir-412	ctggggtacggggatggaTGGTCGACCAGTTGGAAAGTAATtgtttctaatgtACTTCACCTGGTCCACTAGCCGTccgtatccgctgcag	hsa-miR-412-5p	TGGTCGACCAGTTGGAAAGTAAT	5'	gp1a	...((....)).........((((((..((((((.((((.((((((.(((..((((((((....)))).))))))).)))))).)))).))))))))))))...((((((.....)).)))).	81	56.9	-44.1	0	6	48	0	23	5	33	7	29	5	0	7	0	4.8506	25.2431	0	16.4744	9.52947	22.6581	10.9287	17.5088	7.44539	0	11.5154	middle
258	446	cja-mir-421-p5	ATCCGGTGCACATTGTAGGC	20	chrX	-	74218368	74218484	gtattcacagtgcctaATCCGGTGCACATTGTAGGCctcattaaatgtttgttgaatgaaaaaatgaatcATCAACAGACATTAATTGGGCGCctgctctgtgatctccatgggctc	18	hsa-mir-421,bta-mir-421,ptr-mir-421,ppy-mir-421,mml-mir-421,eca-mir-421,cja-mir-421,ggo-mir-421,ppa-mir-421,oga-mir-421,cfa-mir-421,pal-mir-421,nle-mir-421,ocu-mir-421,mmu-mir-421,rno-mir-421,ssc-mir-421,chi-mir-421,	cja-mir-421	gtgcctaatccggtgcacattgtaggcctcattaaatgtttgttgaatgaaaaaatgaatcATCAACAGACATTAATTGGGCGCctgctctgtgatctccatgggctc	cja-mir-421-p5	atccggtgcacattgtaggc	5'	gp1a	...........(((((....(((.((((..((((((((((...((((((((((((.(((.........)))))))))))))))...)))).))))))..)))))))....)))))..	104	42.7	-43.4	0	5	76	0	63	10	151	9	111	0	133	16	0	4.04217	39.9683	0	45.1255	19.0589	103.678	14.0512	67.0163	0	107.829	26.3209	middle
258	447	hsa-miR-421	ATCAACAGACATTAATTGGGCGC	23	chrX	-	74218368	74218484	gtattcacagtgcctaATCCGGTGCACATTGTAGGCctcattaaatgtttgttgaatgaaaaaatgaatcATCAACAGACATTAATTGGGCGCctgctctgtgatctccatgggctc	18	hsa-mir-421,bta-mir-421,ptr-mir-421,ppy-mir-421,mml-mir-421,eca-mir-421,cja-mir-421,ggo-mir-421,ppa-mir-421,oga-mir-421,cfa-mir-421,pal-mir-421,nle-mir-421,ocu-mir-421,mmu-mir-421,rno-mir-421,ssc-mir-421,chi-mir-421,	hsa-mir-421	gcacattgtaggcctcattaaatgtttgttgaatgaaaaaatgaatcATCAACAGACATTAATTGGGCGCctgctctgtgatctc	hsa-miR-421	ATCAACAGACATTAATTGGGCGC	3'	gp1a	...........(((((....(((.((((..((((((((((...((((((((((((.(((.........)))))))))))))))...)))).))))))..)))))))....)))))..	104	42.7	-43.4	452	214	459	151	557	303	661	278	1562	188	460	133	297.925	173.005	241.387	301.01	398.967	577.486	453.849	434.026	943.059	279.947	372.942	218.792	middle
259	448	hsa-miR-422a_1ss10AG	ACTGGACTTGGGGTCAGAAGGC	22	chr15	-	63870930	63871019	gagagaagcACTGGACTTAGGGTCAGAAGGCctgagtctctctgctgcagatgggctctctgtccctgagccaagctttgtcctccctgg	2	hsa-mir-422a,ptr-mir-422a,	hsa-mir-422a	gagagaagcACTGGACTTAGGGTCAGAAGGCctgagtctctctgctgcagatgggctctctgtccctgagccaagctttgtcctccctgg	hsa-miR-422a	ACTGGACTTAGGGTCAGAAGGC	5'	gp1a	(((.(((((..(((.(((((((.((((..((((..((((.........))))))))..)))).)))))))))).)))))...))).....	85	57.8	-37.4	3	3	6	18	6	5.5	16.5	22	4	26.5	4	17	1.97738	2.4253	3.15539	35.882	4.29767	10.4824	11.3291	34.3474	2.415	39.4606	3.24297	27.9659	middle
260	449	hsa-miR-423-5p	TGAGGGGCAGAGAGCGAGACTTT	23	chr17	+	30117025	30117215	ccgtacattttcccggatggaagcccgaagtttgagggagaaacttgtgaggaaataaaggaagttaggcTGAGGGGCAGAGAGCGAGACTTTtctattttccaaaAGCTCGGTCTGAGGCCCCTCAGTcttgcttcctaacccgcgcttgagtttctccccgcttggatgctctcaggggcagtgtgaag	26	hsa-mir-423,ptr-mir-423,ppy-mir-423,mml-mir-423,bta-mir-423,cja-mir-423,ggo-mir-423,ppa-mir-423,nle-mir-423,oga-mir-423,pha-mir-423,dma-mir-423,sbo-mir-423,cfa-mir-423a,cpo-mir-423,pal-mir-423,dno-mir-423,ocu-mir-423,tch-mir-423,mmu-mir-423,eca-mir-423,efu-mir-423,rno-mir-423,ssc-mir-423,chi-mir-423,cgr-mir-423,	hsa-mir-423	ataaaggaagttaggcTGAGGGGCAGAGAGCGAGACTTTtctattttccaaaAGCTCGGTCTGAGGCCCCTCAGTcttgcttcctaacccgcgc	hsa-miR-423-5p	TGAGGGGCAGAGAGCGAGACTTT	5'	gp1a	...((((((..(((...((..(((((.((((..(.((((((((((((((.((......((((((..((((((((((((..(((.((((.(((((.........))))))))).)))...))))))))))))..))))))...)).)))..))))))))))))))))))..)))..)))))..))))))...	185	52.4	-87.2	3107	5083	5156	2103	3927	1738	6305	2761	3911	1776	5307	1994	2047.9	4109.27	2711.53	4192.21	2812.82	3312.44	4329.08	4310.6	2361.27	2644.6	4302.61	3280.24	middle
260	450	hsa-miR-423-3p	AGCTCGGTCTGAGGCCCCTCAGT	23	chr17	+	30117025	30117215	ccgtacattttcccggatggaagcccgaagtttgagggagaaacttgtgaggaaataaaggaagttaggcTGAGGGGCAGAGAGCGAGACTTTtctattttccaaaAGCTCGGTCTGAGGCCCCTCAGTcttgcttcctaacccgcgcttgagtttctccccgcttggatgctctcaggggcagtgtgaag	26	hsa-mir-423,ptr-mir-423,ppy-mir-423,mml-mir-423,bta-mir-423,cja-mir-423,ggo-mir-423,ppa-mir-423,nle-mir-423,oga-mir-423,pha-mir-423,dma-mir-423,sbo-mir-423,cfa-mir-423a,cpo-mir-423,pal-mir-423,dno-mir-423,ocu-mir-423,tch-mir-423,mmu-mir-423,eca-mir-423,efu-mir-423,rno-mir-423,ssc-mir-423,chi-mir-423,cgr-mir-423,	hsa-mir-423	ataaaggaagttaggcTGAGGGGCAGAGAGCGAGACTTTtctattttccaaaAGCTCGGTCTGAGGCCCCTCAGTcttgcttcctaacccgcgc	hsa-miR-423-3p	AGCTCGGTCTGAGGCCCCTCAGT	3'	gp1a	...((((((..(((...((..(((((.((((..(.((((((((((((((.((......((((((..((((((((((((..(((.((((.(((((.........))))))))).)))...))))))))))))..))))))...)).)))..))))))))))))))))))..)))..)))))..))))))...	185	52.4	-87.2	22446	19982	20755	6876	19130	7382	26296	9608	14960	8427	23318	7978	14794.7	16154.1	10915	13706.9	13702.4	14069.3	18055.1	15000.4	9032.11	12548.5	18904.9	13124.2	middle
261	451	hsa-miR-424-5p_R-1	CAGCAGCAATTCATGTTTTGA	21	chrX	-	134546606	134546729	atcccccttcattgactccgaggggataCAGCAGCAATTCATGTTTTGAagtgttctaaatggttCAAAACGTGAGGCGCTGCTATaccccctcgtggggaaggtagaaggtggggtctgccgg	20	hsa-mir-424,ppy-mir-424,mml-mir-424,ptr-mir-424,cja-mir-424,ggo-mir-424,ppa-mir-424,nle-mir-424,mmr-mir-424,dno-mir-424,sbo-mir-424,bta-mir-424,eca-mir-424,cfa-mir-424,efu-mir-424,ssc-mir-424,pal-mir-424,ocu-mir-424,chi-mir-424,tch-mir-424,	hsa-mir-424	cgaggggataCAGCAGCAATTCATGTTTTGAAgtgttctaaatggttCAAAACGTGAGGCGCTGCTATaccccctcgtggggaaggtagaaggtgggg	hsa-miR-424-5p	CAGCAGCAATTCATGTTTTGAA	5'	gp1a	((((((((((.((..((((((((((.((.((((((..(((((((((((((..(((...)))..)))))))))))))..)))))).)).))))))).)))..))...))))).))))).......	117	52.4	-58.6	3686	618	5821	173	4221	507	2292	567	3559	386	1116	144	2429.54	499.612	3061.26	344.866	3023.41	966.288	1573.71	885.226	2148.75	574.784	904.789	236.888	middle
261	452	hsa-miR-424-3p	CAAAACGTGAGGCGCTGCTAT	21	chrX	-	134546606	134546729	atcccccttcattgactccgaggggataCAGCAGCAATTCATGTTTTGAagtgttctaaatggttCAAAACGTGAGGCGCTGCTATaccccctcgtggggaaggtagaaggtggggtctgccgg	20	hsa-mir-424,ppy-mir-424,mml-mir-424,ptr-mir-424,cja-mir-424,ggo-mir-424,ppa-mir-424,nle-mir-424,mmr-mir-424,dno-mir-424,sbo-mir-424,bta-mir-424,eca-mir-424,cfa-mir-424,efu-mir-424,ssc-mir-424,pal-mir-424,ocu-mir-424,chi-mir-424,tch-mir-424,	hsa-mir-424	cgaggggataCAGCAGCAATTCATGTTTTGAAgtgttctaaatggttCAAAACGTGAGGCGCTGCTATaccccctcgtggggaaggtagaaggtgggg	hsa-miR-424-3p	CAAAACGTGAGGCGCTGCTAT	3'	gp1a	((((((((((.((..((((((((((.((.((((((..(((((((((((((..(((...)))..)))))))))))))..)))))).)).))))))).)))..))...))))).))))).......	117	52.4	-58.6	422	89	562	39	260	79	187	90	449	61	59	41	278.151	71.9506	295.555	77.7443	186.232	150.566	128.396	140.512	271.084	90.8337	47.8338	67.4473	middle
262	453	hsa-miR-425-5p	AATGACACGATCACTCCCGTTGA	23	chr3	-	49020148	49020234	gaaagcgctttggAATGACACGATCACTCCCGTTGAgtgggcacccgagaagcCATCGGGAATGTCGTGTCCGCCcagtgctctttc	18	hsa-mir-425,ppy-mir-425,ptr-mir-425,mml-mir-425,mmr-mir-425,mmu-mir-425,bta-mir-425,mdo-mir-425,cfa-mir-425,cpo-mir-425,rno-mir-425,ssc-mir-425,pal-mir-425,dno-mir-425,ocu-mir-425,chi-mir-425,cgr-mir-425,tch-mir-425,	hsa-mir-425	gaaagcgctttggAATGACACGATCACTCCCGTTGAgtgggcacccgagaagccATCGGGAATGTCGTGTCCGCCCagtgctctttc	hsa-miR-425-5p	AATGACACGATCACTCCCGTTGA	5'	gp1a	(((((.((..(((...(((((((((((((.....)))))....(((((.......)))))...))))))))...)))..)).)))))	87	57.5	-34.7	3793	1887	9660	608	7798	831	14930	1121	21572	1299	12341	828	2500.07	1525.51	5080.18	1212.01	5585.53	1583.8	10251.1	1750.16	13024.1	1934.31	10005.4	1362.11	middle
262	454	hsa-miR-425-3p_L+1R-1	CATCGGGAATGTCGTGTCCGCC	22	chr3	-	49020148	49020234	gaaagcgctttggAATGACACGATCACTCCCGTTGAgtgggcacccgagaagcCATCGGGAATGTCGTGTCCGCCcagtgctctttc	18	hsa-mir-425,ppy-mir-425,ptr-mir-425,mml-mir-425,mmr-mir-425,mmu-mir-425,bta-mir-425,mdo-mir-425,cfa-mir-425,cpo-mir-425,rno-mir-425,ssc-mir-425,pal-mir-425,dno-mir-425,ocu-mir-425,chi-mir-425,cgr-mir-425,tch-mir-425,	hsa-mir-425	gaaagcgctttggAATGACACGATCACTCCCGTTGAgtgggcacccgagaagccATCGGGAATGTCGTGTCCGCCCagtgctctttc	hsa-miR-425-3p	ATCGGGAATGTCGTGTCCGCCC	3'	gp1a	(((((.((..(((...(((((((((((((.....)))))....(((((.......)))))...))))))))...)))..)).)))))	87	57.5	-34.7	2170	849	1744	351	1843	425	2343	600	4206	570	2960	408	1430.3	686.36	917.167	699.699	1320.1	810.005	1608.73	936.747	2539.38	848.774	2399.8	671.182	middle
263	455	ggo-mir-429-p5	CCACCGCCGGCCGATGGGC	19	chr1	+	1168985	1169095	ccggaggccacccacaCCACCGCCGGCCGATGGGCgtcttaccagacatggttagacctggccctctgtcTAATACTGTCTGGTAAAACCGTccatccgctgcctgatcac	5	hsa-mir-429,ppy-mir-429,mml-mir-429,cja-mir-429,ggo-mir-429,	ggo-mir-429	ccggaggccacccacaccaccgccggccgatgggcgtcttaccagacatggttagacctggccctctgtcTAATACTGTCTGGTAAAACCGtccatcagccgcctgatcac	ggo-mir-429-p5	ccaccgccggccgatgggc	5'	gp1a	.(((.((.........)).))).((((.((((((((..((((((((((..(((((((..........)))))))..))))))))))...)))))))).)))).........	79	60.4	-44	17	0	89	0	159	0	98	0	427	0	263	0	11.2051	0	46.805	0	113.888	0	67.2878	0	257.802	0	213.225	0	middle
[truncated: 954 more rows]

## Sheet: Table S5
Supplementary Table 5. All novel or predicted candidate miRNAs (PC miRNAs) in this study.
Item	Description
Pre-miRNA Index	Pre-miRNA Cluster Index
miRNA_Index	mature miRNA
miR_name	The miR_name is composed of the 1st known miR name in a cluster, a underscore, and a matching annotation: such as
[truncated: 180 more rows]

## Sheet: Table S6
Supplementary Table 6. Differentially expressed known miRNAs between the CT and CN libraries
[truncated: 1,094 more rows]

[truncated: 5 more sheets: Table S7, Table S8, Table S9, Table S10, Table S11]
